# Supplementary material for: Novel subsets of peripheral immune cells associated with promoting stroke recovery in mice
Source: CNS Neurosci Ther. 2023 Oct 31;30(4):e14518. doi: 10.1111/cns.14518 (PMC11017448; doi:10.1111/cns.14518)
Supplement: Supplementary file 2 — Tables S1–S6 . [file CNS-30-e14518-s002.xlsx]

## Sheet: SuppTable1 DEG MCAO
Supplementary Table 1 | Differential expressed genes (DEGs) that define immune cell clusters within sequenced cells from blood and ischemic brain
gene	p_val	avg_logFC	pct.1	pct.2	p_val_adj	cluster
Igkc	0	1.9254	0.971	0.198	0	B cell
Cd79a	0	1.7441	0.992	0.054	0	B cell
Cd79b	0	1.55455	0.974	0.084	0	B cell
Ebf1	0	1.50649	0.973	0.036	0	B cell
Ly6d	0	1.50037	0.963	0.057	0	B cell
Iglc2	0	1.42292	0.949	0.049	0	B cell
Ighd	0	1.41936	0.908	0.05	0	B cell
Iglc3	0	1.34299	0.944	0.048	0	B cell
Ms4a1	0	1.31889	0.933	0.036	0	B cell
Ighm	0	1.2961	0.992	0.543	0	B cell
Fcmr	0	1.16912	0.879	0.032	0	B cell
Bank1	0	1.12555	0.884	0.043	0	B cell
Cd74	0	1.09038	0.999	0.589	0	B cell
H2-Aa	0	1.08388	0.996	0.438	0	B cell
H2-Eb1	0	1.08068	0.993	0.391	0	B cell
H2-Ob	0	1.03936	0.887	0.121	0	B cell
Ralgps2	0	1.0315	0.848	0.084	0	B cell
Cd55	0	0.997488	0.829	0.088	0	B cell
H2-DMb2	0	0.972765	0.9	0.109	0	B cell
H2-Ab1	0	0.972619	0.996	0.471	0	B cell
Mef2c	0	0.972109	0.915	0.261	0	B cell
Fcer2a	0	0.968348	0.762	0.027	0	B cell
Pax5	0	0.94978	0.784	0.024	0	B cell
Cd19	0	0.88887	0.79	0.038	0	B cell
Siglecg	0	0.878709	0.807	0.07	0	B cell
Mzb1	0	0.847973	0.745	0.028	0	B cell
Cd22	0	0.837226	0.747	0.042	0	B cell
Scd1	0	0.815232	0.724	0.027	0	B cell
Fchsd2	0	0.814714	0.761	0.136	0	B cell
Fcrla	0	0.792395	0.714	0.033	0	B cell
Iglc1	0	0.780609	0.514	0.022	0	B cell
Cd37	0	0.770387	0.968	0.565	0	B cell
Pou2f2	0	0.767876	0.829	0.246	0	B cell
Foxp1	0	0.759905	0.896	0.416	0	B cell
Bcl11a	0	0.753245	0.688	0.072	0	B cell
Zfp318	0	0.727792	0.661	0.074	0	B cell
Vpreb3	0	0.72272	0.581	0.018	0	B cell
Gm31243	0	0.714053	0.658	0.024	0	B cell
Filip1l	0	0.712341	0.753	0.169	0	B cell
Serpinb1a	0	0.71131	0.679	0.07	0	B cell
Pou2af1	0	0.697765	0.626	0.025	0	B cell
Swap70	0	0.694556	0.716	0.115	0	B cell
Man1a	0	0.69451	0.726	0.175	0	B cell
Tnfrsf13c	0	0.682806	0.631	0.025	0	B cell
Ciita	0	0.670379	0.674	0.097	0	B cell
Ptprcap	0	0.661749	0.925	0.393	0	B cell
BE692007	0	0.661618	0.69	0.131	0	B cell
Lars2	0	0.660287	0.928	0.523	0	B cell
Ptp4a3	0	0.660052	0.764	0.221	0	B cell
Chchd10	0	0.656869	0.634	0.077	0	B cell
Gimap6	0	0.641405	0.863	0.314	0	B cell
Btla	0	0.625994	0.634	0.094	0	B cell
Snn	0	0.625899	0.623	0.054	0	B cell
Ets1	0	0.622462	0.879	0.377	0	B cell
Apobec3	0	0.620241	0.899	0.483	0	B cell
Gm8369	0	0.619468	0.73	0.207	0	B cell
Ltb	0	0.617213	0.958	0.528	0	B cell
Stap1	0	0.615644	0.698	0.197	0	B cell
Spib	0	0.613997	0.569	0.033	0	B cell
Syk	0	0.612316	0.779	0.269	0	B cell
Rabgap1l	0	0.607153	0.68	0.178	0	B cell
Pgap1	0	0.606804	0.566	0.051	0	B cell
Macf1	0	0.597017	0.838	0.421	0	B cell
Hvcn1	0	0.590921	0.658	0.162	0	B cell
Pxk	0	0.587248	0.666	0.153	0	B cell
Gimap1	0	0.586977	0.804	0.278	0	B cell
H2-Oa	0	0.584806	0.698	0.131	0	B cell
4930523C07Rik	0	0.579702	0.779	0.303	0	B cell
Snx2	0	0.563343	0.791	0.309	0	B cell
Tut4	0	0.559019	0.72	0.262	0	B cell
Cr2	0	0.552173	0.481	0.016	0	B cell
Blnk	0	0.5507	0.627	0.106	0	B cell
Tsc22d3	0	0.55023	0.927	0.589	0	B cell
Blk	0	0.545659	0.541	0.031	0	B cell
Gm30211	0	0.545352	0.413	0.012	0	B cell
mt-Nd5	0	0.54474	0.88	0.494	0	B cell
2023-03-01	0	0.537596	0.627	0.152	0	B cell
mt-Nd3	0	0.535728	0.936	0.59	0	B cell
B3gnt5	0	0.534244	0.533	0.05	0	B cell
Rhoh	0	0.53293	0.761	0.301	0	B cell
Chst3	0	0.527959	0.489	0.017	0	B cell
Trim7	0	0.525588	0.484	0.022	0	B cell
Smim14	0	0.525324	0.833	0.42	0	B cell
Gga2	0	0.522638	0.541	0.05	0	B cell
mt-Nd2	0	0.519627	0.998	0.84	0	B cell
Fcrl1	0	0.516208	0.527	0.043	0	B cell
Cxcr5	0	0.513178	0.493	0.02	0	B cell
Bach2	0	0.506398	0.547	0.114	0	B cell
H2-DMa	0	0.505159	0.874	0.39	0	B cell
Zfp36l1	0	0.500851	0.805	0.404	0	B cell
Dmxl1	0	0.500286	0.559	0.114	0	B cell
Brwd1	0	0.498621	0.57	0.136	0	B cell
Ccr7	0	0.4968	0.669	0.199	0	B cell
Add3	0	0.49652	0.709	0.309	0	B cell
Rnase6	0	0.496216	0.653	0.164	0	B cell
Cmah	0	0.495858	0.599	0.158	0	B cell
Ikzf3	0	0.493159	0.578	0.124	0	B cell
Parp1	0	0.488534	0.605	0.17	0	B cell
Sh3bp5	0	0.487153	0.585	0.141	0	B cell
Etnk1	0	0.487106	0.63	0.212	0	B cell
Mndal	0	0.479595	0.793	0.41	0	B cell
Prkcb	0	0.478007	0.653	0.227	0	B cell
Arpc5l	0	0.47783	0.746	0.333	0	B cell
Rpl12	0	0.476061	1	0.911	0	B cell
Tcf4	0	0.474196	0.6	0.178	0	B cell
Hbb-bs	0	0.471581	0.956	0.599	0	B cell
Med13	0	0.470772	0.581	0.162	0	B cell
Ifi203	0	0.467547	0.774	0.388	0	B cell
Malt1	0	0.465017	0.649	0.245	0	B cell
Cxcr4	0	0.464777	0.76	0.365	0	B cell
Nap1l1	0	0.463697	0.787	0.421	0	B cell
Mtss1	0	0.462385	0.519	0.092	0	B cell
Cd38	0	0.461747	0.485	0.059	0	B cell
Napsa	0	0.460861	0.802	0.326	0	B cell
Lbh	0	0.459444	0.656	0.266	0	B cell
Pkig	0	0.459121	0.623	0.187	0	B cell
Dennd5b	0	0.457909	0.451	0.035	0	B cell
Samd9l	0	0.451757	0.614	0.228	0	B cell
Tnfrsf13b	0	0.448207	0.545	0.136	0	B cell
Trim34a	0	0.446082	0.517	0.125	0	B cell
Smap2	0	0.445771	0.751	0.396	0	B cell
Bptf	0	0.443804	0.715	0.339	0	B cell
Hmgn1	0	0.4436	0.686	0.285	0	B cell
Zcchc7	0	0.438815	0.624	0.245	0	B cell
Ppp3ca	0	0.438614	0.68	0.327	0	B cell
Cd69	0	0.438186	0.535	0.192	0	B cell
Ripor2	0	0.437935	0.723	0.322	0	B cell
Rps20	0	0.434739	1	0.95	0	B cell
Phip	0	0.431498	0.672	0.319	0	B cell
Slc38a1	0	0.427306	0.625	0.263	0	B cell
Lrrk2	0	0.427228	0.44	0.051	0	B cell
Ppdpf	0	0.426416	0.693	0.306	0	B cell
Vars	0	0.424289	0.579	0.186	0	B cell
Arhgef18	0	0.422885	0.592	0.205	0	B cell
Tmod3	0	0.422878	0.664	0.308	0	B cell
Eml4	0	0.421869	0.516	0.142	0	B cell
Pold4	0	0.420242	0.698	0.334	0	B cell
Kmt2a	0	0.420228	0.652	0.27	0	B cell
Grap	0	0.419933	0.569	0.188	0	B cell
Rasgrp3	0	0.417069	0.445	0.066	0	B cell
Cnn3	0	0.416835	0.43	0.038	0	B cell
Slc12a6	0	0.41658	0.575	0.202	0	B cell
Crlf3	0	0.414435	0.771	0.415	0	B cell
Map3k1	0	0.414253	0.599	0.226	0	B cell
Klhl24	0	0.413761	0.657	0.291	0	B cell
Gm15987	0	0.412837	0.442	0.057	0	B cell
Strbp	0	0.409439	0.466	0.087	0	B cell
Itsn2	0	0.406952	0.645	0.286	0	B cell
Hba-a2	0	0.404523	0.893	0.498	0	B cell
Rasgrp2	0	0.404396	0.656	0.289	0	B cell
mt-Nd4l	0	0.403611	0.637	0.26	0	B cell
Serp1	0	0.403408	0.923	0.626	0	B cell
Scaf11	0	0.402946	0.675	0.328	0	B cell
9930111J21Rik2	0	0.402617	0.66	0.315	0	B cell
Lmo2	0	0.401669	0.621	0.243	0	B cell
Klf2	0	0.399796	0.979	0.745	0	B cell
Ifi209	0	0.399635	0.681	0.319	0	B cell
Sesn1	0	0.396796	0.511	0.142	0	B cell
Clec2i	0	0.396312	0.494	0.147	0	B cell
Ablim1	0	0.392897	0.695	0.272	0	B cell
Dgkd	0	0.391719	0.547	0.187	0	B cell
Hba-a1	0	0.391603	0.887	0.493	0	B cell
Csnk1g3	0	0.391602	0.496	0.131	0	B cell
Abhd17b	0	0.391496	0.488	0.123	0	B cell
Cnp	0	0.391452	0.639	0.271	0	B cell
Hnrnpa0	0	0.391318	0.711	0.352	0	B cell
Cd2	0	0.390384	0.64	0.265	0	B cell
Camk2d	0	0.388822	0.605	0.24	0	B cell
Plekha2	0	0.388308	0.532	0.167	0	B cell
Kmt2e	0	0.386449	0.765	0.459	0	B cell
Tmem243	0	0.385047	0.636	0.282	0	B cell
Smchd1	0	0.384807	0.664	0.342	0	B cell
Wdfy4	0	0.38156	0.48	0.108	0	B cell
Arhgap17	0	0.380846	0.548	0.201	0	B cell
Rps21	0	0.375617	1	0.986	0	B cell
Pml	0	0.371498	0.442	0.094	0	B cell
Helz2	0	0.371362	0.453	0.104	0	B cell
mt-Co2	0	0.370857	1	0.974	0	B cell
Gm15675	0	0.37071	0.381	0.031	0	B cell
St6gal1	0	0.370408	0.426	0.086	0	B cell
Tspan32	0	0.369974	0.54	0.174	0	B cell
Lmbrd1	0	0.369223	0.495	0.148	0	B cell
Ash1l	0	0.366102	0.601	0.28	0	B cell
Tmem131l	0	0.362277	0.489	0.135	0	B cell
Cd24a	0	0.360126	0.565	0.207	0	B cell
Sbk1	0	0.359567	0.39	0.048	0	B cell
Trp53i11	0	0.35953	0.427	0.083	0	B cell
Rel	0	0.357838	0.55	0.227	0	B cell
Hhex	0	0.356636	0.513	0.173	0	B cell
Baz2b	0	0.355752	0.545	0.226	0	B cell
Mif4gd	0	0.355593	0.537	0.195	0	B cell
Glcci1	0	0.354594	0.422	0.091	0	B cell
Cd2ap	0	0.352819	0.536	0.208	0	B cell
H3f3a	0	0.352426	0.999	0.985	0	B cell
Ly6e	0	0.351975	0.999	0.927	0	B cell
Limd1	0	0.350249	0.53	0.21	0	B cell
Atp2a3	0	0.347214	0.486	0.153	0	B cell
H2-Eb2	0	0.347056	0.343	0.017	0	B cell
Gm43305	0	0.347002	0.394	0.093	0	B cell
Txndc16	0	0.346817	0.393	0.064	0	B cell
mt-Cytb	0	0.345704	1	0.942	0	B cell
Rpl5	0	0.342791	1	0.937	0	B cell
Shisa5	0	0.341521	0.986	0.867	0	B cell
Rpl30	0	0.341454	1	0.989	0	B cell
Mylip	0	0.338317	0.527	0.214	0	B cell
Gpr18	0	0.336809	0.428	0.112	0	B cell
Pecam1	0	0.334427	0.447	0.134	0	B cell
Rab21	0	0.333474	0.571	0.259	0	B cell
Traf5	0	0.333402	0.419	0.098	0	B cell
Prkd2	0	0.333255	0.471	0.149	0	B cell
Pde7a	0	0.332135	0.46	0.143	0	B cell
Serinc3	0	0.331589	0.971	0.765	0	B cell
Gimap7	0	0.331308	0.443	0.115	0	B cell
Hip1r	0	0.330434	0.385	0.064	0	B cell
Dnajc9	0	0.329583	0.5	0.168	0	B cell
Btk	0	0.328379	0.426	0.11	0	B cell
mt-Nd4	0	0.327854	1	0.922	0	B cell
Gm20559	0	0.325996	0.454	0.152	0	B cell
Rps24	0	0.324814	1	0.993	0	B cell
Rack1	0	0.324402	0.999	0.927	0	B cell
Pxdc1	0	0.324232	0.35	0.051	0	B cell
Snx30	0	0.324201	0.372	0.061	0	B cell
S1pr4	0	0.316795	0.512	0.197	0	B cell
Myo1c	0	0.316114	0.4	0.094	0	B cell
Id3	0	0.315498	0.35	0.067	0	B cell
Icosl	0	0.315004	0.382	0.082	0	B cell
Rpsa	0	0.31434	1	0.948	0	B cell
Gimap8	0	0.313475	0.467	0.158	0	B cell
Ffar1	0	0.313362	0.3	0.01	0	B cell
Rps12	0	0.312448	1	0.988	0	B cell
Haao	0	0.312197	0.366	0.066	0	B cell
Rubcn	0	0.311206	0.343	0.039	0	B cell
Ktn1	0	0.309571	0.435	0.152	0	B cell
N4bp2	0	0.309453	0.368	0.085	0	B cell
Lpgat1	0	0.307883	0.389	0.094	0	B cell
1110059E24Rik	0	0.306044	0.389	0.094	0	B cell
Tcf3	0	0.304649	0.427	0.142	0	B cell
Txndc5	0	0.304164	0.437	0.152	0	B cell
Sdc4	0	0.303937	0.359	0.062	0	B cell
Rpl22	0	0.303247	0.999	0.925	0	B cell
Snx29	0	0.302031	0.336	0.053	0	B cell
Foxo1	0	0.300436	0.455	0.165	0	B cell
Slc4a7	0	0.297319	0.386	0.106	0	B cell
Rps10	0	0.294944	1	0.994	0	B cell
Tec	0	0.29464	0.382	0.106	0	B cell
Aff4	0	0.292678	0.427	0.15	0	B cell
Cbx7	0	0.291994	0.391	0.107	0	B cell
Map4k1	0	0.289219	0.399	0.12	0	B cell
A630001G21Rik	0	0.288829	0.368	0.09	0	B cell
Ppp1r16b	0	0.287395	0.383	0.106	0	B cell
Myo1e	0	0.284923	0.309	0.047	0	B cell
Gpr174	0	0.284817	0.347	0.083	0	B cell
Bend5	0	0.28239	0.29	0.015	0	B cell
Zfp608	0	0.28097	0.344	0.076	0	B cell
Card6	0	0.276169	0.368	0.104	0	B cell
Trim59	0	0.2733	0.344	0.086	0	B cell
Aff3	0	0.272698	0.316	0.054	0	B cell
Rps26	0	0.26969	1	0.966	0	B cell
Gm19951	0	0.269447	0.284	0.037	0	B cell
Cyb561a3	0	0.268356	0.379	0.115	0	B cell
mt-Nd1	0	0.26403	0.999	0.904	0	B cell
mt-Co1	0	0.263178	1	0.991	0	B cell
Dmac2	0	0.260583	0.35	0.097	0	B cell
mt-Atp6	0	0.259886	1	0.981	0	B cell
Fam43a	0	0.25933	0.28	0.037	0	B cell
Gm15411	0	0.258898	0.254	0.011	0	B cell
Sfn	0	0.258494	0.271	0.046	0	B cell
Ero1lb	0	0.25745	0.308	0.063	0	B cell
Rps15	0	0.256045	1	0.984	0	B cell
Ttpal	0	0.253476	0.308	0.061	0	B cell
mt-Co3	0	0.252045	1	0.982	0	B cell
Ccdc50	8.62549e-308	0.298984	0.44	0.159	1.32617e-303	B cell
Stk17b	1.31548e-307	0.345113	0.919	0.656	2.02255e-303	B cell
Sptbn1	5.85682e-304	0.331129	0.547	0.232	9.00486e-300	B cell
Ctso	2.17324e-301	0.270527	0.388	0.128	3.34135e-297	B cell
Rcsd1	2.23021e-301	0.350848	0.649	0.331	3.42895e-297	B cell
Irf2	7.62705e-297	0.353102	0.672	0.37	1.17266e-292	B cell
Gm10076	9.94206e-297	0.330529	0.983	0.809	1.52859e-292	B cell
Arid4b	2.20196e-296	0.344694	0.572	0.268	3.38551e-292	B cell
Cerk	4.58973e-296	0.286682	0.43	0.156	7.05671e-292	B cell
Foxn3	5.92643e-294	0.334486	0.606	0.288	9.11188e-290	B cell
Fli1	1.33236e-293	0.341458	0.557	0.262	2.0485e-289	B cell
Trim35	4.1236e-293	0.285146	0.444	0.164	6.34004e-289	B cell
Dok3	4.67737e-289	0.307884	0.52	0.217	7.19145e-285	B cell
Hnrnph1	8.53775e-289	0.33712	0.6	0.303	1.31268e-284	B cell
P2ry10	2.01023e-288	0.286409	0.44	0.162	3.09073e-284	B cell
Chd6	5.2442e-287	0.272242	0.392	0.135	8.06296e-283	B cell
Nfatc3	3.11446e-283	0.302994	0.52	0.218	4.78848e-279	B cell
Top2b	1.44874e-282	0.330973	0.598	0.287	2.22743e-278	B cell
Nrm	1.55545e-279	0.257179	0.373	0.124	2.3915e-275	B cell
Csk	5.05673e-278	0.328978	0.728	0.438	7.77473e-274	B cell
Sell	1.93864e-277	0.381807	0.792	0.464	2.98065e-273	B cell
Hbb-bt	3.32669e-277	0.282024	0.694	0.345	5.11479e-273	B cell
Lrmp	3.10803e-276	0.283019	0.407	0.15	4.7786e-272	B cell
Prpf4b	5.09509e-275	0.332233	0.607	0.304	7.8337e-271	B cell
Rfc1	1.87876e-274	0.274777	0.393	0.142	2.88859e-270	B cell
Tcp11l2	3.76982e-274	0.312098	0.513	0.228	5.79609e-270	B cell
Birc3	6.80506e-273	0.306895	0.5	0.217	1.04628e-268	B cell
Traf3ip3	4.32913e-270	0.308317	0.542	0.249	6.65603e-266	B cell
Grk6	5.72163e-270	0.320175	0.608	0.312	8.797e-266	B cell
Smg1	1.65488e-269	0.312333	0.552	0.258	2.54438e-265	B cell
Msi2	5.9896e-269	0.261523	0.368	0.126	9.20901e-265	B cell
Rfx7	4.59442e-268	0.264686	0.392	0.142	7.06392e-264	B cell
Kdm2a	4.91642e-268	0.303885	0.55	0.258	7.559e-264	B cell
Chd2	2.6829e-267	0.326239	0.542	0.252	4.12496e-263	B cell
Cd72	5.06006e-266	0.287567	0.527	0.213	7.77984e-262	B cell
Arhgef1	4.05663e-261	0.324812	0.764	0.474	6.23707e-257	B cell
Treml2	5.3897e-261	0.263454	0.387	0.14	8.28666e-257	B cell
Slamf6	1.44741e-259	0.273709	0.472	0.184	2.2254e-255	B cell
Rbm5	1.23875e-258	0.320595	0.648	0.356	1.90458e-254	B cell
Ddx6	2.58462e-258	0.332056	0.736	0.42	3.97385e-254	B cell
Mycbp2	9.78233e-258	0.336787	0.718	0.424	1.50403e-253	B cell
Gimap5	7.16638e-255	0.269025	0.445	0.171	1.10183e-250	B cell
Arid1a	7.70837e-251	0.317798	0.648	0.363	1.18516e-246	B cell
Sipa1	7.70251e-249	0.303104	0.607	0.316	1.18426e-244	B cell
Setd2	8.77945e-248	0.283829	0.479	0.212	1.34984e-243	B cell
Ctcf	6.255e-244	0.302132	0.561	0.283	9.61707e-240	B cell
Ezr	3.42946e-243	0.321446	0.691	0.401	5.2728e-239	B cell
Tmem123	4.82769e-243	0.285273	0.558	0.275	7.42258e-239	B cell
Ly6a	1.60013e-240	0.326559	0.526	0.23	2.4602e-236	B cell
Cdk13	2.11468e-240	0.27461	0.459	0.199	3.25132e-236	B cell
Polr2a	5.13175e-238	0.282429	0.503	0.235	7.89007e-234	B cell
Pde4b	4.40938e-234	0.287918	0.512	0.243	6.77942e-230	B cell
Neurl3	9.04407e-233	0.308908	0.647	0.35	1.39053e-228	B cell
S1pr1	2.2362e-232	0.266955	0.495	0.206	3.43816e-228	B cell
Gabpb2	3.96156e-232	0.259555	0.411	0.167	6.0909e-228	B cell
Plekho1	1.24523e-231	0.270235	0.505	0.227	1.91455e-227	B cell
Stt3b	3.27667e-230	0.28804	0.415	0.178	5.03789e-226	B cell
Nsd1	9.76975e-229	0.288691	0.56	0.283	1.5021e-224	B cell
Gm26740	1.15622e-228	0.299819	0.665	0.363	1.77768e-224	B cell
Gimap3	1.93398e-227	0.287869	0.64	0.292	2.97349e-223	B cell
Eif4a2	7.36409e-225	0.290281	0.806	0.577	1.13223e-220	B cell
Zmym5	9.01195e-224	0.250513	0.396	0.16	1.38559e-219	B cell
Mknk2	5.10276e-218	0.284775	0.582	0.315	7.8455e-214	B cell
Il16	5.68478e-218	0.286312	0.594	0.321	8.74035e-214	B cell
Plcg2	4.72327e-217	0.250149	0.451	0.199	7.26202e-213	B cell
B3gnt2	5.04142e-212	0.251758	0.435	0.192	7.75119e-208	B cell
Brd2	1.0826e-210	0.294243	0.613	0.358	1.6645e-206	B cell
H2-Q6	3.50562e-208	0.273238	0.522	0.247	5.3899e-204	B cell
Sypl	2.40353e-207	0.263992	0.478	0.228	3.69543e-203	B cell
St8sia4	6.69351e-206	0.287696	0.552	0.283	1.02913e-201	B cell
Gpr183	7.81849e-206	0.286685	0.475	0.226	1.20209e-201	B cell
Grk2	1.31404e-205	0.283655	0.7	0.428	2.02034e-201	B cell
Ddx46	1.61011e-204	0.266386	0.493	0.244	2.47555e-200	B cell
Baz1a	9.48585e-204	0.283481	0.556	0.302	1.45845e-199	B cell
Dnajc7	7.88677e-203	0.285881	0.584	0.33	1.21259e-198	B cell
Kif21b	6.68282e-202	0.257071	0.476	0.226	1.02748e-197	B cell
Clec2d	2.45335e-201	0.30179	0.634	0.357	3.77203e-197	B cell
H2-T23	5.88584e-201	0.286376	0.783	0.565	9.04947e-197	B cell
Rsbn1l	7.55474e-198	0.26698	0.564	0.306	1.16154e-193	B cell
Ptp4a2	1.68462e-197	0.277656	0.789	0.575	2.5901e-193	B cell
Tubb4b	6.14769e-195	0.251175	0.492	0.239	9.45207e-191	B cell
Tnrc6c	7.27994e-193	0.255848	0.459	0.222	1.11929e-188	B cell
Akap13	8.54676e-193	0.273172	0.868	0.664	1.31406e-188	B cell
Safb2	3.54788e-192	0.263647	0.519	0.275	5.45487e-188	B cell
Gimap4	1.2566e-190	0.272153	0.636	0.309	1.93203e-186	B cell
Purb	1.64092e-189	0.276072	0.581	0.332	2.52292e-185	B cell
Prpf38b	5.49135e-187	0.275813	0.621	0.375	8.44295e-183	B cell
Prrc2c	6.22824e-186	0.287696	0.718	0.456	9.57592e-182	B cell
Elf1	1.50973e-184	0.268342	0.629	0.369	2.32122e-180	B cell
Ttc14	8.8151e-184	0.266612	0.552	0.305	1.35532e-179	B cell
Ptbp3	8.20047e-183	0.267675	0.762	0.542	1.26082e-178	B cell
Tbc1d10c	2.26731e-182	0.253394	0.544	0.286	3.486e-178	B cell
Matr3	1.96176e-181	0.258257	0.535	0.295	3.0162e-177	B cell
Fam111a	6.13056e-179	0.260016	0.54	0.287	9.42573e-175	B cell
Nipbl	2.94423e-178	0.269698	0.621	0.372	4.52676e-174	B cell
Chd4	1.96861e-177	0.27629	0.619	0.373	3.02674e-173	B cell
Jmjd1c	2.20066e-176	0.256418	0.553	0.308	3.38352e-172	B cell
Sfpq	2.77889e-175	0.269577	0.682	0.451	4.27254e-171	B cell
Pnisr	3.47004e-175	0.26728	0.652	0.407	5.33519e-171	B cell
Atrx	1.00222e-171	0.275132	0.622	0.373	1.54092e-167	B cell
Fubp1	5.39274e-169	0.256547	0.559	0.315	8.29133e-165	B cell
Dock10	2.27703e-168	0.265773	0.574	0.336	3.50094e-164	B cell
Trim12a	1.30447e-167	0.254064	0.561	0.322	2.00563e-163	B cell
Il2rg	1.55942e-165	0.25075	0.62	0.354	2.39761e-161	B cell
Kcnq1ot1	1.52319e-161	0.281452	0.38	0.179	2.3419e-157	B cell
Itga4	8.1628e-160	0.254524	0.665	0.387	1.25503e-155	B cell
Ankrd11	5.74223e-156	0.256166	0.775	0.561	8.82867e-152	B cell
Snx5	3.71145e-147	0.25094	0.689	0.436	5.70636e-143	B cell
S100a8	0	2.19595	0.974	0.273	0	neutrophil
S100a9	0	2.18896	0.977	0.313	0	neutrophil
Retnlg	0	1.78902	0.81	0.036	0	neutrophil
Slpi	0	1.56093	0.864	0.085	0	neutrophil
Cxcr2	0	1.51762	0.835	0.024	0	neutrophil
Csf3r	0	1.4898	0.862	0.163	0	neutrophil
Hp	0	1.35395	0.852	0.135	0	neutrophil
Msrb1	0	1.34117	0.971	0.391	0	neutrophil
Mmp9	0	1.32908	0.836	0.031	0	neutrophil
Il1b	0	1.30536	0.936	0.312	0	neutrophil
Clec4d	0	1.26553	0.847	0.075	0	neutrophil
Lrg1	0	1.24543	0.715	0.025	0	neutrophil
Mxd1	0	1.20009	0.841	0.14	0	neutrophil
Pglyrp1	0	1.18953	0.854	0.177	0	neutrophil
Ccl6	0	1.17271	0.89	0.303	0	neutrophil
S100a11	0	1.15978	0.993	0.723	0	neutrophil
Wfdc21	0	1.15948	0.693	0.022	0	neutrophil
Gsr	0	1.15846	0.892	0.221	0	neutrophil
Lcn2	0	1.15414	0.627	0.022	0	neutrophil
Hdc	0	1.1451	0.811	0.028	0	neutrophil
Tnfaip2	0	1.07725	0.797	0.102	0	neutrophil
Grina	0	1.0771	0.868	0.245	0	neutrophil
Gda	0	1.0724	0.772	0.122	0	neutrophil
Cebpd	0	1.0668	0.789	0.132	0	neutrophil
Ccr1	0	1.06636	0.841	0.13	0	neutrophil
Fgl2	0	1.05883	0.777	0.201	0	neutrophil
Ifitm1	0	1.00825	0.694	0.126	0	neutrophil
S100a6	0	1.00692	0.96	0.55	0	neutrophil
Pla2g7	0	1.00611	0.793	0.161	0	neutrophil
H2-Q10	0	1.00439	0.687	0.033	0	neutrophil
Txn1	0	0.991231	0.975	0.608	0	neutrophil
Ifitm2	0	0.984887	0.963	0.435	0	neutrophil
Dusp1	0	0.980218	0.947	0.46	0	neutrophil
Nfam1	0	0.964008	0.791	0.185	0	neutrophil
Sorl1	0	0.954041	0.808	0.279	0	neutrophil
Cd44	0	0.941897	0.838	0.271	0	neutrophil
Anxa1	0	0.931783	0.742	0.224	0	neutrophil
Pygl	0	0.930475	0.75	0.087	0	neutrophil
Trim30b	0	0.93031	0.729	0.076	0	neutrophil
Lst1	0	0.927457	0.91	0.337	0	neutrophil
Cd300lf	0	0.925157	0.761	0.103	0	neutrophil
Gcnt2	0	0.91804	0.744	0.124	0	neutrophil
Alox5ap	0	0.9086	0.976	0.447	0	neutrophil
Slc40a1	0	0.880832	0.67	0.039	0	neutrophil
Cd33	0	0.862825	0.73	0.134	0	neutrophil
2310001H17Rik	0	0.855125	0.768	0.161	0	neutrophil
Taldo1	0	0.844197	0.986	0.69	0	neutrophil
Myadm	0	0.843943	0.697	0.186	0	neutrophil
Tpd52	0	0.840638	0.88	0.432	0	neutrophil
Ccpg1	0	0.835825	0.739	0.187	0	neutrophil
Hmgb2	0	0.810867	0.959	0.561	0	neutrophil
Anxa2	0	0.810692	0.929	0.425	0	neutrophil
Cd300ld	0	0.810478	0.683	0.06	0	neutrophil
Mcl1	0	0.810427	0.973	0.731	0	neutrophil
Cebpb	0	0.802947	0.952	0.452	0	neutrophil
Pilra	0	0.801138	0.706	0.088	0	neutrophil
Marcks	0	0.800026	0.82	0.336	0	neutrophil
Mcemp1	0	0.799335	0.714	0.138	0	neutrophil
Clec4e	0	0.798858	0.667	0.076	0	neutrophil
Srgn	0	0.79873	0.989	0.873	0	neutrophil
Igf1r	0	0.788339	0.648	0.052	0	neutrophil
Hist1h2bc	0	0.787637	0.661	0.144	0	neutrophil
Il1f9	0	0.777893	0.606	0.012	0	neutrophil
Zyx	0	0.772314	0.805	0.365	0	neutrophil
Lilr4b	0	0.771565	0.683	0.132	0	neutrophil
Gpcpd1	0	0.76913	0.731	0.247	0	neutrophil
Neat1	0	0.769078	0.875	0.446	0	neutrophil
Stfa2l1	0	0.766258	0.333	0.008	0	neutrophil
Ncf2	0	0.765686	0.796	0.317	0	neutrophil
Slfn1	0	0.763696	0.757	0.241	0	neutrophil
F630028O10Rik	0	0.76071	0.612	0.064	0	neutrophil
Map1lc3b	0	0.760341	0.956	0.606	0	neutrophil
Tmcc1	0	0.751777	0.693	0.18	0	neutrophil
Arg2	0	0.750133	0.631	0.024	0	neutrophil
Spi1	0	0.743933	0.942	0.491	0	neutrophil
Tyrobp	0	0.742335	0.989	0.689	0	neutrophil
Lyst	0	0.737564	0.695	0.182	0	neutrophil
Nudt4	0	0.733837	0.68	0.132	0	neutrophil
Iqgap1	0	0.732507	0.955	0.608	0	neutrophil
C5ar1	0	0.730282	0.759	0.156	0	neutrophil
Rnf149	0	0.729739	0.686	0.134	0	neutrophil
Pirb	0	0.729434	0.744	0.227	0	neutrophil
Fgr	0	0.723185	0.71	0.171	0	neutrophil
Adipor1	0	0.720651	0.838	0.393	0	neutrophil
Mmp8	0	0.711714	0.52	0.046	0	neutrophil
Mrpl33	0	0.709392	0.941	0.561	0	neutrophil
Jaml	0	0.706858	0.613	0.12	0	neutrophil
Sirpb1b	0	0.704167	0.636	0.075	0	neutrophil
Trem3	0	0.691517	0.611	0.04	0	neutrophil
Lcp1	0	0.690204	0.989	0.781	0	neutrophil
Lilrb4a	0	0.688374	0.792	0.268	0	neutrophil
Dhrs7	0	0.687503	0.666	0.169	0	neutrophil
Fbxl5	0	0.659021	0.629	0.174	0	neutrophil
Adgre5	0	0.656194	0.765	0.382	0	neutrophil
Gm5150	0	0.642175	0.58	0.059	0	neutrophil
Fxyd5	0	0.637763	0.988	0.842	0	neutrophil
Sbno2	0	0.637198	0.663	0.219	0	neutrophil
Atg3	0	0.635219	0.714	0.289	0	neutrophil
Gm16556	0	0.633472	0.531	0.011	0	neutrophil
Wfdc17	0	0.632024	0.728	0.391	0	neutrophil
Gmfg	0	0.629859	0.981	0.73	0	neutrophil
Picalm	0	0.62417	0.764	0.38	0	neutrophil
Resf1	0	0.621731	0.721	0.352	0	neutrophil
Asprv1	0	0.619726	0.352	0.012	0	neutrophil
Rgs2	0	0.616984	0.858	0.449	0	neutrophil
Pbx1	0	0.610954	0.521	0.038	0	neutrophil
Slc2a3	0	0.610823	0.553	0.071	0	neutrophil
Cyp4f18	0	0.609686	0.714	0.252	0	neutrophil
Prdx5	0	0.606478	0.952	0.605	0	neutrophil
Ogfrl1	0	0.605608	0.651	0.198	0	neutrophil
Mirt2	0	0.604711	0.508	0.009	0	neutrophil
Il1r2	0	0.599814	0.538	0.071	0	neutrophil
Pi16	0	0.599688	0.539	0.041	0	neutrophil
G0s2	0	0.599358	0.394	0.035	0	neutrophil
Igsf6	0	0.598974	0.653	0.173	0	neutrophil
Cdk2ap2	0	0.597871	0.862	0.592	0	neutrophil
Txnip	0	0.593538	0.925	0.544	0	neutrophil
Slfn4	0	0.590384	0.476	0.047	0	neutrophil
Siglece	0	0.582886	0.562	0.067	0	neutrophil
Gm34084	0	0.579804	0.545	0.072	0	neutrophil
Stk17b	0	0.578398	0.953	0.651	0	neutrophil
Cpd	0	0.567457	0.519	0.069	0	neutrophil
Nlrp12	0	0.567306	0.494	0.006	0	neutrophil
Zfp36	0	0.565962	0.933	0.567	0	neutrophil
Csf2rb	0	0.565675	0.604	0.17	0	neutrophil
Snap23	0	0.558685	0.662	0.232	0	neutrophil
Slfn2	0	0.556246	0.964	0.71	0	neutrophil
Rara	0	0.555092	0.631	0.191	0	neutrophil
Lmnb1	0	0.5537	0.643	0.199	0	neutrophil
Cd24a	0	0.553521	0.639	0.196	0	neutrophil
Adam8	0	0.548283	0.529	0.059	0	neutrophil
Cd300lb	0	0.547807	0.516	0.055	0	neutrophil
Emb	0	0.54651	0.865	0.465	0	neutrophil
Glipr1	0	0.545921	0.644	0.217	0	neutrophil
Pxn	0	0.545573	0.62	0.17	0	neutrophil
2023-03-07	0	0.544882	0.655	0.285	0	neutrophil
Slc7a11	0	0.544763	0.434	0.031	0	neutrophil
Entpd1	0	0.542381	0.531	0.086	0	neutrophil
Prr13	0	0.5403	0.8	0.477	0	neutrophil
Mirt1	0	0.539943	0.57	0.135	0	neutrophil
Nadk	0	0.539307	0.66	0.267	0	neutrophil
Fcgr3	0	0.539188	0.828	0.371	0	neutrophil
Bst1	0	0.537602	0.487	0.052	0	neutrophil
1600010M07Rik	0	0.537345	0.511	0.057	0	neutrophil
Ppp1r2	0	0.535704	0.66	0.255	0	neutrophil
Il1rn	0	0.534145	0.476	0.05	0	neutrophil
Sell	0	0.531807	0.848	0.456	0	neutrophil
Socs3	0	0.531803	0.644	0.266	0	neutrophil
Cxcr4	0	0.530321	0.712	0.375	0	neutrophil
Litaf	0	0.529092	0.692	0.283	0	neutrophil
Glipr2	0	0.528071	0.577	0.185	0	neutrophil
Gadd45a	0	0.527063	0.486	0.072	0	neutrophil
Svil	0	0.526969	0.561	0.133	0	neutrophil
Hbb-bs	0	0.526668	0.96	0.6	0	neutrophil
Lsp1	0	0.525402	0.982	0.784	0	neutrophil
Ssh2	0	0.525371	0.752	0.423	0	neutrophil
Cdkn2d	0	0.519255	0.605	0.26	0	neutrophil
Ddx6	0	0.511911	0.732	0.422	0	neutrophil
Rab11fip1	0	0.510728	0.506	0.07	0	neutrophil
Gpsm3	0	0.510086	0.869	0.554	0	neutrophil
Tgfbi	0	0.508923	0.723	0.252	0	neutrophil
Emilin2	0	0.507107	0.59	0.148	0	neutrophil
Itgam	0	0.506843	0.66	0.254	0	neutrophil
Arrdc3	0	0.505967	0.481	0.073	0	neutrophil
AB124611	0	0.504036	0.715	0.346	0	neutrophil
Atp6v1g1	0	0.503267	0.919	0.635	0	neutrophil
Dmxl2	0	0.502606	0.456	0.022	0	neutrophil
Ptprc	0	0.502468	0.984	0.842	0	neutrophil
Trem1	0	0.499279	0.444	0.035	0	neutrophil
Fam32a	0	0.49768	0.697	0.352	0	neutrophil
Eif4ebp1	0	0.497309	0.597	0.206	0	neutrophil
Mgst1	0	0.495745	0.468	0.126	0	neutrophil
Selplg	0	0.493613	0.965	0.747	0	neutrophil
Xdh	0	0.493302	0.543	0.156	0	neutrophil
Hba-a1	0	0.493227	0.92	0.489	0	neutrophil
Sephs2	0	0.492971	0.554	0.158	0	neutrophil
Hba-a2	0	0.490639	0.922	0.495	0	neutrophil
Pgd	0	0.490611	0.621	0.238	0	neutrophil
Hacd4	0	0.490117	0.532	0.117	0	neutrophil
Cd300a	0	0.489029	0.658	0.234	0	neutrophil
Sema4a	0	0.487651	0.575	0.199	0	neutrophil
Sirpb1c	0	0.486089	0.561	0.146	0	neutrophil
Pten	0	0.485795	0.676	0.332	0	neutrophil
Trpm2	0	0.485372	0.451	0.028	0	neutrophil
Rasgrp4	0	0.484764	0.498	0.079	0	neutrophil
Tmem154	0	0.484633	0.475	0.052	0	neutrophil
Tnfrsf1a	0	0.480843	0.615	0.228	0	neutrophil
Fes	0	0.479737	0.577	0.174	0	neutrophil
Hist1h1c	0	0.476805	0.485	0.188	0	neutrophil
Kdm7a	0	0.476609	0.628	0.298	0	neutrophil
Nlrp3	0	0.474793	0.482	0.08	0	neutrophil
Chil1	0	0.474419	0.367	0.007	0	neutrophil
Il17ra	0	0.473557	0.673	0.325	0	neutrophil
Ankrd33b	0	0.472958	0.434	0.019	0	neutrophil
Oasl2	0	0.468724	0.474	0.156	0	neutrophil
Syk	0	0.465219	0.662	0.29	0	neutrophil
Itgal	0	0.464238	0.659	0.292	0	neutrophil
Gabarap	0	0.464204	0.986	0.826	0	neutrophil
Gm39556	0	0.462991	0.452	0.044	0	neutrophil
Ube2b	0	0.461545	0.807	0.511	0	neutrophil
Abtb1	0	0.45736	0.501	0.105	0	neutrophil
D1Ertd622e	0	0.456322	0.573	0.226	0	neutrophil
Rin3	0	0.455192	0.58	0.209	0	neutrophil
R3hdm4	0	0.455131	0.595	0.266	0	neutrophil
Il1rap	0	0.45458	0.391	0.031	0	neutrophil
Ripor2	0	0.45133	0.667	0.333	0	neutrophil
Il18rap	0	0.450966	0.478	0.075	0	neutrophil
Kdm6b	0	0.450937	0.601	0.231	0	neutrophil
Cap1	0	0.450893	0.677	0.349	0	neutrophil
Ptpre	0	0.450672	0.62	0.275	0	neutrophil
N4bp1	0	0.44207	0.522	0.162	0	neutrophil
Plp2	0	0.440807	0.558	0.198	0	neutrophil
Dennd4a	0	0.437787	0.658	0.366	0	neutrophil
Fyb	0	0.436687	0.873	0.545	0	neutrophil
Ptafr	0	0.436356	0.47	0.11	0	neutrophil
Elp1	0	0.435666	0.452	0.062	0	neutrophil
Plek	0	0.43539	0.692	0.382	0	neutrophil
Slc16a3	0	0.433746	0.471	0.108	0	neutrophil
Trim12c	0	0.433549	0.559	0.248	0	neutrophil
Ostf1	0	0.432133	0.944	0.711	0	neutrophil
Ier5	0	0.431676	0.896	0.606	0	neutrophil
Tsc22d3	0	0.431445	0.902	0.594	0	neutrophil
Prr5l	0	0.430477	0.424	0.064	0	neutrophil
Myd88	0	0.429395	0.546	0.19	0	neutrophil
Il13ra1	0	0.429346	0.467	0.117	0	neutrophil
Pfkfb4	0	0.429239	0.452	0.077	0	neutrophil
Rassf3	0	0.428978	0.548	0.197	0	neutrophil
Pilrb2	0	0.428234	0.436	0.048	0	neutrophil
Gm26532	0	0.425973	0.457	0.112	0	neutrophil
Fosl2	0	0.425114	0.506	0.144	0	neutrophil
Gsn	0	0.424654	0.576	0.238	0	neutrophil
Padi4	0	0.424461	0.387	0.014	0	neutrophil
Junb	0	0.421397	0.985	0.796	0	neutrophil
Xpc	0	0.42038	0.421	0.084	0	neutrophil
Fpr2	0	0.419247	0.374	0.025	0	neutrophil
Hdac4	0	0.419073	0.435	0.086	0	neutrophil
Pbxip1	0	0.416617	0.609	0.317	0	neutrophil
Pira2	0	0.414046	0.434	0.082	0	neutrophil
Rhog	0	0.413902	0.698	0.393	0	neutrophil
Ypel3	0	0.413371	0.89	0.626	0	neutrophil
Gm26740	0	0.413102	0.665	0.364	0	neutrophil
Apbb1ip	0	0.406348	0.777	0.511	0	neutrophil
Pag1	0	0.404548	0.535	0.201	0	neutrophil
Skap2	0	0.402547	0.641	0.318	0	neutrophil
Itgb2	0	0.402011	0.835	0.533	0	neutrophil
Tacstd2	0	0.401576	0.371	0.019	0	neutrophil
Lbr	0	0.398993	0.626	0.324	0	neutrophil
Hcar2	0	0.397981	0.31	0.04	0	neutrophil
Dhrs9	0	0.396485	0.355	0.006	0	neutrophil
Mtus1	0	0.395643	0.42	0.097	0	neutrophil
Scnn1a	0	0.395502	0.352	0.015	0	neutrophil
Rsrp1	0	0.395268	0.961	0.77	0	neutrophil
Klf6	0	0.394831	0.835	0.545	0	neutrophil
Fam129a	0	0.394048	0.463	0.128	0	neutrophil
Samhd1	0	0.393219	0.906	0.628	0	neutrophil
Washc2	0	0.392138	0.518	0.2	0	neutrophil
Ndst1	0	0.391118	0.426	0.09	0	neutrophil
Tnfsf14	0	0.390867	0.373	0.03	0	neutrophil
Tbc1d14	0	0.390052	0.47	0.143	0	neutrophil
Rnf11	0	0.388696	0.466	0.124	0	neutrophil
Pstpip1	0	0.388252	0.534	0.214	0	neutrophil
Rnf144a	0	0.383932	0.42	0.093	0	neutrophil
C5ar2	0	0.382603	0.368	0.026	0	neutrophil
Apobr	0	0.380286	0.431	0.092	0	neutrophil
Myo1f	0	0.379287	0.604	0.291	0	neutrophil
Myl12b	0	0.378367	0.952	0.781	0	neutrophil
Alox5	0	0.378056	0.365	0.024	0	neutrophil
Kif23	0	0.37744	0.371	0.045	0	neutrophil
Rdh12	0	0.377288	0.337	0.049	0	neutrophil
Gnai2	0	0.374316	0.989	0.912	0	neutrophil
Nfe2	0	0.373127	0.385	0.041	0	neutrophil
Slc35a5	0	0.372177	0.421	0.092	0	neutrophil
Midn	0	0.371406	0.473	0.158	0	neutrophil
Hbb-bt	0	0.37137	0.695	0.346	0	neutrophil
Adrb2	0	0.369084	0.488	0.17	0	neutrophil
Atp1a3	0	0.366174	0.393	0.066	0	neutrophil
Sfxn5	0	0.365823	0.352	0.022	0	neutrophil
Pnpla2	0	0.364515	0.465	0.162	0	neutrophil
Btg1	0	0.364224	0.993	0.955	0	neutrophil
Klhl2	0	0.364063	0.397	0.071	0	neutrophil
Supt4a	0	0.362265	0.819	0.587	0	neutrophil
Iqsec1	0	0.361495	0.454	0.133	0	neutrophil
Fpr1	0	0.360455	0.309	0.01	0	neutrophil
B430306N03Rik	0	0.358316	0.371	0.049	0	neutrophil
Ftl1	0	0.357852	0.999	0.97	0	neutrophil
Arap3	0	0.355562	0.378	0.05	0	neutrophil
Dck	0	0.352297	0.466	0.179	0	neutrophil
Themis2	0	0.351877	0.453	0.146	0	neutrophil
Abr	0	0.351062	0.436	0.131	0	neutrophil
Casp4	0	0.350086	0.357	0.106	0	neutrophil
Lilra6	0	0.348938	0.336	0.032	0	neutrophil
Tctex1d2	0	0.348491	0.445	0.143	0	neutrophil
Bach1	0	0.347087	0.44	0.146	0	neutrophil
Csf1	0	0.346712	0.287	0.038	0	neutrophil
4833407H14Rik	0	0.345282	0.344	0.04	0	neutrophil
Gm31814	0	0.34474	0.322	0.025	0	neutrophil
Adam19	0	0.342956	0.378	0.091	0	neutrophil
Hk3	0	0.342881	0.364	0.059	0	neutrophil
Rac2	0	0.34188	0.988	0.888	0	neutrophil
Fth1	0	0.34166	1	0.995	0	neutrophil
Xpo6	0	0.341215	0.466	0.181	0	neutrophil
Rab27a	0	0.340935	0.408	0.102	0	neutrophil
Rnasel	0	0.340538	0.391	0.11	0	neutrophil
Jund	0	0.333831	0.98	0.849	0	neutrophil
Ehd1	0	0.332049	0.43	0.139	0	neutrophil
Cmip	0	0.328988	0.437	0.149	0	neutrophil
Por	0	0.328662	0.438	0.147	0	neutrophil
Fam122a	0	0.327255	0.368	0.081	0	neutrophil
Gm34455	0	0.325022	0.32	0.035	0	neutrophil
Sem1	0	0.319962	0.967	0.855	0	neutrophil
Ggt5	0	0.319768	0.337	0.047	0	neutrophil
4930581F22Rik	0	0.317878	0.355	0.08	0	neutrophil
Furin	0	0.317378	0.426	0.136	0	neutrophil
H3f3a	0	0.317115	1	0.985	0	neutrophil
Carhsp1	0	0.315807	0.365	0.079	0	neutrophil
Rgs3	0	0.313555	0.408	0.136	0	neutrophil
E230001N04Rik	0	0.312393	0.326	0.06	0	neutrophil
Gng5	0	0.31113	0.98	0.89	0	neutrophil
Sec14l1	0	0.308757	0.411	0.132	0	neutrophil
Bcl6	0	0.303584	0.362	0.089	0	neutrophil
Dennd5a	0	0.302698	0.403	0.134	0	neutrophil
Ets2	0	0.301493	0.335	0.084	0	neutrophil
Crispld2	0	0.29782	0.259	0.005	0	neutrophil
Cd101	0	0.297815	0.307	0.032	0	neutrophil
6430548M08Rik	0	0.293784	0.311	0.041	0	neutrophil
Slc22a15	0	0.293646	0.296	0.031	0	neutrophil
Ppp1r3d	0	0.292726	0.282	0.017	0	neutrophil
Arid3a	0	0.291208	0.328	0.071	0	neutrophil
Arpc1b	0	0.289005	0.995	0.936	0	neutrophil
Pilrb1	0	0.287799	0.307	0.044	0	neutrophil
Gm39321	0	0.284303	0.264	0.008	0	neutrophil
Gsdme	0	0.283025	0.305	0.042	0	neutrophil
Usp32	0	0.282759	0.343	0.084	0	neutrophil
Arpc3	0	0.282748	0.981	0.878	0	neutrophil
Msra	0	0.280425	0.339	0.086	0	neutrophil
Sgms2	0	0.277825	0.269	0.018	0	neutrophil
Il15	0	0.276263	0.292	0.039	0	neutrophil
Ppp1r3b	0	0.275984	0.289	0.038	0	neutrophil
Rab31	0	0.273775	0.33	0.082	0	neutrophil
Map3k3	0	0.272888	0.364	0.111	0	neutrophil
Map3k5	0	0.270157	0.331	0.079	0	neutrophil
Pram1	0	0.269879	0.274	0.022	0	neutrophil
Mpzl3	0	0.268916	0.253	0.024	0	neutrophil
Cd52	0	0.263324	0.998	0.992	0	neutrophil
Hist1h4i	0	0.261445	0.263	0.057	0	neutrophil
Cpne2	0	0.260445	0.274	0.05	0	neutrophil
Fas	0	0.259547	0.295	0.071	0	neutrophil
Antxr2	0	0.257023	0.307	0.072	0	neutrophil
Pdlim7	0	0.256758	0.292	0.055	0	neutrophil
Tmem156	0	0.250037	0.287	0.062	0	neutrophil
Slc11a1	3.62585e-306	0.315021	0.435	0.151	5.57475e-302	neutrophil
Anxa11	2.31527e-305	0.337994	0.479	0.195	3.55973e-301	neutrophil
Tbc1d15	4.21787e-305	0.327747	0.446	0.171	6.48498e-301	neutrophil
Ttc7	3.66106e-302	0.365235	0.518	0.232	5.62888e-298	neutrophil
Akap13	4.03507e-299	0.360693	0.903	0.659	6.20393e-295	neutrophil
AI467606	5.75012e-299	0.368157	0.548	0.258	8.84081e-295	neutrophil
Map2k3	1.39117e-295	0.296071	0.431	0.157	2.13892e-291	neutrophil
Neurl3	1.48482e-294	0.406648	0.634	0.353	2.28291e-290	neutrophil
Sdcbp	4.58804e-293	0.356396	0.897	0.632	7.05411e-289	neutrophil
Relt	2.24713e-292	0.25043	0.315	0.089	3.45495e-288	neutrophil
Riok3	5.06437e-292	0.360804	0.594	0.307	7.78646e-288	neutrophil
Nbeal2	5.91794e-290	0.263641	0.341	0.103	9.09884e-286	neutrophil
AA467197	4.68265e-289	0.268835	0.318	0.085	7.19958e-285	neutrophil
Sat1	2.96382e-288	0.364137	0.902	0.675	4.55687e-284	neutrophil
Dazap2	9.39777e-288	0.335904	0.837	0.611	1.44491e-283	neutrophil
Flot1	1.92672e-286	0.320974	0.431	0.164	2.96233e-282	neutrophil
Vasp	1.95942e-286	0.3554	0.844	0.609	3.01261e-282	neutrophil
Gcnt1	2.49557e-284	0.250856	0.299	0.082	3.83693e-280	neutrophil
Notch1	2.84848e-282	0.277083	0.381	0.129	4.37953e-278	neutrophil
Cd9	3.44232e-282	0.385581	0.844	0.466	5.29256e-278	neutrophil
Dedd2	5.42662e-282	0.289749	0.396	0.14	8.34343e-278	neutrophil
Card19	2.07688e-280	0.362802	0.585	0.287	3.1932e-276	neutrophil
Trim30a	8.87983e-280	0.416891	0.598	0.332	1.36527e-275	neutrophil
Ptpn6	2.81685e-279	0.348959	0.864	0.602	4.33091e-275	neutrophil
Lpcat2	1.2078e-276	0.32049	0.558	0.234	1.85699e-272	neutrophil
Lrrc25	5.55511e-271	0.320496	0.487	0.204	8.54098e-267	neutrophil
Gadd45b	4.6037e-270	0.367036	0.43	0.165	7.0782e-266	neutrophil
Raf1	5.39419e-270	0.326028	0.477	0.21	8.29356e-266	neutrophil
Sh2d3c	5.8141e-267	0.287637	0.398	0.147	8.93919e-263	neutrophil
Tle3	1.01495e-264	0.309583	0.464	0.196	1.56048e-260	neutrophil
Mettl9	8.54774e-264	0.310969	0.444	0.185	1.31422e-259	neutrophil
Metrnl	9.58154e-263	0.324038	0.474	0.194	1.47316e-258	neutrophil
Fcgr4	5.54139e-261	0.26192	0.353	0.114	8.51989e-257	neutrophil
Ube2h	1.30596e-260	0.364685	0.491	0.23	2.00792e-256	neutrophil
Myh9	5.15151e-257	0.353578	0.799	0.531	7.92045e-253	neutrophil
Msl1	8.26632e-257	0.318222	0.492	0.225	1.27095e-252	neutrophil
Ttyh3	1.33026e-256	0.290914	0.431	0.176	2.04528e-252	neutrophil
Gpi1	3.84203e-254	0.327663	0.808	0.6	5.90712e-250	neutrophil
Preb	3.60253e-252	0.290945	0.42	0.17	5.53889e-248	neutrophil
Lcp2	7.55281e-251	0.330471	0.537	0.265	1.16124e-246	neutrophil
Cdc42se1	1.08693e-248	0.356411	0.653	0.413	1.67116e-244	neutrophil
Ndel1	3.31599e-247	0.311968	0.484	0.22	5.09834e-243	neutrophil
Ninj1	1.25501e-246	0.328535	0.512	0.224	1.92958e-242	neutrophil
Cks2	3.87954e-245	0.378447	0.383	0.151	5.9648e-241	neutrophil
1810058I24Rik	1.36774e-242	0.351244	0.646	0.404	2.10291e-238	neutrophil
Cmtm6	1.40184e-241	0.337514	0.581	0.32	2.15533e-237	neutrophil
Tspan13	1.70665e-241	0.355799	0.588	0.331	2.62397e-237	neutrophil
Fos	4.31429e-240	0.375706	0.875	0.496	6.63323e-236	neutrophil
Ddit3	3.31651e-239	0.258321	0.354	0.126	5.09913e-235	neutrophil
Arpc5	2.503e-238	0.265612	0.936	0.799	3.84836e-234	neutrophil
Pnpla7	2.01463e-236	0.265272	0.363	0.135	3.09749e-232	neutrophil
Hectd1	2.04672e-236	0.347232	0.605	0.357	3.14684e-232	neutrophil
Kctd12	1.55482e-234	0.350935	0.56	0.295	2.39054e-230	neutrophil
Ier3	8.74194e-234	0.343674	0.398	0.151	1.34407e-229	neutrophil
Irf1	6.68511e-233	0.317564	0.498	0.238	1.02784e-228	neutrophil
Actn1	2.74042e-230	0.281717	0.438	0.179	4.2134e-226	neutrophil
Trim30d	1.36138e-229	0.315081	0.335	0.125	2.09311e-225	neutrophil
Cytip	1.17168e-228	0.322404	0.826	0.573	1.80146e-224	neutrophil
Klf3	1.7003e-228	0.371139	0.647	0.405	2.6142e-224	neutrophil
Ncor1	3.62147e-224	0.328871	0.76	0.542	5.56801e-220	neutrophil
Unc119	1.19333e-223	0.286268	0.435	0.188	1.83475e-219	neutrophil
Dok3	2.66818e-221	0.286338	0.486	0.224	4.10233e-217	neutrophil
Klf2	3.09079e-220	0.332635	0.959	0.749	4.75209e-216	neutrophil
Ifitm3	6.78265e-219	0.344586	0.895	0.511	1.04283e-214	neutrophil
Grk2	4.41987e-218	0.326428	0.67	0.434	6.79555e-214	neutrophil
Capn1	9.99001e-217	0.259159	0.398	0.166	1.53596e-212	neutrophil
Tmem71	3.87629e-216	0.285907	0.42	0.181	5.95979e-212	neutrophil
Timm10b	9.46167e-215	0.341634	0.659	0.447	1.45473e-210	neutrophil
Zfand5	3.96734e-213	0.351428	0.597	0.361	6.09978e-209	neutrophil
Rabac1	3.18657e-212	0.281888	0.836	0.643	4.89934e-208	neutrophil
Sh3glb1	6.79477e-212	0.294945	0.837	0.623	1.0447e-207	neutrophil
Hmgn2	1.51146e-211	0.32768	0.521	0.274	2.32387e-207	neutrophil
Csnk1e	1.70056e-209	0.255352	0.393	0.163	2.6146e-205	neutrophil
Pak2	3.68547e-205	0.324189	0.645	0.428	5.6664e-201	neutrophil
Cdkn1b	8.19775e-204	0.318416	0.566	0.32	1.2604e-199	neutrophil
Ncf1	7.07354e-202	0.331796	0.554	0.314	1.08756e-197	neutrophil
Gng12	8.53836e-202	0.252072	0.383	0.158	1.31277e-197	neutrophil
Cd84	8.60806e-202	0.364118	0.583	0.367	1.32349e-197	neutrophil
Slc6a6	4.21325e-201	0.304055	0.524	0.284	6.47787e-197	neutrophil
Mbp	6.25415e-199	0.276935	0.415	0.188	9.61575e-195	neutrophil
Ip6k1	1.93e-195	0.254941	0.421	0.192	2.96737e-191	neutrophil
Sirpa	2.93187e-195	0.296482	0.573	0.294	4.50775e-191	neutrophil
Rlf	6.78448e-194	0.250867	0.384	0.166	1.04311e-189	neutrophil
Hcst	2.94083e-192	0.308755	0.728	0.459	4.52153e-188	neutrophil
Ssu72	3.13188e-192	0.30438	0.605	0.385	4.81526e-188	neutrophil
Ifitm6	2.7705e-190	0.333671	0.42	0.179	4.25965e-186	neutrophil
Plbd1	1.08279e-188	0.266603	0.541	0.251	1.66479e-184	neutrophil
Gng2	2.69546e-188	0.283306	0.505	0.271	4.14426e-184	neutrophil
Ncf4	1.29062e-186	0.300465	0.569	0.33	1.98433e-182	neutrophil
Stat3	1.40805e-185	0.305273	0.579	0.355	2.16488e-181	neutrophil
Rbms1	1.45065e-185	0.304544	0.601	0.378	2.23038e-181	neutrophil
Cox17	1.53172e-184	0.297147	0.761	0.579	2.35502e-180	neutrophil
Gnb2	1.07898e-182	0.256614	0.897	0.707	1.65894e-178	neutrophil
D8Ertd738e	1.29022e-182	0.27353	0.826	0.636	1.98371e-178	neutrophil
Pkm	7.21132e-179	0.262898	0.914	0.716	1.10874e-174	neutrophil
Vsir	2.05511e-178	0.294152	0.661	0.418	3.15973e-174	neutrophil
Mapk14	3.25133e-178	0.270691	0.45	0.231	4.99892e-174	neutrophil
Csf2ra	1.13578e-174	0.275847	0.573	0.307	1.74626e-170	neutrophil
Hck	4.60724e-174	0.276893	0.501	0.263	7.08363e-170	neutrophil
Cd244a	1.75604e-171	0.2669	0.329	0.138	2.69991e-167	neutrophil
Nisch	3.13277e-169	0.294529	0.533	0.321	4.81663e-165	neutrophil
Clip1	1.2018e-167	0.252701	0.407	0.198	1.84776e-163	neutrophil
Il6ra	1.17422e-166	0.26623	0.491	0.261	1.80537e-162	neutrophil
Arid4a	9.13442e-166	0.295514	0.554	0.341	1.40442e-161	neutrophil
Dleu2	2.9983e-165	0.294773	0.537	0.315	4.60989e-161	neutrophil
Creg1	8.30128e-165	0.294264	0.622	0.375	1.27632e-160	neutrophil
Tln1	1.55886e-163	0.263398	0.795	0.578	2.39675e-159	neutrophil
Lyn	3.85438e-163	0.288637	0.666	0.433	5.92611e-159	neutrophil
Diaph1	8.32422e-162	0.278055	0.555	0.333	1.27985e-157	neutrophil
Tut7	8.5115e-161	0.286769	0.548	0.342	1.30864e-156	neutrophil
Plaur	5.85605e-158	0.257241	0.39	0.183	9.00368e-154	neutrophil
Serp1	9.59218e-158	0.260109	0.856	0.638	1.4748e-153	neutrophil
Tsc22d4	5.38741e-157	0.279664	0.68	0.502	8.28314e-153	neutrophil
Cd300c2	2.54418e-156	0.28001	0.565	0.311	3.91168e-152	neutrophil
Pim1	5.35881e-156	0.297873	0.765	0.545	8.23918e-152	neutrophil
Ankrd13a	8.87909e-155	0.252143	0.468	0.258	1.36516e-150	neutrophil
Snx20	2.56259e-153	0.274869	0.584	0.374	3.93998e-149	neutrophil
Samsn1	3.67395e-153	0.280863	0.512	0.291	5.64869e-149	neutrophil
Tax1bp1	1.24617e-152	0.27002	0.687	0.503	1.91598e-148	neutrophil
Fam111a	3.71197e-152	0.270412	0.511	0.292	5.70715e-148	neutrophil
Srpk2	6.57791e-151	0.251888	0.439	0.235	1.01135e-146	neutrophil
Rcsd1	2.39464e-148	0.268198	0.558	0.347	3.68176e-144	neutrophil
Ccnd3	1.48971e-146	0.278121	0.635	0.44	2.29043e-142	neutrophil
Grb2	2.1066e-140	0.251893	0.667	0.488	3.2389e-136	neutrophil
Fcer1g	9.87478e-139	0.405725	0.985	0.664	1.51825e-134	neutrophil
Stk38	2.60713e-131	0.266254	0.571	0.377	4.00846e-127	neutrophil
Nfe2l2	5.96317e-131	0.25761	0.543	0.338	9.16838e-127	neutrophil
Ogt	5.54022e-127	0.263027	0.615	0.439	8.51809e-123	neutrophil
Gm2a	3.5947e-123	0.253659	0.713	0.492	5.52685e-119	neutrophil
Mpc1	4.9062e-121	0.270698	0.629	0.465	7.54328e-117	neutrophil
Ptpn1	2.19913e-120	0.263865	0.624	0.469	3.38117e-116	neutrophil
Ezr	4.13192e-114	0.258344	0.588	0.419	6.35283e-110	neutrophil
Ms4a6c	0	1.21485	0.909	0.14	0	mono_macro
Ifitm3	0	1.18647	0.96	0.436	0	mono_macro
Lyz2	0	1.14313	0.936	0.617	0	mono_macro
Lgals3	0	1.07463	0.94	0.35	0	mono_macro
Plac8	0	1.02094	0.739	0.362	0	mono_macro
Ccr2	0	0.858626	0.678	0.148	0	mono_macro
Psap	0	0.846808	0.992	0.728	0	mono_macro
S100a4	0	0.840431	0.659	0.153	0	mono_macro
Ctss	0	0.834123	0.999	0.656	0	mono_macro
Tgfbi	0	0.808605	0.714	0.19	0	mono_macro
Apoe	0	0.801988	0.936	0.54	0	mono_macro
Wfdc17	0	0.798974	0.844	0.305	0	mono_macro
Fos	0	0.796944	0.893	0.437	0	mono_macro
Ifi30	0	0.793242	0.854	0.294	0	mono_macro
Plbd1	0	0.781668	0.743	0.144	0	mono_macro
Ifitm2	0	0.777883	0.911	0.379	0	mono_macro
Ccl9	0	0.767582	0.58	0.099	0	mono_macro
Cybb	0	0.767289	0.699	0.189	0	mono_macro
Ms4a4c	0	0.74498	0.623	0.213	0	mono_macro
Ctsb	0	0.743869	0.954	0.483	0	mono_macro
Ctsc	0	0.737371	0.832	0.333	0	mono_macro
Ms4a6d	0	0.73637	0.617	0.087	0	mono_macro
H2-Ab1	0	0.734865	0.673	0.506	0	mono_macro
Cd74	0	0.733852	0.794	0.601	0	mono_macro
Pld4	0	0.72728	0.851	0.216	0	mono_macro
Anxa5	0	0.723615	0.83	0.225	0	mono_macro
Apoc2	0	0.718419	0.49	0.083	0	mono_macro
H2-DMb1	0	0.712011	0.612	0.18	0	mono_macro
Chil3	0	0.699465	0.343	0.042	0	mono_macro
Atf3	0	0.679746	0.616	0.12	0	mono_macro
Cd68	0	0.672833	0.839	0.236	0	mono_macro
H2-Aa	0	0.670734	0.64	0.48	0	mono_macro
Alox5ap	0	0.669128	0.931	0.388	0	mono_macro
Mpeg1	0	0.66439	0.795	0.261	0	mono_macro
Grn	0	0.659986	0.894	0.315	0	mono_macro
Ctsh	0	0.658903	0.94	0.47	0	mono_macro
Nr4a1	0	0.648048	0.648	0.144	0	mono_macro
Cebpb	0	0.643385	0.789	0.436	0	mono_macro
Ifitm6	0	0.634947	0.547	0.104	0	mono_macro
Plin2	0	0.633934	0.661	0.153	0	mono_macro
Napsa	0	0.63206	0.736	0.282	0	mono_macro
Klf4	0	0.631157	0.557	0.061	0	mono_macro
Gpx1	0	0.623503	0.976	0.723	0	mono_macro
Fcer1g	0	0.617589	0.984	0.619	0	mono_macro
Atox1	0	0.616616	0.957	0.604	0	mono_macro
Ifi211	0	0.615872	0.465	0.037	0	mono_macro
F13a1	0	0.613919	0.391	0.044	0	mono_macro
Pid1	0	0.607611	0.573	0.038	0	mono_macro
Cst3	0	0.603151	0.999	0.732	0	mono_macro
Gm2a	0	0.59838	0.838	0.42	0	mono_macro
H2-DMa	0	0.597713	0.765	0.36	0	mono_macro
Clec4a3	0	0.593472	0.478	0.059	0	mono_macro
Npc2	0	0.590301	0.963	0.724	0	mono_macro
Cdkn1a	0	0.589576	0.523	0.076	0	mono_macro
Ctsz	0	0.589108	0.957	0.521	0	mono_macro
Lamp1	0	0.588979	0.898	0.516	0	mono_macro
Prdx1	0	0.58893	0.942	0.601	0	mono_macro
Ifi204	0	0.583045	0.537	0.098	0	mono_macro
Aif1	0	0.582083	0.695	0.19	0	mono_macro
Ly6c2	0	0.581821	0.476	0.198	0	mono_macro
Bst2	0	0.580661	0.768	0.334	0	mono_macro
Smpdl3a	0	0.579748	0.672	0.245	0	mono_macro
Gngt2	0	0.575328	0.719	0.291	0	mono_macro
Fn1	0	0.575069	0.363	0.043	0	mono_macro
Crip1	0	0.570568	0.923	0.72	0	mono_macro
Cstb	0	0.56844	0.743	0.356	0	mono_macro
Asah1	0	0.568089	0.756	0.211	0	mono_macro
Csf2ra	0	0.553448	0.743	0.214	0	mono_macro
Lgmn	0	0.546783	0.74	0.309	0	mono_macro
Rnh1	0	0.539178	0.714	0.243	0	mono_macro
Cfp	0	0.538493	0.487	0.09	0	mono_macro
Akr1a1	0	0.537103	0.869	0.458	0	mono_macro
Syngr2	0	0.534446	0.719	0.263	0	mono_macro
Irf7	0	0.53208	0.52	0.187	0	mono_macro
Csf1r	0	0.531285	0.759	0.258	0	mono_macro
Dbi	0	0.524836	0.734	0.29	0	mono_macro
Cd300a	0	0.52142	0.639	0.181	0	mono_macro
Irf5	0	0.516531	0.673	0.19	0	mono_macro
Fcgr1	0	0.506748	0.52	0.104	0	mono_macro
Zeb2	0	0.505126	0.63	0.241	0	mono_macro
Hexa	0	0.50482	0.806	0.322	0	mono_macro
Gng10	0	0.502259	0.773	0.366	0	mono_macro
Atp6v0c	0	0.502136	0.94	0.683	0	mono_macro
Tmem176b	0	0.500148	0.547	0.167	0	mono_macro
Cd83	0	0.498818	0.552	0.179	0	mono_macro
Clec4a1	0	0.494295	0.401	0.027	0	mono_macro
Unc93b1	0	0.491386	0.889	0.469	0	mono_macro
Cd14	0	0.490428	0.465	0.151	0	mono_macro
Lst1	0	0.488547	0.747	0.311	0	mono_macro
Ctsa	0	0.481444	0.809	0.385	0	mono_macro
Ifi207	0	0.479474	0.465	0.035	0	mono_macro
Spi1	0	0.478027	0.897	0.442	0	mono_macro
Thbs1	0	0.477733	0.303	0.043	0	mono_macro
Ms4a7	0	0.476898	0.306	0.034	0	mono_macro
Cd300c2	0	0.473736	0.678	0.238	0	mono_macro
Vim	0	0.472599	0.851	0.642	0	mono_macro
Rassf4	0	0.471237	0.462	0.073	0	mono_macro
Lrp1	0	0.469597	0.435	0.056	0	mono_macro
Capza2	0	0.464112	0.93	0.626	0	mono_macro
Naaa	0	0.460479	0.42	0.08	0	mono_macro
Pitpna	0	0.460017	0.812	0.487	0	mono_macro
Pnp	0	0.455632	0.581	0.178	0	mono_macro
Lgals1	0	0.455304	0.762	0.402	0	mono_macro
Sat1	0	0.453522	0.914	0.639	0	mono_macro
Otulinl	0	0.453367	0.735	0.312	0	mono_macro
Eif4a1	0	0.452503	0.941	0.682	0	mono_macro
Pdia6	0	0.448672	0.657	0.271	0	mono_macro
Jun	0	0.446876	0.573	0.221	0	mono_macro
Isg15	0	0.446718	0.43	0.164	0	mono_macro
Evi2a	0	0.44628	0.647	0.198	0	mono_macro
Clec12a	0	0.437269	0.484	0.096	0	mono_macro
Tmem256	0	0.43679	0.656	0.214	0	mono_macro
Trf	0	0.432332	0.627	0.213	0	mono_macro
Hck	0	0.427584	0.611	0.193	0	mono_macro
Fcgr2b	0	0.42381	0.56	0.186	0	mono_macro
Ly86	0	0.423472	0.871	0.45	0	mono_macro
Prdx5	0	0.422907	0.871	0.583	0	mono_macro
Ifi205	0	0.421333	0.259	0.01	0	mono_macro
Cycs	0	0.41963	0.711	0.355	0	mono_macro
Rps27l	0	0.418467	0.829	0.466	0	mono_macro
Lilrb4a	0	0.4182	0.627	0.25	0	mono_macro
Pomp	0	0.417299	0.849	0.498	0	mono_macro
Mt1	0	0.415933	0.489	0.151	0	mono_macro
Ftl1	0	0.414612	1	0.965	0	mono_macro
Sh3bgrl	0	0.413319	0.557	0.154	0	mono_macro
Sirpb1c	0	0.41226	0.451	0.124	0	mono_macro
Cx3cr1	0	0.412068	0.513	0.145	0	mono_macro
Slfn5	0	0.409793	0.474	0.154	0	mono_macro
Cxcl16	0	0.409018	0.426	0.088	0	mono_macro
Sdcbp	0	0.408375	0.889	0.598	0	mono_macro
H2afz	0	0.407495	0.955	0.794	0	mono_macro
App	0	0.40657	0.533	0.148	0	mono_macro
Sdf2l1	0	0.405711	0.534	0.165	0	mono_macro
Gm21188	0	0.404629	0.358	0.017	0	mono_macro
Mafb	0	0.404428	0.411	0.095	0	mono_macro
S100a6	0	0.40387	0.846	0.53	0	mono_macro
Cd48	0	0.400723	0.78	0.419	0	mono_macro
Lamp2	0	0.399432	0.731	0.327	0	mono_macro
Stx7	0	0.395744	0.65	0.25	0	mono_macro
Gdi2	0	0.393517	0.892	0.642	0	mono_macro
Rrbp1	0	0.390518	0.727	0.382	0	mono_macro
Hspa5	0	0.390152	0.827	0.556	0	mono_macro
Ckb	0	0.389721	0.5	0.173	0	mono_macro
Cebpa	0	0.389152	0.442	0.099	0	mono_macro
Efhd2	0	0.389054	0.766	0.38	0	mono_macro
Psma7	0	0.383488	0.836	0.558	0	mono_macro
Sec61g	0	0.381584	0.942	0.735	0	mono_macro
Erp29	0	0.381478	0.81	0.497	0	mono_macro
Metrnl	0	0.380574	0.493	0.149	0	mono_macro
BC028528	0	0.380435	0.461	0.107	0	mono_macro
Laptm4a	0	0.374716	0.724	0.359	0	mono_macro
Dab2	0	0.371379	0.333	0.041	0	mono_macro
Sap30	0	0.369574	0.473	0.112	0	mono_macro
Tlr2	0	0.369078	0.435	0.114	0	mono_macro
Selenop	0	0.368617	0.712	0.411	0	mono_macro
Tgfb1	0	0.366627	0.771	0.441	0	mono_macro
Emilin2	0	0.365618	0.447	0.134	0	mono_macro
Ehd4	0	0.363479	0.493	0.145	0	mono_macro
Cyba	0	0.362867	0.992	0.905	0	mono_macro
Ciao2a	0	0.361723	0.603	0.252	0	mono_macro
Cd302	0	0.361507	0.404	0.065	0	mono_macro
Tifab	0	0.360908	0.37	0.039	0	mono_macro
Tmem176a	0	0.360147	0.425	0.134	0	mono_macro
Uqcrb	0	0.359167	0.822	0.501	0	mono_macro
Chmp4b	0	0.358346	0.802	0.501	0	mono_macro
Gpr141	0	0.35753	0.336	0.051	0	mono_macro
Mrpl52	0	0.355863	0.768	0.443	0	mono_macro
Rnpep	0	0.355786	0.518	0.168	0	mono_macro
Eno1	0	0.353079	0.858	0.619	0	mono_macro
Tmed10	0	0.352829	0.755	0.421	0	mono_macro
Pgam1	0	0.351604	0.642	0.306	0	mono_macro
Lrrc25	0	0.35073	0.526	0.152	0	mono_macro
Pdia3	0	0.350633	0.8	0.505	0	mono_macro
H2afy	0	0.350287	0.784	0.536	0	mono_macro
Smdt1	0	0.350158	0.773	0.459	0	mono_macro
Fam49b	0	0.34996	0.914	0.72	0	mono_macro
Atp1a1	0	0.34927	0.624	0.303	0	mono_macro
Hexb	0	0.349128	0.77	0.406	0	mono_macro
Slc25a5	0	0.348527	0.944	0.771	0	mono_macro
Bri3	0	0.346722	0.781	0.471	0	mono_macro
Tspo	0	0.346645	0.907	0.764	0	mono_macro
Skap2	0	0.346224	0.65	0.269	0	mono_macro
Esd	0	0.344989	0.656	0.337	0	mono_macro
Ifngr1	0	0.344267	0.811	0.554	0	mono_macro
Junb	0	0.343981	0.949	0.782	0	mono_macro
Cbfa2t3	0	0.343609	0.365	0.066	0	mono_macro
Nrros	0	0.343602	0.568	0.237	0	mono_macro
Atpif1	0	0.341978	0.671	0.354	0	mono_macro
Sirpa	0	0.34197	0.604	0.245	0	mono_macro
Nfe2l2	0	0.341519	0.61	0.287	0	mono_macro
Zbp1	0	0.340438	0.437	0.17	0	mono_macro
Hfe	0	0.340332	0.35	0.045	0	mono_macro
Mcub	0	0.339825	0.345	0.026	0	mono_macro
Tmem106a	0	0.33893	0.368	0.048	0	mono_macro
Prcp	0	0.338185	0.518	0.177	0	mono_macro
Psmb2	0	0.337713	0.686	0.338	0	mono_macro
Gltp	0	0.337155	0.66	0.325	0	mono_macro
Capns1	0	0.335462	0.738	0.403	0	mono_macro
Adgre1	0	0.334908	0.43	0.123	0	mono_macro
Zfp36	0	0.334722	0.839	0.547	0	mono_macro
Itm2c	0	0.333959	0.641	0.271	0	mono_macro
Tm6sf1	0	0.332851	0.597	0.266	0	mono_macro
Tkt	0	0.33265	0.657	0.347	0	mono_macro
Pirb	0	0.332214	0.571	0.212	0	mono_macro
Aprt	0	0.332184	0.561	0.28	0	mono_macro
Pkm	0	0.331643	0.902	0.692	0	mono_macro
Gsn	0	0.331496	0.529	0.207	0	mono_macro
Ndufb8	0	0.331464	0.701	0.372	0	mono_macro
Ap1s2	0	0.330835	0.46	0.152	0	mono_macro
Prkcd	0	0.330458	0.627	0.327	0	mono_macro
Rgs2	0	0.330383	0.763	0.424	0	mono_macro
Ndufc2	0	0.32916	0.649	0.309	0	mono_macro
Glud1	0	0.326521	0.589	0.303	0	mono_macro
Cd86	0	0.32505	0.425	0.124	0	mono_macro
Atp6v0b	0	0.324579	0.854	0.571	0	mono_macro
Tifa	0	0.32457	0.417	0.088	0	mono_macro
Gusb	0	0.324309	0.552	0.2	0	mono_macro
Arpc1b	0	0.323857	0.993	0.929	0	mono_macro
Phf11b	0	0.323202	0.405	0.167	0	mono_macro
Nupr1	0	0.322359	0.337	0.041	0	mono_macro
Msrb1	0	0.32015	0.739	0.387	0	mono_macro
Axl	0	0.320011	0.301	0.044	0	mono_macro
Gnb2	0	0.320007	0.906	0.678	0	mono_macro
Prdx2	0	0.31901	0.624	0.298	0	mono_macro
Arpc4	0	0.318627	0.889	0.638	0	mono_macro
Ndufb1-ps	0	0.318284	0.916	0.733	0	mono_macro
Msr1	0	0.318196	0.3	0.03	0	mono_macro
Sem1	0	0.3178	0.964	0.841	0	mono_macro
Gsto1	0	0.315698	0.406	0.088	0	mono_macro
Cope	0	0.315416	0.638	0.312	0	mono_macro
Pmaip1	0	0.314817	0.336	0.075	0	mono_macro
Fosb	0	0.313305	0.352	0.086	0	mono_macro
Mgst1	0	0.312589	0.357	0.115	0	mono_macro
Cotl1	0	0.31257	0.948	0.797	0	mono_macro
Rnf130	0	0.312529	0.639	0.324	0	mono_macro
Tnfrsf1b	0	0.311352	0.396	0.159	0	mono_macro
Creg1	0	0.310937	0.673	0.324	0	mono_macro
Pycard	0	0.310241	0.74	0.426	0	mono_macro
P2ry6	0	0.310195	0.389	0.074	0	mono_macro
Tpd52	0	0.309966	0.763	0.408	0	mono_macro
Oas1a	0	0.309175	0.331	0.058	0	mono_macro
Clec4a2	0	0.307783	0.337	0.09	0	mono_macro
Calr	0	0.307092	0.83	0.625	0	mono_macro
Adssl1	0	0.306747	0.388	0.1	0	mono_macro
Plekho1	0	0.304387	0.505	0.189	0	mono_macro
Acer3	0	0.302673	0.359	0.062	0	mono_macro
Ccdc88a	0	0.302637	0.325	0.05	0	mono_macro
Psma4	0	0.301396	0.642	0.343	0	mono_macro
Hspa8	0	0.301073	0.998	0.957	0	mono_macro
Cmpk1	0	0.301047	0.638	0.329	0	mono_macro
Ywhae	0	0.299109	0.813	0.544	0	mono_macro
Arf4	0	0.298383	0.665	0.373	0	mono_macro
Plaur	0	0.298168	0.403	0.15	0	mono_macro
Bhlhe40	0	0.297372	0.358	0.111	0	mono_macro
Man2b1	0	0.296419	0.738	0.429	0	mono_macro
Vamp8	0	0.296248	0.841	0.551	0	mono_macro
Ybx1	0	0.295931	0.958	0.832	0	mono_macro
Rap1a	0	0.29445	0.764	0.518	0	mono_macro
Tnfsf13	0	0.293713	0.287	0.023	0	mono_macro
Fkbp2	0	0.292262	0.491	0.184	0	mono_macro
Abi3	0	0.291682	0.478	0.19	0	mono_macro
Apobec1	0	0.291037	0.392	0.122	0	mono_macro
Psmb6	0	0.290601	0.672	0.381	0	mono_macro
Plxnb2	0	0.289609	0.32	0.046	0	mono_macro
M6pr	0	0.289165	0.575	0.282	0	mono_macro
Hpgd	0	0.288142	0.266	0.068	0	mono_macro
Fcgrt	0	0.286991	0.337	0.086	0	mono_macro
Uqcrq	0	0.286459	0.795	0.523	0	mono_macro
Ppfia4	0	0.286006	0.409	0.1	0	mono_macro
Actg1	0	0.285327	0.996	0.952	0	mono_macro
Klra2	0	0.285016	0.278	0.055	0	mono_macro
Rtn4	0	0.284903	0.641	0.34	0	mono_macro
Psmd8	0	0.284836	0.651	0.368	0	mono_macro
Tep1	0	0.284691	0.354	0.077	0	mono_macro
Gm6377	0	0.28412	0.271	0.017	0	mono_macro
Ifnar2	0	0.283528	0.558	0.27	0	mono_macro
Spg21	0	0.283239	0.512	0.216	0	mono_macro
Nme2	0	0.282533	0.916	0.729	0	mono_macro
Fxyd5	0	0.281709	0.967	0.828	0	mono_macro
P2rx4	0	0.280971	0.409	0.139	0	mono_macro
Myo1f	0	0.279725	0.573	0.258	0	mono_macro
Igsf6	0	0.278324	0.462	0.169	0	mono_macro
Pik3ap1	0	0.277729	0.451	0.182	0	mono_macro
Dusp3	0	0.276677	0.336	0.06	0	mono_macro
Tubb6	0	0.27649	0.286	0.027	0	mono_macro
Xbp1	0	0.275322	0.502	0.222	0	mono_macro
Clta	0	0.275265	0.934	0.792	0	mono_macro
Cndp2	0	0.274999	0.417	0.149	0	mono_macro
Bcl2a1d	0	0.274196	0.35	0.112	0	mono_macro
Ifngr2	0	0.272191	0.56	0.269	0	mono_macro
Pltp	0	0.271892	0.255	0.04	0	mono_macro
Necap2	0	0.270932	0.532	0.241	0	mono_macro
P4hb	0	0.270884	0.456	0.19	0	mono_macro
Pkib	0	0.270544	0.37	0.119	0	mono_macro
Atp6ap2	0	0.269612	0.53	0.247	0	mono_macro
Hk2	0	0.269257	0.365	0.093	0	mono_macro
Atp5c1	0	0.268567	0.825	0.603	0	mono_macro
Ccrl2	0	0.267568	0.344	0.103	0	mono_macro
Soat1	0	0.266392	0.404	0.151	0	mono_macro
Fth1	0	0.265744	1	0.995	0	mono_macro
Snx10	0	0.265567	0.396	0.123	0	mono_macro
Dhrs3	0	0.264273	0.354	0.11	0	mono_macro
Rab32	0	0.262441	0.381	0.11	0	mono_macro
Slc15a3	0	0.260037	0.392	0.138	0	mono_macro
Cyfip1	0	0.259969	0.437	0.154	0	mono_macro
C3ar1	0	0.258788	0.288	0.083	0	mono_macro
Tmem51	0	0.258649	0.254	0.013	0	mono_macro
Capzb	0	0.257375	0.92	0.758	0	mono_macro
Agpat4	0	0.256182	0.29	0.056	0	mono_macro
Trafd1	0	0.255841	0.392	0.144	0	mono_macro
Arpc2	0	0.255327	0.991	0.947	0	mono_macro
Tmbim6	0	0.253944	0.922	0.762	0	mono_macro
Cox6b1	0	0.253928	0.939	0.795	0	mono_macro
Gpr35	0	0.253289	0.27	0.024	0	mono_macro
Tmem219	0	0.251241	0.441	0.181	0	mono_macro
Usp18	0	0.250316	0.262	0.072	0	mono_macro
Lamtor1	1.28265e-307	0.270062	0.609	0.319	1.97207e-303	mono_macro
Osm	3.75542e-307	0.314731	0.319	0.107	5.77395e-303	mono_macro
AI662270	3.05841e-306	0.263569	0.46	0.204	4.70231e-302	mono_macro
Ssr4	7.30473e-306	0.281713	0.783	0.507	1.1231e-301	mono_macro
Il1b	2.19402e-305	0.448994	0.634	0.324	3.3733e-301	mono_macro
Cmtm7	3.77171e-305	0.292911	0.734	0.45	5.799e-301	mono_macro
Tmem14c	2.27972e-303	0.282115	0.682	0.4	3.50506e-299	mono_macro
Psma1	1.02572e-299	0.275656	0.693	0.403	1.57704e-295	mono_macro
Rpn2	6.9275e-299	0.268579	0.578	0.291	1.0651e-294	mono_macro
Lgals3bp	1.04397e-298	0.274374	0.459	0.191	1.6051e-294	mono_macro
Litaf	8.90639e-298	0.279293	0.57	0.266	1.36936e-293	mono_macro
Atp6ap1	1.47414e-296	0.266059	0.581	0.296	2.2665e-292	mono_macro
Taldo1	6.45257e-296	0.255857	0.889	0.68	9.92082e-292	mono_macro
Rab1a	3.67403e-294	0.254732	0.509	0.242	5.64882e-290	mono_macro
Ccl6	4.08873e-294	0.323669	0.634	0.306	6.28643e-290	mono_macro
Slc3a2	5.58089e-294	0.306347	0.588	0.317	8.58062e-290	mono_macro
Rab7	4.05534e-292	0.276522	0.731	0.442	6.23509e-288	mono_macro
Aldh2	1.30877e-290	0.282507	0.583	0.302	2.01224e-286	mono_macro
Reep5	1.20139e-288	0.27818	0.776	0.517	1.84714e-284	mono_macro
Itgb5	7.30213e-285	0.256273	0.431	0.162	1.1227e-280	mono_macro
Spp1	8.44971e-285	0.416437	0.459	0.193	1.29914e-280	mono_macro
Selenof	3.92778e-284	0.270293	0.767	0.51	6.03896e-280	mono_macro
Pcbp1	1.64325e-282	0.270364	0.722	0.46	2.5265e-278	mono_macro
Tmed2	2.02991e-282	0.267361	0.796	0.563	3.12098e-278	mono_macro
Arhgdia	5.16306e-282	0.253483	0.842	0.633	7.9382e-278	mono_macro
Prdx6	2.31153e-281	0.299614	0.645	0.378	3.55398e-277	mono_macro
Bax	1.45543e-277	0.274041	0.645	0.37	2.23772e-273	mono_macro
Trem2	2.96849e-276	0.293955	0.5	0.199	4.56406e-272	mono_macro
Uqcr11	1.21527e-274	0.263063	0.739	0.457	1.86848e-270	mono_macro
Uqcrc1	8.15789e-274	0.253414	0.557	0.287	1.25428e-269	mono_macro
Ccdc12	4.03802e-272	0.268383	0.74	0.489	6.20846e-268	mono_macro
H2-Eb1	5.8484e-268	0.624379	0.59	0.442	8.99191e-264	mono_macro
Cyp4f18	1.04865e-264	0.27893	0.52	0.252	1.6123e-260	mono_macro
Tpi1	1.19142e-264	0.260708	0.499	0.241	1.83181e-260	mono_macro
Atp5g1	3.48522e-264	0.265356	0.714	0.449	5.35853e-260	mono_macro
Ifi27l2a	5.25265e-264	0.40669	0.763	0.63	8.07595e-260	mono_macro
Lyn	1.16126e-261	0.293239	0.673	0.398	1.78543e-257	mono_macro
Tyrobp	6.57259e-261	0.475165	0.998	0.644	1.01054e-256	mono_macro
Cox5a	1.09593e-259	0.251581	0.801	0.576	1.68499e-255	mono_macro
Dusp1	9.76079e-259	0.300263	0.778	0.448	1.50072e-254	mono_macro
Chmp2a	3.12587e-257	0.255544	0.693	0.42	4.80602e-253	mono_macro
Anxa2	6.25181e-257	0.302477	0.745	0.416	9.61216e-253	mono_macro
Rgs10	1.21132e-254	0.280369	0.73	0.418	1.8624e-250	mono_macro
Ninj1	1.25505e-253	0.290595	0.44	0.208	1.92964e-249	mono_macro
Cyth4	1.11975e-252	0.259948	0.694	0.412	1.72162e-248	mono_macro
Ier2	4.7531e-252	0.29463	0.77	0.528	7.30789e-248	mono_macro
Ms4a6b	1.61464e-251	0.318473	0.713	0.442	2.48251e-247	mono_macro
Rab5if	2.97807e-251	0.252416	0.642	0.374	4.57878e-247	mono_macro
Ldha	1.85913e-248	0.263804	0.819	0.633	2.85842e-244	mono_macro
Ptms	4.5912e-248	0.256139	0.497	0.245	7.05896e-244	mono_macro
Emp3	5.38571e-244	0.290293	0.745	0.592	8.28052e-240	mono_macro
Ahnak	1.24522e-241	0.340189	0.473	0.238	1.91452e-237	mono_macro
Pim1	2.12892e-232	0.292614	0.743	0.522	3.27322e-228	mono_macro
Ier3	3.6376e-231	0.268472	0.339	0.137	5.59281e-227	mono_macro
Ppt1	7.51485e-225	0.255808	0.564	0.308	1.15541e-220	mono_macro
Hsp90b1	1.64217e-223	0.263121	0.746	0.529	2.52483e-219	mono_macro
Marcksl1	4.8367e-221	0.26329	0.384	0.173	7.43642e-217	mono_macro
C1qb	1.23627e-203	0.373148	0.565	0.299	1.90077e-199	mono_macro
Rtp4	1.84432e-200	0.254586	0.377	0.181	2.83564e-196	mono_macro
Btg2	2.66628e-195	0.255554	0.829	0.721	4.0994e-191	mono_macro
Capg	1.8563e-191	0.291773	0.53	0.328	2.85406e-187	mono_macro
Mdh2	2.8881e-190	0.256257	0.618	0.412	4.44045e-186	mono_macro
Irf8	1.09783e-182	0.262099	0.642	0.384	1.68791e-178	mono_macro
Rgs1	9.4372e-178	0.303388	0.382	0.194	1.45097e-173	mono_macro
C1qc	6.99487e-171	0.307232	0.524	0.275	1.07546e-166	mono_macro
C1qa	9.62669e-161	0.286903	0.539	0.289	1.4801e-156	mono_macro
Ifitm1	3.85153e-124	0.275462	0.323	0.17	5.92173e-120	mono_macro
C1qa	0	1.67348	0.991	0.262	0	microglia
C1qc	0	1.62297	0.991	0.245	0	microglia
C1qb	0	1.60516	0.991	0.278	0	microglia
Hexb	0	1.46215	0.991	0.427	0	microglia
Cd81	0	1.44747	0.974	0.262	0	microglia
Fcrls	0	1.42892	0.949	0.114	0	microglia
Sparc	0	1.40547	0.905	0.081	0	microglia
Ctsl	0	1.36641	0.958	0.196	0	microglia
Trem2	0	1.33366	0.958	0.178	0	microglia
Lgmn	0	1.2964	0.981	0.337	0	microglia
Olfml3	0	1.27228	0.885	0.092	0	microglia
Ctsd	0	1.26403	0.994	0.686	0	microglia
Apoe	0	1.13491	0.994	0.589	0	microglia
Spp1	0	1.12661	0.7	0.198	0	microglia
Cd63	0	1.11786	0.923	0.243	0	microglia
Ctsb	0	1.11546	0.993	0.545	0	microglia
Grn	0	1.11027	0.975	0.387	0	microglia
Csf1r	0	1.06772	0.904	0.31	0	microglia
Serpine2	0	1.04923	0.786	0.059	0	microglia
Cst3	0	1.03434	0.994	0.771	0	microglia
P2ry12	0	1.02731	0.721	0.081	0	microglia
Timp2	0	1.00493	0.854	0.232	0	microglia
Gpr34	0	1.00441	0.77	0.081	0	microglia
Itgb5	0	1.00025	0.826	0.145	0	microglia
Tmem119	0	0.996068	0.712	0.061	0	microglia
Syngr1	0	0.992362	0.784	0.095	0	microglia
Ly86	0	0.981663	0.975	0.496	0	microglia
Aif1	0	0.968999	0.881	0.236	0	microglia
Ctsz	0	0.965785	0.985	0.58	0	microglia
Selenop	0	0.965269	0.951	0.421	0	microglia
Cd9	0	0.951283	0.96	0.459	0	microglia
Ctss	0	0.925687	0.996	0.705	0	microglia
Hexa	0	0.912798	0.916	0.376	0	microglia
Cd68	0	0.875963	0.891	0.316	0	microglia
Trf	0	0.875957	0.819	0.246	0	microglia
Cx3cr1	0	0.842757	0.696	0.172	0	microglia
Abhd12	0	0.836469	0.781	0.198	0	microglia
Ltc4s	0	0.832413	0.692	0.072	0	microglia
Ldhb	0	0.826379	0.7	0.098	0	microglia
Lag3	0	0.790723	0.599	0.062	0	microglia
Mt1	0	0.790467	0.724	0.166	0	microglia
Ccl3	0	0.773691	0.55	0.16	0	microglia
Fcgr3	0	0.760629	0.884	0.374	0	microglia
Rgs10	0	0.755736	0.899	0.439	0	microglia
Ccl4	0	0.752155	0.541	0.205	0	microglia
Ccl12	0	0.749053	0.539	0.069	0	microglia
Glul	0	0.744235	0.737	0.233	0	microglia
Ckb	0	0.733997	0.743	0.186	0	microglia
Lamp1	0	0.728595	0.961	0.562	0	microglia
Ctsa	0	0.702353	0.861	0.439	0	microglia
Rnase4	0	0.67681	0.628	0.094	0	microglia
Cst7	0	0.675148	0.555	0.15	0	microglia
Anxa3	0	0.663723	0.642	0.125	0	microglia
Rhob	0	0.658215	0.553	0.204	0	microglia
Camk1	0	0.65736	0.64	0.126	0	microglia
Lpcat2	0	0.650717	0.674	0.225	0	microglia
Itm2c	0	0.642419	0.749	0.309	0	microglia
Itm2b	0	0.630397	0.999	0.954	0	microglia
Siglech	0	0.612952	0.507	0.047	0	microglia
Plxdc2	0	0.598162	0.513	0.033	0	microglia
Gusb	0	0.597937	0.647	0.237	0	microglia
Scoc	0	0.595174	0.571	0.105	0	microglia
Fcer1g	0	0.588911	0.992	0.671	0	microglia
Rnaset2a	0	0.578048	0.887	0.569	0	microglia
Bsg	0	0.575268	0.76	0.419	0	microglia
Pmp22	0	0.573694	0.488	0.034	0	microglia
Hpgds	0	0.567186	0.548	0.086	0	microglia
Crybb1	0	0.561561	0.452	0.037	0	microglia
Tcn2	0	0.558486	0.611	0.186	0	microglia
Psap	0	0.556133	0.994	0.765	0	microglia
Rnaset2b	0	0.543397	0.758	0.421	0	microglia
Tyrobp	0	0.538403	0.993	0.696	0	microglia
Bin1	0	0.532724	0.683	0.324	0	microglia
Bcl2a1b	0	0.532063	0.677	0.263	0	microglia
Gng10	0	0.52726	0.775	0.424	0	microglia
Pld4	0	0.52683	0.71	0.327	0	microglia
Ptgs1	0	0.52546	0.454	0.046	0	microglia
Npc2	0	0.524196	0.98	0.756	0	microglia
Ctsh	0	0.507618	0.894	0.544	0	microglia
Gas6	0	0.504185	0.457	0.046	0	microglia
Lgals3bp	0	0.503582	0.556	0.216	0	microglia
Lair1	0	0.495163	0.527	0.152	0	microglia
Cfh	0	0.49439	0.463	0.066	0	microglia
Unc93b1	0	0.4897	0.827	0.537	0	microglia
Sft2d1	0	0.486608	0.653	0.342	0	microglia
Pld3	0	0.480344	0.552	0.188	0	microglia
Adgre1	0	0.479212	0.539	0.152	0	microglia
F11r	0	0.477371	0.479	0.1	0	microglia
Asah1	0	0.47634	0.664	0.302	0	microglia
Fcgr1	0	0.472341	0.552	0.159	0	microglia
Gpr84	0	0.469505	0.367	0.03	0	microglia
Mafb	0	0.467911	0.503	0.127	0	microglia
Creg1	0	0.466878	0.698	0.371	0	microglia
Ftl1	0	0.465782	1	0.97	0	microglia
Sirpa	0	0.465616	0.636	0.292	0	microglia
Ecscr	0	0.461852	0.394	0.019	0	microglia
Fscn1	0	0.456756	0.421	0.035	0	microglia
Ppfia4	0	0.454141	0.487	0.133	0	microglia
Igf1	0	0.450611	0.365	0.043	0	microglia
Slco2b1	0	0.444033	0.378	0.028	0	microglia
Comt	0	0.438747	0.521	0.173	0	microglia
Lamp2	0	0.434877	0.691	0.39	0	microglia
C3ar1	0	0.429999	0.448	0.09	0	microglia
Capza2	0	0.428871	0.905	0.673	0	microglia
Glmp	0	0.427636	0.565	0.267	0	microglia
Daglb	0	0.407848	0.435	0.102	0	microglia
Phyhd1	0	0.405043	0.376	0.034	0	microglia
Clta	0	0.403552	0.951	0.81	0	microglia
Atp6v0c	0	0.397368	0.943	0.72	0	microglia
Npl	0	0.392783	0.347	0.034	0	microglia
Basp1	0	0.390889	0.461	0.148	0	microglia
Serinc3	0	0.389417	0.931	0.776	0	microglia
Tmem86a	0	0.385316	0.41	0.095	0	microglia
Ctsf	0	0.381065	0.341	0.021	0	microglia
Apoc1	0	0.378283	0.299	0.07	0	microglia
Ntpcr	0	0.377949	0.426	0.124	0	microglia
Gatm	0	0.368514	0.394	0.085	0	microglia
P2ry13	0	0.365743	0.345	0.063	0	microglia
Naglu	0	0.364853	0.375	0.076	0	microglia
Gnas	0	0.364829	0.981	0.891	0	microglia
Xlr	0	0.35367	0.325	0.024	0	microglia
Pros1	0	0.352485	0.342	0.047	0	microglia
Hebp1	0	0.349939	0.347	0.045	0	microglia
Rab3il1	0	0.349404	0.373	0.071	0	microglia
Lpl	0	0.334207	0.287	0.046	0	microglia
P2ry6	0	0.33207	0.392	0.119	0	microglia
Bhlhe41	0	0.321994	0.282	0.033	0	microglia
Adgrg1	0	0.314073	0.274	0.019	0	microglia
Pla2g15	0	0.312596	0.327	0.074	0	microglia
Tspan7	0	0.312076	0.277	0.014	0	microglia
Tspan4	0	0.310289	0.305	0.038	0	microglia
Vkorc1	0	0.307587	0.355	0.1	0	microglia
Cd34	0	0.30489	0.28	0.028	0	microglia
Ang	0	0.303094	0.303	0.047	0	microglia
Hpgd	0	0.300964	0.351	0.085	0	microglia
Scn1b	0	0.297289	0.289	0.03	0	microglia
Tbxas1	0	0.295146	0.334	0.085	0	microglia
Gal3st4	0	0.291782	0.26	0.015	0	microglia
Adap2os	0	0.288453	0.277	0.059	0	microglia
Cadm1	0	0.285804	0.266	0.022	0	microglia
Fth1	0	0.266494	1	0.995	0	microglia
Pon3	0	0.264575	0.251	0.028	0	microglia
B2m	0	0.259895	1	0.999	0	microglia
Zeb2os	7.4691e-306	0.314073	0.381	0.116	1.14837e-301	microglia
Plod1	5.65451e-305	0.259315	0.272	0.06	8.69381e-301	microglia
Tmem176b	3.09261e-300	0.401326	0.57	0.219	4.75489e-296	microglia
Laptm5	1.29101e-299	0.265635	0.988	0.931	1.98493e-295	microglia
Lrpap1	2.52671e-294	0.363675	0.459	0.176	3.88482e-290	microglia
Cebpa	5.43455e-291	0.35985	0.433	0.149	8.35562e-287	microglia
Cyfip1	1.15754e-290	0.372731	0.473	0.189	1.77972e-286	microglia
Ssr4	4.79077e-289	0.393414	0.762	0.55	7.3658e-285	microglia
Cd300c2	7.16467e-288	0.407279	0.649	0.305	1.10157e-283	microglia
Sdf2l1	5.77389e-286	0.388853	0.523	0.22	8.87735e-282	microglia
Tuba1b	1.14207e-282	0.434705	0.719	0.463	1.75593e-278	microglia
Ywhah	1.40573e-276	0.380927	0.774	0.539	2.1613e-272	microglia
Dhrs3	1.68279e-273	0.311707	0.407	0.138	2.58729e-269	microglia
Cebpzos	6.42697e-271	0.328269	0.407	0.147	9.88147e-267	microglia
Sgk1	2.36227e-270	0.488514	0.453	0.188	3.63199e-266	microglia
Pycard	8.80763e-269	0.399484	0.72	0.474	1.35417e-264	microglia
Ergic3	1.73647e-268	0.369578	0.521	0.247	2.66983e-264	microglia
Prdx1	1.55736e-263	0.384524	0.874	0.66	2.39444e-259	microglia
Lap3	4.8612e-262	0.251107	0.298	0.081	7.4741e-258	microglia
Tmed3	1.1146e-259	0.362833	0.492	0.22	1.7137e-255	microglia
Pdia3	1.33814e-258	0.37594	0.771	0.551	2.05739e-254	microglia
Snx5	2.9451e-258	0.383239	0.701	0.441	4.52809e-254	microglia
Gapdh	3.12364e-257	0.290217	0.965	0.901	4.80259e-253	microglia
Cd14	1.98767e-256	0.397618	0.492	0.192	3.05605e-252	microglia
Laptm4a	3.07503e-254	0.384336	0.668	0.419	4.72785e-250	microglia
Mpeg1	2.68375e-251	0.40414	0.695	0.352	4.12627e-247	microglia
Akr1a1	3.31123e-248	0.37022	0.767	0.531	5.09101e-244	microglia
Abi3	2.80256e-246	0.359533	0.499	0.228	4.30894e-242	microglia
Lyz2	5.88548e-235	0.32991	0.989	0.655	9.04893e-231	microglia
Golm1	5.58053e-233	0.261467	0.307	0.095	8.58007e-229	microglia
Eif4a1	1.691e-232	0.31993	0.902	0.724	2.59991e-228	microglia
Mif	4.68205e-231	0.392073	0.708	0.495	7.19865e-227	microglia
Prdx4	8.60184e-230	0.264485	0.306	0.096	1.32253e-225	microglia
Calr	1.69665e-229	0.340053	0.821	0.656	2.6086e-225	microglia
Tmem176a	1.13829e-228	0.316084	0.452	0.172	1.75012e-224	microglia
Cxcl16	4.31812e-222	0.276673	0.398	0.14	6.6391e-218	microglia
Stmn1	3.09288e-221	0.33962	0.336	0.118	4.7553e-217	microglia
Marcks	3.79716e-221	0.414848	0.661	0.37	5.83813e-217	microglia
Evi2a	1.94879e-219	0.349292	0.543	0.277	2.99627e-215	microglia
Tmbim6	1.08009e-218	0.276745	0.902	0.787	1.66064e-214	microglia
Cotl1	1.44477e-211	0.278626	0.951	0.818	2.22133e-207	microglia
Tpp1	7.3957e-211	0.300352	0.406	0.17	1.13709e-206	microglia
Egr1	7.63695e-209	0.356072	0.3	0.099	1.17418e-204	microglia
Epb41l2	1.41439e-203	0.323314	0.418	0.19	2.17462e-199	microglia
Selenof	2.90747e-203	0.315361	0.729	0.552	4.47024e-199	microglia
Pea15a	5.99675e-201	0.272802	0.356	0.137	9.22e-197	microglia
Tmem256	7.97413e-199	0.357142	0.538	0.294	1.22602e-194	microglia
Aldoa	5.45398e-198	0.292469	0.86	0.744	8.38549e-194	microglia
Fabp5	5.72175e-195	0.346009	0.431	0.186	8.7972e-191	microglia
Vsir	2.03528e-193	0.37489	0.638	0.427	3.12924e-189	microglia
Fkbp2	3.55967e-192	0.315128	0.468	0.231	5.47299e-188	microglia
Ctsc	1.32778e-189	0.332124	0.703	0.423	2.04146e-185	microglia
Slc25a5	5.91285e-188	0.255734	0.915	0.8	9.09101e-184	microglia
Selplg	4.64517e-187	0.328984	0.896	0.762	7.14195e-183	microglia
Jun	2.43754e-185	0.598334	0.49	0.283	3.74772e-181	microglia
Man2b1	2.35988e-180	0.340405	0.672	0.482	3.62831e-176	microglia
Sat1	1.4516e-176	0.295269	0.898	0.681	2.23183e-172	microglia
Atox1	1.10147e-173	0.298287	0.88	0.666	1.69351e-169	microglia
Lmo2	1.90032e-172	0.296961	0.506	0.269	2.92174e-168	microglia
Tpi1	4.30686e-171	0.318782	0.498	0.278	6.6218e-167	microglia
Plin2	1.24568e-170	0.347384	0.492	0.249	1.91523e-166	microglia
Cstb	2.11462e-170	0.309441	0.67	0.421	3.25123e-166	microglia
Phgdh	8.0873e-168	0.260384	0.339	0.141	1.24342e-163	microglia
Pkm	5.03128e-166	0.282842	0.862	0.728	7.73559e-162	microglia
Scamp2	1.17525e-164	0.303064	0.452	0.244	1.80694e-160	microglia
Ptms	5.06304e-164	0.29793	0.51	0.28	7.78443e-160	microglia
Ppt1	4.92883e-161	0.302777	0.563	0.345	7.57808e-157	microglia
Slc15a3	7.4634e-160	0.294404	0.382	0.176	1.1475e-155	microglia
Rpn2	2.44213e-152	0.301738	0.535	0.338	3.75478e-148	microglia
Edem2	3.30695e-151	0.252679	0.358	0.165	5.08444e-147	microglia
Bst2	1.30519e-150	0.304934	0.656	0.411	2.00674e-146	microglia
Cops9	2.16236e-150	0.292698	0.657	0.501	3.32463e-146	microglia
Tgfbr1	4.38924e-145	0.265888	0.349	0.161	6.74845e-141	microglia
Hk2	6.38783e-145	0.258243	0.322	0.138	9.8213e-141	microglia
Mpc1	7.04818e-145	0.290468	0.648	0.466	1.08366e-140	microglia
Fcgr2b	9.75298e-142	0.272151	0.467	0.252	1.49952e-137	microglia
Efhd2	2.54264e-141	0.291899	0.656	0.451	3.90932e-137	microglia
Hsbp1	3.44136e-141	0.290235	0.569	0.396	5.29109e-137	microglia
Tlr2	6.16467e-134	0.272137	0.362	0.17	9.47817e-130	microglia
Tubb5	1.99013e-132	0.281986	0.721	0.575	3.05983e-128	microglia
Atraid	1.32939e-131	0.253327	0.407	0.221	2.04394e-127	microglia
Cd83	2.79795e-131	0.362847	0.45	0.247	4.30185e-127	microglia
Ywhae	9.00486e-131	0.251174	0.725	0.594	1.3845e-126	microglia
Atpif1	3.30592e-130	0.286823	0.595	0.41	5.08285e-126	microglia
Pdia6	1.58463e-128	0.277597	0.542	0.343	2.43637e-124	microglia
Irf8	8.20419e-125	0.26302	0.642	0.421	1.26139e-120	microglia
Scarb2	2.2379e-122	0.251145	0.41	0.228	3.44077e-118	microglia
Uqcr11	2.29273e-122	0.269128	0.642	0.511	3.52507e-118	microglia
Slc3a2	5.12125e-121	0.276556	0.552	0.361	7.87392e-117	microglia
Cd72	2.32817e-113	0.269548	0.424	0.236	3.57957e-109	microglia
Ddost	6.61742e-112	0.251063	0.473	0.299	1.01743e-107	microglia
Gzma	0	1.92062	0.924	0.036	0	NK
Ccl5	0	1.72313	0.963	0.197	0	NK
Nkg7	0	1.53673	0.989	0.138	0	NK
AW112010	0	1.40414	0.998	0.399	0	NK
Klre1	0	1.29465	0.897	0.034	0	NK
Klrk1	0	1.22803	0.888	0.106	0	NK
Il2rb	0	1.18026	0.898	0.109	0	NK
Klrb1c	0	1.17857	0.826	0.023	0	NK
Klrd1	0	1.1171	0.902	0.18	0	NK
Ncr1	0	1.10052	0.787	0.015	0	NK
Gzmb	0	1.05611	0.699	0.031	0	NK
Prf1	0	1.0358	0.713	0.045	0	NK
Klra8	0	0.982453	0.524	0.01	0	NK
Klra4	0	0.952583	0.475	0.007	0	NK
Ctsw	0	0.951835	0.841	0.117	0	NK
Ms4a4b	0	0.892517	0.958	0.348	0	NK
Klrc2	0	0.878629	0.637	0.026	0	NK
Xcl1	0	0.835693	0.537	0.038	0	NK
Txk	0	0.825535	0.796	0.168	0	NK
Id2	0	0.811782	0.885	0.368	0	NK
Ctla2a	0	0.790903	0.736	0.207	0	NK
Klra7	0	0.782335	0.486	0.016	0	NK
Serpinb9	0	0.7665	0.641	0.051	0	NK
Klra9	0	0.752416	0.458	0.009	0	NK
Lgals1	0	0.745835	0.921	0.461	0	NK
Ugcg	0	0.729441	0.712	0.233	0	NK
Serpinb6b	0	0.721558	0.607	0.05	0	NK
Eomes	0	0.709435	0.575	0.021	0	NK
Gimap4	0	0.70755	0.83	0.324	0	NK
Ahnak	0	0.704193	0.68	0.269	0	NK
Klri2	0	0.695362	0.506	0.012	0	NK
Cd7	0	0.634239	0.582	0.111	0	NK
Klrc1	0	0.619193	0.413	0.028	0	NK
Bcl2	0	0.614832	0.751	0.285	0	NK
Dusp2	0	0.612932	0.695	0.262	0	NK
Trbc1	0	0.608154	0.733	0.176	0	NK
S100a10	0	0.580958	0.939	0.603	0	NK
Itgb1	0	0.578771	0.719	0.291	0	NK
Car2	0	0.574158	0.488	0.037	0	NK
Gm19585	0	0.569191	0.54	0.085	0	NK
Dok2	0	0.56767	0.555	0.09	0	NK
Sh2d2a	0	0.563659	0.571	0.101	0	NK
Samd3	0	0.557847	0.508	0.024	0	NK
Spry2	0	0.557403	0.437	0.026	0	NK
2023-09-01	0	0.555608	0.76	0.315	0	NK
Lck	0	0.547034	0.69	0.226	0	NK
Klrb1f	0	0.540651	0.471	0.018	0	NK
Il18rap	0	0.53138	0.485	0.108	0	NK
Klrb1a	0	0.528864	0.421	0.006	0	NK
Il18r1	0	0.51939	0.482	0.089	0	NK
Gimap5	0	0.482872	0.584	0.185	0	NK
Atp1b1	0	0.46572	0.482	0.092	0	NK
Fasl	0	0.463705	0.422	0.023	0	NK
Klra3	0	0.444734	0.273	0.008	0	NK
Sytl3	0	0.433519	0.395	0.027	0	NK
Osbpl3	0	0.433377	0.405	0.041	0	NK
Arsb	0	0.431058	0.462	0.106	0	NK
Cma1	0	0.43021	0.302	0.002	0	NK
Hsd11b1	0	0.424847	0.468	0.105	0	NK
Camk2n1	0	0.42055	0.388	0.046	0	NK
Sh2d1a	0	0.418834	0.47	0.111	0	NK
Klrb1b	0	0.413844	0.334	0.036	0	NK
Itga2	0	0.40902	0.346	0.015	0	NK
Tbx21	0	0.393382	0.37	0.021	0	NK
Ctla2b	0	0.378035	0.413	0.09	0	NK
S1pr5	0	0.369295	0.322	0.023	0	NK
Khdc1a	0	0.362871	0.281	0.003	0	NK
Adamts14	0	0.351134	0.315	0.005	0	NK
H2-K1	0	0.334692	0.999	0.962	0	NK
Lpin1	0	0.321361	0.329	0.055	0	NK
Ifitm10	0	0.314018	0.311	0.034	0	NK
Arl4d	0	0.308629	0.283	0.013	0	NK
Styk1	0	0.299866	0.26	0.004	0	NK
Ptprcap	2.33423e-304	0.584524	0.858	0.443	3.58887e-300	NK
1700025G04Rik	1.64415e-302	0.340691	0.37	0.077	2.52787e-298	NK
Tmsb10	2.35191e-297	0.383084	1	0.938	3.61606e-293	NK
Cd244a	3.95095e-297	0.415106	0.506	0.141	6.07458e-293	NK
Vps37b	7.10464e-295	0.554087	0.652	0.26	1.09234e-290	NK
Serpina3g	2.85691e-280	0.341092	0.335	0.066	4.3925e-276	NK
Padi2	7.74729e-277	0.306879	0.341	0.07	1.19115e-272	NK
H2-Q7	7.54483e-274	0.549597	0.845	0.465	1.16002e-269	NK
Gem	1.37152e-271	0.320536	0.326	0.064	2.10871e-267	NK
Ccnd2	8.39706e-271	0.56556	0.694	0.295	1.29105e-266	NK
Chsy1	9.80943e-254	0.372775	0.433	0.122	1.5082e-249	NK
Ptpn22	5.45256e-253	0.436231	0.586	0.216	8.38331e-249	NK
2023-09-11	1.26292e-246	0.400091	0.456	0.14	1.94174e-242	NK
Ccr5	1.96631e-244	0.392043	0.477	0.145	3.02321e-240	NK
Hcst	2.05244e-242	0.496391	0.818	0.475	3.15563e-238	NK
Ifngr1	4.19642e-240	0.48101	0.887	0.599	6.45199e-236	NK
Spn	1.46326e-239	0.460971	0.521	0.183	2.24976e-235	NK
Myl6	5.81116e-239	0.262071	0.999	0.973	8.93466e-235	NK
Sulf2	1.61241e-232	0.262241	0.293	0.06	2.47908e-228	NK
H2-Q6	1.52893e-231	0.453515	0.626	0.264	2.35074e-227	NK
Stat4	1.35572e-226	0.389505	0.472	0.159	2.08441e-222	NK
H2afz	3.25956e-222	0.405393	0.962	0.825	5.01158e-218	NK
Peak1	1.70749e-221	0.34429	0.408	0.121	2.62527e-217	NK
Dusp5	3.62481e-215	0.397192	0.492	0.166	5.57314e-211	NK
Gm2682	1.16402e-213	0.390611	0.475	0.154	1.78969e-209	NK
Fyn	2.75244e-210	0.430611	0.542	0.221	4.23187e-206	NK
Zfp36l2	1.81471e-199	0.358416	0.965	0.819	2.79011e-195	NK
Jak1	6.77038e-199	0.433124	0.836	0.614	1.04095e-194	NK
Gimap9	1.29928e-193	0.380791	0.524	0.206	1.99765e-189	NK
Irf8	2.91014e-193	0.487962	0.752	0.426	4.47433e-189	NK
Skap1	3.22427e-192	0.379277	0.55	0.207	4.95731e-188	NK
Plaat3	2.34685e-189	0.341095	0.462	0.167	3.60828e-185	NK
Pik3r1	3.24292e-185	0.434625	0.6	0.306	4.98598e-181	NK
Gimap6	6.22355e-184	0.434503	0.745	0.37	9.56871e-180	NK
Cd2	6.54907e-181	0.407672	0.638	0.297	1.00692e-176	NK
Runx3	2.12125e-180	0.392933	0.542	0.238	3.26143e-176	NK
Gimap1	3.7751e-175	0.403086	0.682	0.332	5.80422e-171	NK
Ptpn7	2.09491e-168	0.277429	0.353	0.109	3.22092e-164	NK
Tnfrsf18	9.99465e-168	0.28652	0.37	0.118	1.53668e-163	NK
Ppp3cc	1.19263e-166	0.279302	0.36	0.115	1.83367e-162	NK
Lrrk1	8.35382e-160	0.272128	0.358	0.116	1.2844e-155	NK
Itgal	4.26882e-159	0.4136	0.623	0.325	6.56332e-155	NK
Cst7	4.76098e-158	0.303669	0.48	0.18	7.32001e-154	NK
D16Ertd472e	3.60077e-153	0.286545	0.386	0.136	5.53618e-149	NK
Anxa2	7.94038e-149	0.393919	0.846	0.473	1.22083e-144	NK
Rac2	9.47658e-147	0.25952	0.99	0.896	1.45702e-142	NK
Anxa6	3.44895e-146	0.367715	0.6	0.328	5.30275e-142	NK
Gpr171	6.87076e-145	0.30838	0.443	0.176	1.05638e-140	NK
Ptprc	2.05117e-143	0.33295	0.972	0.855	3.15368e-139	NK
Shisa5	9.69052e-142	0.285662	0.984	0.878	1.48992e-137	NK
Zfp512	4.9965e-141	0.255317	0.288	0.088	7.68211e-137	NK
Gimap3	1.44644e-139	0.385027	0.628	0.323	2.2239e-135	NK
Ywhaq	2.73322e-139	0.362026	0.661	0.421	4.20233e-135	NK
Tpm4	4.19176e-139	0.349048	0.805	0.603	6.44483e-135	NK
AI506816	5.58859e-139	0.268456	0.334	0.114	8.59246e-135	NK
Pde2a	9.68918e-138	0.261582	0.343	0.119	1.48971e-133	NK
Ccr2	7.67615e-136	0.360001	0.583	0.258	1.18021e-131	NK
Rinl	3.97513e-135	0.33451	0.494	0.234	6.11176e-131	NK
Esyt1	9.99198e-132	0.340803	0.559	0.303	1.53627e-127	NK
Gimap8	1.13869e-122	0.296466	0.43	0.187	1.75074e-118	NK
Pdcd4	8.02835e-122	0.355017	0.618	0.359	1.23436e-117	NK
Arap2	1.13238e-115	0.28624	0.365	0.149	1.74103e-111	NK
Sub1	3.38862e-115	0.252445	0.965	0.846	5.21e-111	NK
Efhd2	4.4928e-111	0.33214	0.705	0.46	6.90769e-107	NK
Vgll4	1.27482e-108	0.292811	0.491	0.25	1.96004e-104	NK
Prex1	1.48366e-107	0.324752	0.513	0.288	2.28113e-103	NK
Epsti1	2.95049e-107	0.322856	0.631	0.393	4.53638e-103	NK
Dnajc15	2.88502e-106	0.300856	0.542	0.299	4.43572e-102	NK
Mbnl1	2.04844e-104	0.287829	0.877	0.716	3.14948e-100	NK
Zbtb20	2.62875e-104	0.300626	0.427	0.202	4.0417e-100	NK
Bhlhe40	2.12603e-103	0.256149	0.384	0.157	3.26877e-99	NK
Cd47	8.36576e-103	0.251574	0.917	0.775	1.28624e-98	NK
S100a13	9.1601e-100	0.294138	0.611	0.382	1.40836e-95	NK
Il2rg	2.74565e-98	0.30043	0.615	0.378	4.22144e-94	NK
Mxd4	2.23648e-97	0.287252	0.426	0.215	3.43858e-93	NK
Selplg	4.50809e-95	0.258901	0.954	0.766	6.93119e-91	NK
Sema4a	7.75467e-94	0.266736	0.469	0.238	1.19228e-89	NK
Tbc1d10c	1.18754e-84	0.262487	0.53	0.309	1.82584e-80	NK
2023-09-06	4.13955e-84	0.256519	0.47	0.257	6.36456e-80	NK
Tagln2	1.03396e-79	0.257473	0.794	0.582	1.58971e-75	NK
Atp11b	3.85473e-77	0.265733	0.498	0.299	5.92665e-73	NK
Ppp1r12a	7.42463e-74	0.270761	0.599	0.429	1.14154e-69	NK
H2-Q4	2.74371e-73	0.261718	0.585	0.384	4.21846e-69	NK
Lfng	1.02986e-69	0.263433	0.493	0.308	1.58341e-65	NK
Fcer1g	1.07192e-69	0.390513	0.995	0.69	1.64808e-65	NK
Evl	9.87843e-67	0.25519	0.586	0.407	1.51881e-62	NK
Tm6sf1	2.39113e-65	0.258824	0.517	0.336	3.67637e-61	NK
Itga4	3.09959e-51	0.328837	0.533	0.42	4.76562e-47	NK
Tyrobp	3.1974e-20	0.297667	0.992	0.714	4.91601e-16	NK
Trbc2	0	1.32914	0.921	0.103	0	T cell
Cd3d	0	1.20854	0.9	0.07	0	T cell
Cd3g	0	1.19688	0.909	0.059	0	T cell
Ms4a4b	0	1.10847	0.9	0.243	0	T cell
Il7r	0	1.00493	0.707	0.07	0	T cell
Trac	0	0.94324	0.766	0.05	0	T cell
Cd3e	0	0.935829	0.82	0.043	0	T cell
Tcf7	0	0.846479	0.671	0.054	0	T cell
Bcl11b	0	0.832151	0.698	0.036	0	T cell
Trbc1	0	0.831946	0.573	0.111	0	T cell
Thy1	0	0.819775	0.733	0.068	0	T cell
Lat	0	0.816596	0.765	0.067	0	T cell
Lef1	0	0.81632	0.643	0.05	0	T cell
Lck	0	0.744065	0.763	0.113	0	T cell
Skap1	0	0.723714	0.727	0.088	0	T cell
H2-Q7	0	0.667125	0.867	0.383	0	T cell
Gimap3	0	0.656835	0.754	0.226	0	T cell
Ets1	0	0.642808	0.827	0.344	0	T cell
Ablim1	0	0.634714	0.72	0.225	0	T cell
Ms4a6b	0	0.630854	0.847	0.414	0	T cell
Cd28	0	0.627293	0.587	0.051	0	T cell
Rpl12	0	0.622648	0.999	0.902	0	T cell
Cd8b1	0	0.611901	0.336	0.027	0	T cell
Satb1	0	0.604962	0.651	0.246	0	T cell
Ccnd2	0	0.588195	0.704	0.213	0	T cell
Cd247	0	0.58669	0.6	0.054	0	T cell
Gimap4	0	0.583868	0.738	0.249	0	T cell
Gm2682	0	0.583429	0.571	0.063	0	T cell
Bcl2	0	0.574062	0.629	0.227	0	T cell
Atp1b3	0	0.561116	0.742	0.363	0	T cell
2023-09-01	0	0.552955	0.74	0.232	0	T cell
Itk	0	0.548694	0.552	0.038	0	T cell
Cd27	0	0.547806	0.59	0.093	0	T cell
S1pr1	0	0.54639	0.604	0.147	0	T cell
Smc4	0	0.538653	0.592	0.221	0	T cell
Gm12840	0	0.535998	0.376	0.066	0	T cell
Igfbp4	0	0.534378	0.392	0.055	0	T cell
Saraf	0	0.533108	0.763	0.326	0	T cell
Pdcd4	0	0.528326	0.706	0.283	0	T cell
Chd3	0	0.5277	0.61	0.171	0	T cell
Rapgef6	0	0.526196	0.667	0.288	0	T cell
Ptprcap	0	0.52348	0.86	0.36	0	T cell
Prkcq	0	0.51933	0.548	0.058	0	T cell
Dgka	0	0.51923	0.584	0.133	0	T cell
Eef1b2	0	0.509599	0.985	0.863	0	T cell
Rpl5	0	0.508315	0.999	0.931	0	T cell
Ltb	0	0.507262	0.916	0.499	0	T cell
Hcst	0	0.505929	0.826	0.404	0	T cell
Txk	0	0.498539	0.578	0.105	0	T cell
Dapl1	0	0.487166	0.31	0.017	0	T cell
Cd5	0	0.466559	0.435	0.025	0	T cell
Ccr7	0	0.465646	0.552	0.187	0	T cell
Inpp4b	0	0.463292	0.469	0.06	0	T cell
Gm8369	0	0.461929	0.591	0.196	0	T cell
Klk8	0	0.458269	0.482	0.055	0	T cell
Gimap6	0	0.4566	0.732	0.299	0	T cell
Cd2	0	0.454815	0.662	0.223	0	T cell
Rack1	0	0.453512	0.999	0.921	0	T cell
Npm1	0	0.453478	0.977	0.79	0	T cell
Srpk1	0	0.451693	0.587	0.169	0	T cell
Cd6	0	0.450234	0.423	0.022	0	T cell
Tecpr1	0	0.447456	0.55	0.135	0	T cell
Tmsb10	0	0.444484	1	0.926	0	T cell
Fam189b	0	0.443402	0.489	0.066	0	T cell
Rpsa	0	0.441605	1	0.943	0	T cell
Lars2	0	0.438994	0.784	0.525	0	T cell
Grap2	0	0.438175	0.531	0.121	0	T cell
Peli1	0	0.437949	0.658	0.33	0	T cell
Rps20	0	0.436717	1	0.945	0	T cell
Slamf6	0	0.43129	0.502	0.148	0	T cell
Utrn	0	0.431164	0.523	0.136	0	T cell
Kbtbd11	0	0.42523	0.463	0.066	0	T cell
Fam78a	0	0.423861	0.457	0.056	0	T cell
Gm10076	0	0.422911	0.968	0.797	0	T cell
Nkg7	0	0.417013	0.431	0.127	0	T cell
AW112010	0	0.416325	0.721	0.358	0	T cell
Crlf3	0	0.413932	0.684	0.405	0	T cell
Rplp1	0	0.407088	1	0.992	0	T cell
Cd8a	0	0.406107	0.293	0.026	0	T cell
Rasgrp1	0	0.405056	0.493	0.116	0	T cell
Gtf2i	0	0.401821	0.474	0.101	0	T cell
Themis	0	0.40029	0.398	0.013	0	T cell
Mbnl1	0	0.398643	0.91	0.674	0	T cell
Rps21	0	0.393993	1	0.985	0	T cell
Ptpn22	0	0.393943	0.521	0.161	0	T cell
Nsg2	0	0.390975	0.392	0.013	0	T cell
Arl4c	0	0.390916	0.647	0.337	0	T cell
mt-Nd2	0	0.390345	0.989	0.828	0	T cell
Gimap1	0	0.388538	0.665	0.267	0	T cell
Rpl30	0	0.386545	1	0.988	0	T cell
Emb	0	0.385747	0.794	0.445	0	T cell
Rpl36a	0	0.384822	0.999	0.905	0	T cell
Cxcr6	0	0.383454	0.261	0.018	0	T cell
S100a10	0	0.383154	0.859	0.559	0	T cell
Prrc2c	0	0.380929	0.717	0.431	0	T cell
Spn	0	0.379825	0.497	0.122	0	T cell
Actn1	0	0.376231	0.474	0.143	0	T cell
Icos	0	0.37516	0.311	0.027	0	T cell
Rpl22	0	0.374868	0.999	0.918	0	T cell
Rinl	0	0.370639	0.53	0.173	0	T cell
Rps24	0	0.36753	1	0.993	0	T cell
Leprotl1	0	0.367276	0.624	0.285	0	T cell
Rps15a	0	0.36449	1	0.976	0	T cell
Zap70	0	0.362381	0.403	0.048	0	T cell
Rpl22l1	0	0.357503	0.967	0.786	0	T cell
Gm26917	0	0.356081	0.513	0.199	0	T cell
Rps10	0	0.355927	1	0.993	0	T cell
Tle5	0	0.351787	0.809	0.562	0	T cell
Rflnb	0	0.351459	0.416	0.118	0	T cell
Fyn	0	0.350631	0.511	0.166	0	T cell
Shisa5	0	0.349387	0.991	0.854	0	T cell
Tpt1	0	0.348784	1	0.999	0	T cell
Sh2d1a	0	0.348375	0.404	0.058	0	T cell
Rps7	0	0.344631	1	0.984	0	T cell
mt-Nd3	0	0.34431	0.841	0.583	0	T cell
Rpl10a	0	0.343855	1	0.9	0	T cell
Pik3ip1	0	0.343651	0.43	0.105	0	T cell
Il2rg	0	0.343222	0.644	0.322	0	T cell
Il27ra	0	0.342683	0.409	0.067	0	T cell
Cd4	0	0.341658	0.318	0.021	0	T cell
Smad7	0	0.339638	0.543	0.229	0	T cell
Ifi47	0	0.339627	0.524	0.191	0	T cell
Gramd3	0	0.336598	0.417	0.102	0	T cell
Gimap9	0	0.333297	0.48	0.156	0	T cell
Rps18	0	0.328382	1	0.955	0	T cell
Rhoh	0	0.326648	0.619	0.296	0	T cell
Eef1g	0	0.326183	0.975	0.82	0	T cell
A930005H10Rik	0	0.326086	0.384	0.068	0	T cell
Trat1	0	0.324083	0.299	0.013	0	T cell
4932438A13Rik	0	0.323808	0.489	0.18	0	T cell
Rplp2	0	0.323447	1	0.996	0	T cell
Nsa2	0	0.321665	0.76	0.541	0	T cell
Ubash3a	0	0.321284	0.34	0.022	0	T cell
Rps12	0	0.319604	0.999	0.988	0	T cell
Rnf138	0	0.318442	0.449	0.155	0	T cell
Cd226	0	0.317873	0.339	0.043	0	T cell
Rps13	0	0.317758	1	0.993	0	T cell
Rps15	0	0.317271	1	0.983	0	T cell
Rasal3	0	0.317025	0.508	0.192	0	T cell
H2-Q4	0	0.313968	0.625	0.333	0	T cell
Rpl13a	0	0.313413	1	0.993	0	T cell
Rpl19	0	0.313281	1	0.989	0	T cell
Vps37b	0	0.312062	0.499	0.225	0	T cell
Rps2	0	0.311661	1	0.96	0	T cell
Fam169b	0	0.309627	0.366	0.072	0	T cell
Rpl18	0	0.309087	1	0.983	0	T cell
Rpl23	0	0.306479	1	0.996	0	T cell
Fam102a	0	0.305437	0.397	0.096	0	T cell
Ctsw	0	0.300977	0.382	0.103	0	T cell
Ipcef1	0	0.300302	0.41	0.114	0	T cell
Rpl8	0	0.299834	1	0.981	0	T cell
Rpl3	0	0.2998	1	0.919	0	T cell
Rps4x	0	0.299294	1	0.962	0	T cell
Snrpf	0	0.298792	0.776	0.527	0	T cell
Rps26	0	0.298631	1	0.962	0	T cell
Pitpnc1	0	0.297814	0.418	0.131	0	T cell
Limd2	0	0.296758	0.925	0.746	0	T cell
Rpl29	0	0.296048	1	0.952	0	T cell
Eif3e	0	0.295821	0.839	0.624	0	T cell
Rps16	0	0.294735	1	0.998	0	T cell
Rps3a1	0	0.293618	1	0.991	0	T cell
Tnik	0	0.293295	0.348	0.057	0	T cell
Esyt2	0	0.29323	0.404	0.113	0	T cell
Kcnn4	0	0.293081	0.36	0.067	0	T cell
Il2rb	0	0.293026	0.35	0.108	0	T cell
Rplp0	0	0.292975	1	0.98	0	T cell
H2-K1	0	0.292441	0.999	0.955	0	T cell
Ptpn18	0	0.292205	0.963	0.818	0	T cell
Rpl39	0	0.291184	1	0.987	0	T cell
Gm20186	0	0.290787	0.37	0.086	0	T cell
Rpl15	0	0.288632	1	0.948	0	T cell
Pdk1	0	0.288422	0.369	0.092	0	T cell
Itpkb	0	0.28731	0.478	0.206	0	T cell
Tespa1	0	0.286119	0.393	0.115	0	T cell
Rgcc	0	0.286059	0.289	0.05	0	T cell
Rpl14	0	0.285908	1	0.932	0	T cell
Mllt3	0	0.285901	0.335	0.057	0	T cell
Sesn3	0	0.285692	0.406	0.123	0	T cell
Rpl32	0	0.285416	1	0.967	0	T cell
Rpl36	0	0.284947	1	0.959	0	T cell
Ifi208	0	0.2847	0.349	0.072	0	T cell
Rps3	0	0.284613	1	0.99	0	T cell
Prkch	0	0.283534	0.399	0.112	0	T cell
Rps8	0	0.282639	1	0.98	0	T cell
Trib2	0	0.282477	0.312	0.046	0	T cell
Sidt1	0	0.282408	0.288	0.027	0	T cell
Rpl38	0	0.282228	1	0.986	0	T cell
Rpl4	0	0.28139	1	0.919	0	T cell
Rps17	0	0.280448	0.998	0.936	0	T cell
Rps19	0	0.279309	1	0.96	0	T cell
Gramd1a	0	0.279131	0.498	0.229	0	T cell
2023-09-06	0	0.277988	0.49	0.209	0	T cell
Rpl7	0	0.276093	1	0.977	0	T cell
Rps5	0	0.275881	1	0.967	0	T cell
Ppp1r14b	0	0.273424	0.458	0.194	0	T cell
Rpl28	0	0.271678	1	0.978	0	T cell
Rpl27	0	0.270329	1	0.989	0	T cell
Hsp90ab1	0	0.270096	0.987	0.865	0	T cell
Abhd8	0	0.269605	0.328	0.058	0	T cell
Znrf1	0	0.269398	0.42	0.167	0	T cell
Rpl27a	0	0.268133	1	0.995	0	T cell
Uba52	0	0.267122	0.999	0.971	0	T cell
Tnfsf8	0	0.267001	0.274	0.021	0	T cell
Rps23	0	0.266675	1	0.995	0	T cell
Aak1	0	0.265212	0.359	0.09	0	T cell
Tdrp	0	0.265105	0.264	0.008	0	T cell
Foxo1	0	0.265008	0.414	0.149	0	T cell
Faah	0	0.264944	0.293	0.033	0	T cell
Rpl17	0	0.264659	1	0.998	0	T cell
Rps6	0	0.264543	1	0.978	0	T cell
Bzw2	0	0.26389	0.341	0.074	0	T cell
Tox	0	0.262279	0.273	0.024	0	T cell
Als2cl	0	0.261506	0.273	0.013	0	T cell
Rpl23a	0	0.261421	1	0.987	0	T cell
Rpl21	0	0.25981	1	0.983	0	T cell
Aebp2	0	0.259426	0.382	0.129	0	T cell
Rpl31	0	0.25906	0.999	0.939	0	T cell
Eef1a1	0	0.258548	1	0.993	0	T cell
Gata3	0	0.258372	0.273	0.032	0	T cell
Rpl11	0	0.257798	1	0.986	0	T cell
Rpl9	0	0.257361	1	0.997	0	T cell
Tes	0	0.256187	0.426	0.164	0	T cell
Naca	0	0.255133	0.998	0.923	0	T cell
Cd96	0	0.254407	0.278	0.025	0	T cell
Nup210	0	0.254195	0.391	0.128	0	T cell
Rpl7a	0	0.252738	0.998	0.936	0	T cell
S1pr4	9.34934e-308	0.267031	0.449	0.185	1.43746e-303	T cell
Itgb7	1.28225e-302	0.321524	0.617	0.337	1.97146e-298	T cell
Setx	4.13944e-301	0.258207	0.407	0.161	6.36439e-297	T cell
Fkbp3	1.8707e-300	0.28401	0.553	0.278	2.87619e-296	T cell
Jak1	1.38748e-299	0.300481	0.805	0.579	2.13326e-295	T cell
Ncl	1.95724e-289	0.281591	0.811	0.619	3.00926e-285	T cell
Tbc1d10c	2.97888e-288	0.276648	0.538	0.263	4.58002e-284	T cell
Snrpg	2.57224e-285	0.252491	0.942	0.762	3.95482e-281	T cell
Ugcg	6.26365e-285	0.269755	0.471	0.206	9.63036e-281	T cell
Sptbn1	4.80745e-284	0.269452	0.486	0.219	7.39145e-280	T cell
Cd69	6.06166e-284	0.286347	0.443	0.186	9.3198e-280	T cell
Top2b	1.59826e-282	0.28525	0.541	0.273	2.45733e-278	T cell
Kmt2a	9.53928e-282	0.29251	0.537	0.266	1.46666e-277	T cell
Hnrnpa0	2.67914e-281	0.296245	0.615	0.345	4.11917e-277	T cell
Arhgef1	2.38981e-280	0.293414	0.715	0.46	3.67434e-276	T cell
Ifi206	4.42019e-279	0.257215	0.405	0.163	6.79604e-275	T cell
Hp1bp3	3.18601e-277	0.268599	0.491	0.239	4.89849e-273	T cell
Gas5	6.12914e-276	0.257674	0.926	0.76	9.42355e-272	T cell
mt-Nd5	1.60602e-274	0.307403	0.745	0.496	2.46925e-270	T cell
Elf1	2.07822e-274	0.288219	0.61	0.35	3.19526e-270	T cell
Fyb	2.49338e-272	0.301151	0.8	0.533	3.83358e-268	T cell
Eef1d	2.71123e-270	0.2588	0.818	0.626	4.16852e-266	T cell
Nme2	1.48153e-265	0.261435	0.921	0.734	2.27785e-261	T cell
Kcnq1ot1	3.86282e-261	0.273096	0.388	0.157	5.93909e-257	T cell
Nrip1	4.16702e-259	0.251032	0.384	0.161	6.40679e-255	T cell
Tpr	6.34446e-254	0.306012	0.69	0.468	9.7546e-250	T cell
Ifi203	1.702e-249	0.28755	0.668	0.381	2.61682e-245	T cell
Sh3kbp1	5.44319e-247	0.257181	0.502	0.264	8.3689e-243	T cell
Arhgap15	5.32698e-242	0.277135	0.622	0.38	8.19023e-238	T cell
Cnot6l	3.60283e-238	0.255598	0.497	0.259	5.53935e-234	T cell
Tomm20	1.83877e-234	0.250044	0.752	0.558	2.82711e-230	T cell
mt-Nd4l	3.02161e-232	0.250252	0.509	0.26	4.64573e-228	T cell
Anxa6	3.96928e-228	0.263253	0.532	0.294	6.10276e-224	T cell
Cct6a	9.98372e-224	0.273183	0.515	0.292	1.535e-219	T cell
Macf1	5.63691e-218	0.287819	0.671	0.428	8.66675e-214	T cell
Tnrc6b	7.63818e-206	0.252088	0.565	0.331	1.17437e-201	T cell
Txnip	1.33589e-164	0.253869	0.754	0.555	2.05394e-160	T cell
Alas2	0	1.32139	0.893	0.019	0	RBC
Bpgm	0	1.0326	0.765	0.059	0	RBC
Snca	0	0.952585	0.754	0.019	0	RBC
Fech	0	0.566569	0.624	0.08	0	RBC
Hbb-bt	7.67524e-304	2.02426	0.987	0.385	1.18007e-299	RBC
Slc25a37	1.91425e-298	0.655681	0.691	0.109	2.94317e-294	RBC
Hba-a1	1.51253e-268	1.9844	0.995	0.542	2.32552e-264	RBC
Hba-a2	1.51715e-267	1.93014	0.995	0.548	2.33262e-263	RBC
Hbb-bs	2.96708e-255	1.81855	1	0.645	4.56188e-251	RBC
Tent5c	1.08268e-247	0.741844	0.734	0.155	1.66462e-243	RBC
Ube2o	3.60937e-241	0.396884	0.432	0.049	5.5494e-237	RBC
Epb41	7.67552e-206	0.654737	0.744	0.184	1.18011e-201	RBC
Ube2l6	5.82814e-196	0.574457	0.688	0.146	8.96076e-192	RBC
Mkrn1	1.3118e-119	0.641542	0.811	0.399	2.01689e-115	RBC
Slc25a39	3.20271e-90	0.319611	0.432	0.109	4.92416e-86	RBC
Bnip3l	7.80366e-70	0.436069	0.821	0.46	1.19981e-65	RBC
Rsad2	4.32291e-66	0.325256	0.355	0.093	6.64648e-62	RBC
Isg20	1.77467e-63	0.296551	0.445	0.139	2.72856e-59	RBC
2023-03-02	2.63109e-61	0.343759	0.552	0.222	4.04529e-57	RBC
Isca1	1.66886e-44	0.252252	0.391	0.143	2.56588e-40	RBC
Lars2	9.63621e-44	0.423657	0.931	0.576	1.48157e-39	RBC
Cd24a	3.21142e-32	0.253765	0.545	0.254	4.93757e-28	RBC
Ighd	3.44609e-28	0.344021	0.396	0.171	5.29836e-24	RBC
Ebf1	6.39748e-28	0.329515	0.402	0.168	9.83613e-24	RBC
Gda	8.25664e-26	0.250231	0.455	0.211	1.26946e-21	RBC
Ms4a1	1.94644e-25	0.268941	0.379	0.163	2.99265e-21	RBC
Cd79a	1.08077e-24	0.411867	0.414	0.187	1.66169e-20	RBC
Iglc2	1.76942e-23	0.294266	0.386	0.177	2.72048e-19	RBC
Cd79b	1.20899e-22	0.351934	0.427	0.21	1.85882e-18	RBC
Iglc3	3.75554e-21	0.259653	0.376	0.175	5.77415e-17	RBC
Ly6d	1.05521e-20	0.280342	0.391	0.185	1.62239e-16	RBC
Igkc	5.51567e-12	0.443063	0.453	0.309	8.48034e-08	RBC
Fscn1	0	1.55739	0.832	0.073	0	cDC
Tbc1d4	0	1.29941	0.892	0.057	0	cDC
Relb	0	1.19815	0.944	0.144	0	cDC
Cacnb3	0	1.09639	0.784	0.004	0	cDC
Ccl22	0	1.05679	0.628	0.005	0	cDC
Il4i1	0	1.05526	0.748	0.043	0	cDC
Socs2	0	0.990929	0.724	0.025	0	cDC
Zmynd15	0	0.988429	0.648	0.008	0	cDC
Ramp3	0	0.835307	0.568	0.021	0	cDC
Cd200	0	0.796212	0.644	0.062	0	cDC
Eno3	0	0.776959	0.6	0.048	0	cDC
Nudt17	0	0.686918	0.54	0.003	0	cDC
Mmp25	0	0.626012	0.548	0.03	0	cDC
Gnb4	0	0.517442	0.404	0.021	0	cDC
Gm13546	0	0.512403	0.364	0.012	0	cDC
Flrt3	0	0.434827	0.324	0.002	0	cDC
Bcl2l14	0	0.417526	0.316	0.005	0	cDC
Mreg	0	0.397492	0.344	0.003	0	cDC
Gm10851	0	0.303621	0.284	0.001	0	cDC
Strip2	0	0.289745	0.26	0.002	0	cDC
Sema7a	0	0.284924	0.284	0.009	0	cDC
Traf1	1.63341e-302	1.14774	0.944	0.167	2.51137e-298	cDC
Avpi1	1.38417e-301	0.678935	0.608	0.055	2.12816e-297	cDC
Cxcl16	7.20883e-292	1.21922	0.932	0.163	1.10836e-287	cDC
Sh3bp4	4.50109e-290	0.267535	0.264	0.009	6.92043e-286	cDC
Nostrin	3.02199e-286	0.446206	0.376	0.021	4.64631e-282	cDC
Bcl2a1d	7.04061e-284	1.19046	0.92	0.162	1.08249e-279	cDC
Hmgn3	5.50746e-274	0.536468	0.46	0.033	8.46772e-270	cDC
Rogdi	3.31474e-272	1.01835	0.856	0.143	5.09642e-268	cDC
Serpinb9	8.40408e-271	0.906937	0.696	0.082	1.29213e-266	cDC
Slc4a8	1.03194e-266	0.317344	0.272	0.011	1.5866e-262	cDC
Tnfrsf4	6.20924e-262	0.585593	0.432	0.031	9.54671e-258	cDC
Marcksl1	8.58224e-262	1.36954	0.98	0.217	1.31952e-257	cDC
Serpinb6b	5.34231e-257	0.994597	0.664	0.08	8.2138e-253	cDC
Il2ra	5.59869e-255	0.367152	0.348	0.02	8.60799e-251	cDC
Vsig10	1.14178e-249	0.276083	0.288	0.013	1.75549e-245	cDC
Net1	1.40899e-248	0.649499	0.544	0.054	2.16632e-244	cDC
Spint2	1.23914e-238	0.925257	0.792	0.134	1.90518e-234	cDC
Tspan3	1.3193e-238	0.916252	0.696	0.098	2.02843e-234	cDC
Bcl2a1a	8.13699e-234	0.861248	0.636	0.08	1.25106e-229	cDC
Grasp	1.52948e-228	0.599307	0.544	0.057	2.35158e-224	cDC
Ccr7	2.31998e-226	1.46783	0.956	0.26	3.56697e-222	cDC
Tmem123	1.89869e-220	1.48676	0.98	0.309	2.91924e-216	cDC
Tbc1d8	3.59033e-220	0.605325	0.552	0.062	5.52013e-216	cDC
Cd80	1.06163e-216	0.493262	0.412	0.034	1.63226e-212	cDC
Etv3	1.49945e-216	0.905442	0.796	0.15	2.3054e-212	cDC
Csrp1	2.20824e-213	0.825704	0.692	0.107	3.39517e-209	cDC
Snhg15	8.13961e-204	0.727731	0.684	0.106	1.25146e-199	cDC
Adora2a	2.08341e-200	0.487109	0.484	0.05	3.20324e-196	cDC
Batf3	6.63341e-199	0.558299	0.532	0.062	1.01989e-194	cDC
Pakap.1	1.42101e-198	0.346225	0.32	0.022	2.1848e-194	cDC
Prnp	5.33431e-195	0.33369	0.256	0.014	8.20151e-191	cDC
Nr4a3	7.06332e-194	0.453587	0.408	0.037	1.08599e-189	cDC
Tspan33	1.49914e-192	0.391301	0.356	0.028	2.30492e-188	cDC
Bhlhe40	3.79407e-191	0.873881	0.816	0.165	5.83338e-187	cDC
Clic4	9.37297e-187	0.758064	0.716	0.131	1.44109e-182	cDC
Tnfrsf9	6.02414e-185	0.380386	0.348	0.027	9.26212e-181	cDC
Cd83	1.28526e-182	1.0937	0.952	0.264	1.97609e-178	cDC
Syngr2	5.55898e-181	1.19079	0.964	0.37	8.54693e-177	cDC
Gypc	2.72212e-180	0.33229	0.328	0.025	4.18526e-176	cDC
Pcgf5	2.54615e-175	0.794817	0.76	0.163	3.9147e-171	cDC
Tmcc3	7.63749e-173	0.604813	0.584	0.087	1.17426e-168	cDC
Gadd45b	3.11495e-171	0.876994	0.832	0.195	4.78924e-167	cDC
[truncated: 1,751 more rows]

## Sheet: SuppTable2 DEG MM
Supplementary Table 2 | Differential expressed genes (DEGs) that define MM subclusters
gene	p_val	avg_logFC	pct.1	pct.2	p_val_adj	cluster
Hp	0	2.17384	0.84	0.146	0	MM0
Ccr2	0	1.65905	0.974	0.666	0	MM0
Lyz2	0	1.60913	1	0.894	0	MM0
Mgst1	1.25242e-296	1.37286	0.755	0.184	1.6056e-292	MM0
Clec4a3	2.12503e-296	1.29093	0.824	0.25	2.72429e-292	MM0
Msrb1	5.28675e-291	1.27616	0.975	0.651	6.77761e-287	MM0
Ccl6	1.91034e-285	1.52309	0.922	0.486	2.44905e-281	MM0
S100a4	3.87465e-278	1.79711	0.957	0.582	4.9673e-274	MM0
Cebpb	2.91529e-273	1.44634	0.995	0.678	3.7374e-269	MM0
Klra2	8.86433e-272	1.02087	0.614	0.084	1.13641e-267	MM0
Gda	2.00039e-270	1.49423	0.665	0.137	2.5645e-266	MM0
Ccl9	6.40229e-265	1.32968	0.938	0.434	8.20773e-261	MM0
Samhd1	1.02594e-264	1.21566	0.931	0.624	1.31526e-260	MM0
Clec4a1	3.34044e-263	1.04908	0.72	0.167	4.28244e-259	MM0
Plac8	2.79973e-262	1.57345	0.99	0.73	3.58925e-258	MM0
Ms4a6c	3.0487e-262	1.05115	0.999	0.896	3.90844e-258	MM0
S100a6	1.80068e-261	1.16016	0.996	0.829	2.30848e-257	MM0
F13a1	3.25181e-252	2.03069	0.752	0.258	4.16883e-248	MM0
Prdx5	1.37017e-248	1.05378	0.98	0.822	1.75656e-244	MM0
Cybb	1.97716e-247	1.57864	0.898	0.582	2.53472e-243	MM0
Ly6c2	6.3819e-247	1.6554	0.901	0.41	8.1816e-243	MM0
Fn1	2.81254e-235	1.89247	0.732	0.239	3.60567e-231	MM0
Lst1	7.51438e-232	1.04512	0.959	0.605	9.63343e-228	MM0
H3f3a	2.32458e-229	0.81404	0.999	0.988	2.98011e-225	MM0
Gsr	8.36473e-227	1.42106	0.754	0.326	1.07236e-222	MM0
Emb	6.55079e-226	1.15614	0.856	0.479	8.39811e-222	MM0
Emilin2	1.2879e-222	0.983182	0.789	0.302	1.65109e-218	MM0
Ifitm6	1.0816e-218	1.31494	0.841	0.42	1.38661e-214	MM0
Ifitm3	1.11806e-216	0.983929	0.999	0.945	1.43335e-212	MM0
Sirpb1c	2.97967e-216	1.07069	0.767	0.269	3.81993e-212	MM0
Sell	2.39406e-215	1.09223	0.598	0.123	3.06919e-211	MM0
Vcan	3.09685e-215	1.27218	0.416	0.022	3.97016e-211	MM0
Chil3	6.51099e-205	2.11752	0.705	0.246	8.34709e-201	MM0
Ms4a6b	4.20967e-200	1.11069	0.924	0.638	5.3968e-196	MM0
Ahnak	1.23624e-195	1.55974	0.764	0.355	1.58486e-191	MM0
Ms4a4c	1.50082e-189	1.22843	0.931	0.577	1.92405e-185	MM0
Alox5ap	6.65567e-188	0.738796	0.995	0.944	8.53257e-184	MM0
Tpd52	3.50542e-183	0.951209	0.904	0.698	4.49395e-179	MM0
Gm9733	3.14248e-180	0.82917	0.474	0.074	4.02866e-176	MM0
C3	2.00092e-178	0.834628	0.518	0.103	2.56518e-174	MM0
Ifi204	2.8132e-178	1.11477	0.81	0.393	3.60653e-174	MM0
Clec4a2	6.78766e-166	0.886679	0.598	0.178	8.70178e-162	MM0
Arhgdib	1.85705e-165	0.758851	0.972	0.892	2.38074e-161	MM0
Hbb-bs	1.19576e-164	0.647131	0.388	0.042	1.53297e-160	MM0
Cd177	3.51033e-163	0.688028	0.385	0.041	4.50025e-159	MM0
Cd44	1.56692e-162	0.975176	0.708	0.321	2.00879e-158	MM0
Gpr141	2.58029e-160	0.83066	0.586	0.183	3.30793e-156	MM0
Tgfbi	2.90285e-160	0.895626	0.975	0.65	3.72145e-156	MM0
Hba-a1	3.5862e-158	0.314348	0.366	0.035	4.59751e-154	MM0
Dbi	3.84185e-157	0.770159	0.906	0.674	4.92525e-153	MM0
Xdh	3.41758e-154	0.749812	0.588	0.188	4.38134e-150	MM0
S100a10	6.39394e-153	0.971327	0.875	0.565	8.19703e-149	MM0
Sem1	5.13505e-152	0.562249	0.999	0.963	6.58313e-148	MM0
Hba-a2	1.32529e-151	0.458342	0.368	0.04	1.69902e-147	MM0
Ptprc	7.52498e-150	1.1236	0.852	0.641	9.64702e-146	MM0
Ncf2	7.5593e-147	0.811072	0.8	0.49	9.69103e-143	MM0
Tmcc1	1.11219e-142	0.838393	0.461	0.111	1.42583e-138	MM0
Gm21188	4.33086e-141	0.689564	0.602	0.203	5.55216e-137	MM0
Lyn	7.64128e-141	0.812847	0.84	0.597	9.79612e-137	MM0
Fyb	2.84058e-140	0.983197	0.766	0.431	3.64162e-136	MM0
Anxa2	4.06812e-140	0.82288	0.907	0.735	5.21533e-136	MM0
Slfn1	5.34666e-140	0.820875	0.592	0.201	6.85442e-136	MM0
Zeb2	3.10583e-139	0.906744	0.807	0.494	3.98168e-135	MM0
Itgal	2.63955e-137	0.737578	0.444	0.1	3.38391e-133	MM0
Smpdl3a	2.54268e-136	0.83605	0.856	0.599	3.25972e-132	MM0
Mrpl33	3.74735e-136	0.844982	0.871	0.729	4.8041e-132	MM0
Adgre5	3.27179e-135	0.938482	0.596	0.24	4.19443e-131	MM0
Fcgr3	5.64666e-135	0.70889	0.875	0.482	7.23902e-131	MM0
Igsf6	1.89635e-134	0.743565	0.678	0.32	2.43112e-130	MM0
Atp2b1	3.20842e-133	0.902907	0.782	0.467	4.11319e-129	MM0
Coro1a	9.08817e-133	0.625091	0.993	0.947	1.1651e-128	MM0
Ms4a8a	1.03423e-130	0.495284	0.322	0.036	1.32588e-126	MM0
Pirb	2.46641e-130	0.805179	0.764	0.481	3.16194e-126	MM0
Tpt1	6.82524e-129	0.949561	1	1	8.74996e-125	MM0
Slfn2	1.04557e-128	0.794532	0.875	0.63	1.34042e-124	MM0
Klf13	4.54507e-127	0.949784	0.715	0.437	5.82678e-123	MM0
Tyrobp	2.20182e-125	0.425135	1	0.996	2.82274e-121	MM0
Flna	1.43366e-123	0.89368	0.629	0.311	1.83796e-119	MM0
Vsir	2.74259e-121	0.71617	0.767	0.454	3.516e-117	MM0
mt-Co2	1.25598e-120	0.625505	1	0.994	1.61017e-116	MM0
Lars2	1.80454e-120	0.804848	0.346	0.056	2.31342e-116	MM0
Hbb-bt	3.46212e-118	0.272316	0.284	0.027	4.43843e-114	MM0
Ifi27l2a	1.30711e-116	1.11363	0.887	0.699	1.67572e-112	MM0
Ctsc	1.47288e-116	0.799115	0.949	0.777	1.88823e-112	MM0
Hopx	1.43788e-113	0.542939	0.272	0.027	1.84336e-109	MM0
Itga4	1.15719e-112	0.894542	0.517	0.203	1.48352e-108	MM0
Mmp8	1.75685e-112	0.626166	0.329	0.055	2.25229e-108	MM0
Emp3	3.25918e-112	0.642481	0.929	0.681	4.17827e-108	MM0
Fam111a	2.7248e-111	0.725545	0.56	0.236	3.4932e-107	MM0
F630028O10Rik	3.29043e-111	0.636969	0.303	0.043	4.21833e-107	MM0
Cd302	2.62118e-110	0.62036	0.603	0.262	3.36035e-106	MM0
Svil	3.21383e-110	0.5537	0.366	0.08	4.12012e-106	MM0
Gm5150	7.24615e-110	0.503072	0.342	0.063	9.28956e-106	MM0
Gpx1	2.43022e-109	0.527707	0.997	0.981	3.11554e-105	MM0
Slpi	4.3954e-109	0.558236	0.4	0.095	5.63491e-105	MM0
Ifi209	1.10868e-108	0.892356	0.687	0.369	1.42133e-104	MM0
Rara	7.07383e-107	0.619734	0.489	0.173	9.06866e-103	MM0
Kdm7a	2.77011e-106	0.744826	0.583	0.274	3.55128e-102	MM0
Ly6e	7.30628e-106	0.665073	0.996	0.951	9.36665e-102	MM0
Tnfrsf1b	1.96731e-105	0.706366	0.581	0.257	2.52209e-101	MM0
Slfn5	1.74656e-104	0.862445	0.706	0.405	2.23908e-100	MM0
AI839979	5.35196e-104	0.577294	0.374	0.092	6.86122e-100	MM0
Hmgb2	8.36693e-104	0.828503	0.706	0.437	1.07264e-99	MM0
Ncf4	1.42088e-103	0.621587	0.71	0.385	1.82157e-99	MM0
Camkk2	4.00164e-103	0.545625	0.445	0.14	5.13011e-99	MM0
Lilrb4a	7.46159e-103	0.679984	0.86	0.542	9.56576e-99	MM0
Il17ra	2.47823e-101	0.651872	0.571	0.255	3.17709e-97	MM0
Mcemp1	7.0439e-100	0.615084	0.632	0.284	9.03028e-96	MM0
Gmfg	1.09149e-99	0.597717	0.845	0.618	1.39929e-95	MM0
Tmpo	5.79093e-98	0.642289	0.617	0.31	7.42397e-94	MM0
Mcl1	1.34065e-95	0.804354	0.841	0.699	1.71871e-91	MM0
Serinc3	2.61288e-95	0.603273	0.891	0.726	3.34971e-91	MM0
Rassf4	7.56395e-93	0.793414	0.615	0.345	9.69698e-89	MM0
Klf2	8.86664e-93	1.03957	0.59	0.309	1.1367e-88	MM0
Fgd4	2.78317e-91	0.420872	0.315	0.067	3.56802e-87	MM0
mt-Co1	6.52681e-91	0.400244	1	1	8.36737e-87	MM0
Ceacam1	9.2773e-90	0.379451	0.261	0.04	1.18935e-85	MM0
Rsrp1	3.06991e-89	0.646536	0.839	0.692	3.93562e-85	MM0
Ppp2r5a	5.10145e-87	0.607553	0.466	0.188	6.54005e-83	MM0
Sorl1	1.59384e-86	0.512412	0.434	0.156	2.0433e-82	MM0
Hacd4	2.03551e-86	0.488433	0.47	0.175	2.60952e-82	MM0
Cdk2ap2	1.32877e-85	0.738224	0.828	0.62	1.70348e-81	MM0
Ifitm2	1.50673e-85	0.523775	0.993	0.873	1.93163e-81	MM0
Bach1	2.6006e-85	0.498384	0.426	0.151	3.33397e-81	MM0
Itgam	4.11805e-85	0.592208	0.639	0.35	5.27934e-81	MM0
BC005537	2.26601e-84	0.621878	0.631	0.358	2.90502e-80	MM0
Plod3	6.38617e-84	0.45079	0.447	0.164	8.18707e-80	MM0
Diaph1	2.67009e-82	0.629534	0.503	0.235	3.42305e-78	MM0
Dleu2	8.9742e-82	0.622414	0.594	0.32	1.15049e-77	MM0
Add3	1.02019e-81	0.567695	0.402	0.143	1.30788e-77	MM0
Clec4e	2.39582e-81	0.430045	0.382	0.112	3.07144e-77	MM0
Pnp	1.11336e-80	0.637741	0.744	0.511	1.42732e-76	MM0
Vim	9.26759e-79	0.848496	0.959	0.897	1.18811e-74	MM0
Glud1	4.36741e-78	0.56661	0.728	0.521	5.59902e-74	MM0
Il6ra	8.60186e-78	0.527027	0.527	0.251	1.10276e-73	MM0
Txnip	1.60925e-77	0.655854	0.406	0.154	2.06306e-73	MM0
Aldh2	7.32063e-77	0.560368	0.737	0.507	9.38504e-73	MM0
Capg	1.71911e-76	0.46144	0.801	0.458	2.2039e-72	MM0
Msr1	1.79458e-76	0.506663	0.503	0.211	2.30065e-72	MM0
Fau	2.52086e-76	0.309765	1	1	3.23175e-72	MM0
Lrp1	3.33484e-76	0.61672	0.575	0.307	4.27527e-72	MM0
Psma7	9.20247e-76	0.469919	0.926	0.838	1.17976e-71	MM0
Glipr2	1.48579e-75	0.442742	0.35	0.107	1.90478e-71	MM0
Mpeg1	1.52316e-75	0.589546	0.917	0.768	1.9527e-71	MM0
AB124611	5.62599e-75	0.501273	0.708	0.432	7.21252e-71	MM0
Ptpn1	6.97181e-75	0.587098	0.778	0.599	8.93786e-71	MM0
H2afj	7.53379e-75	0.546887	0.833	0.697	9.65831e-71	MM0
Nfam1	1.80743e-74	0.579113	0.597	0.344	2.31712e-70	MM0
Ssh2	4.77951e-74	0.572365	0.479	0.221	6.12733e-70	MM0
Arhgap26	6.53537e-73	0.368829	0.272	0.063	8.37834e-69	MM0
Mcub	5.65288e-72	0.440896	0.547	0.261	7.247e-68	MM0
Tln1	1.14144e-71	0.818354	0.695	0.536	1.46332e-67	MM0
F10	1.74864e-71	0.333559	0.438	0.153	2.24175e-67	MM0
Idh1	1.50275e-70	0.477494	0.411	0.163	1.92653e-66	MM0
Csf1r	3.80773e-70	0.427117	0.883	0.614	4.88151e-66	MM0
Sppl2a	5.2928e-70	0.468681	0.462	0.208	6.78537e-66	MM0
Capza2	1.02911e-69	0.441256	0.972	0.921	1.31932e-65	MM0
Plaur	1.47187e-69	0.626118	0.572	0.291	1.88694e-65	MM0
Gas7	3.64157e-69	0.340969	0.281	0.071	4.66849e-65	MM0
Cebpd	7.08717e-69	0.545545	0.483	0.229	9.08575e-65	MM0
Nin	1.83743e-67	0.391541	0.298	0.086	2.35559e-63	MM0
Pygl	1.84878e-67	0.407168	0.328	0.105	2.37013e-63	MM0
Actr3	2.35095e-67	0.38799	0.991	0.947	3.01392e-63	MM0
Rbms1	2.69274e-67	0.489127	0.672	0.421	3.45209e-63	MM0
Pgd	1.80523e-66	0.480483	0.597	0.345	2.31431e-62	MM0
mt-Nd4	7.86694e-66	0.437074	0.981	0.956	1.00854e-61	MM0
Ms4a6d	1.47607e-65	0.78129	0.768	0.568	1.89232e-61	MM0
Slk	6.04509e-65	0.482955	0.404	0.169	7.74981e-61	MM0
Gm36161	7.57851e-65	0.333954	0.316	0.096	9.71565e-61	MM0
Pdlim1	2.80158e-64	0.350582	0.254	0.061	3.59162e-60	MM0
Sirpb1b	3.77987e-64	0.383319	0.353	0.123	4.8458e-60	MM0
Camk2d	3.59993e-63	0.464558	0.506	0.256	4.61511e-59	MM0
Cers6	4.33416e-63	0.389973	0.343	0.121	5.55639e-59	MM0
Tppp3	4.59745e-63	0.541591	0.28	0.079	5.89394e-59	MM0
Ucp2	5.01207e-63	0.465797	0.939	0.897	6.42547e-59	MM0
Mndal	1.26196e-62	0.597739	0.678	0.446	1.61783e-58	MM0
Rac1	1.73252e-61	0.394094	0.919	0.838	2.22109e-57	MM0
Prkcd	2.57971e-61	0.478127	0.749	0.548	3.30719e-57	MM0
Sp100	1.1752e-60	0.514323	0.722	0.5	1.50661e-56	MM0
Gstm1	4.16678e-60	0.367035	0.337	0.118	5.34181e-56	MM0
Actr2	5.23062e-60	0.469848	0.757	0.585	6.70566e-56	MM0
Ywhaz	7.17103e-60	0.575072	0.654	0.476	9.19326e-56	MM0
Rhoa	1.06777e-59	0.381599	0.947	0.897	1.36888e-55	MM0
Tsc22d3	8.33568e-59	0.590612	0.537	0.317	1.06863e-54	MM0
Atp6v1b2	8.85623e-59	0.423699	0.619	0.37	1.13537e-54	MM0
mt-Nd2	9.90867e-59	0.668064	0.864	0.822	1.27029e-54	MM0
Fam49a	1.49196e-58	0.344517	0.314	0.106	1.9127e-54	MM0
Xbp1	1.76401e-58	0.476448	0.647	0.419	2.26146e-54	MM0
Serp1	2.95354e-58	0.470748	0.881	0.793	3.78644e-54	MM0
Nfil3	6.97492e-58	0.523309	0.456	0.22	8.94185e-54	MM0
Rasa3	6.99758e-58	0.382798	0.392	0.167	8.97089e-54	MM0
Zbp1	6.86509e-57	0.609647	0.587	0.346	8.80104e-53	MM0
Bin2	7.67699e-57	0.451314	0.748	0.549	9.8419e-53	MM0
Cap1	1.04952e-56	0.431155	0.521	0.29	1.34549e-52	MM0
Akap13	1.05427e-56	0.621364	0.626	0.451	1.35158e-52	MM0
Rasgrp2	9.81796e-56	0.32879	0.294	0.096	1.25866e-51	MM0
Csf3r	1.8939e-55	0.349077	0.385	0.16	2.42799e-51	MM0
C1galt1c1	2.20638e-55	0.401085	0.346	0.139	2.82858e-51	MM0
Sat1	4.53552e-55	0.513159	0.954	0.866	5.81454e-51	MM0
Ifi207	1.08186e-54	0.502971	0.603	0.379	1.38694e-50	MM0
Cd300lb	1.10484e-54	0.286362	0.26	0.076	1.4164e-50	MM0
Rpl28	2.71071e-54	0.432773	0.999	0.994	3.47513e-50	MM0
Thbs1	7.69307e-54	0.801694	0.496	0.262	9.86252e-50	MM0
Mtus1	8.50853e-54	0.349996	0.337	0.131	1.09079e-49	MM0
Naip2	8.86076e-54	0.275794	0.255	0.074	1.13595e-49	MM0
Tifab	1.0515e-53	0.423937	0.507	0.273	1.34802e-49	MM0
Nadk	2.44125e-53	0.467406	0.629	0.423	3.12968e-49	MM0
Rack1	3.31978e-53	0.677516	0.959	0.948	4.25595e-49	MM0
Klf3	4.48203e-53	0.437574	0.457	0.237	5.74597e-49	MM0
Ptpro	2.74119e-52	0.362666	0.378	0.164	3.5142e-48	MM0
Tnfrsf21	6.9554e-52	0.360054	0.416	0.195	8.91682e-48	MM0
Tm6sf1	1.65289e-51	0.411161	0.716	0.517	2.11901e-47	MM0
Rpl36al	2.25522e-51	0.369658	0.986	0.964	2.89119e-47	MM0
Aprt	3.37111e-51	0.389362	0.733	0.515	4.32177e-47	MM0
Myadm	7.02227e-51	0.573074	0.482	0.277	9.00255e-47	MM0
Asap1	1.81502e-50	0.44329	0.437	0.23	2.32686e-46	MM0
Mbd2	2.31755e-50	0.333743	0.33	0.132	2.9711e-46	MM0
9930111J21Rik2	4.31986e-50	0.396939	0.389	0.18	5.53806e-46	MM0
Filip1l	6.61398e-50	0.426347	0.358	0.159	8.47912e-46	MM0
Rps10	9.66475e-50	0.507545	0.996	0.991	1.23902e-45	MM0
Dok3	2.02958e-49	0.373382	0.461	0.238	2.60193e-45	MM0
Ptpn18	2.18626e-49	0.394458	0.872	0.79	2.80278e-45	MM0
Macf1	3.22924e-49	0.440279	0.406	0.202	4.13988e-45	MM0
H2-T23	3.36524e-49	0.484037	0.645	0.447	4.31424e-45	MM0
Tmem167	1.43594e-48	0.418905	0.671	0.488	1.84087e-44	MM0
Lamtor4	1.85553e-48	0.455014	0.709	0.541	2.37879e-44	MM0
Rnf213	2.24026e-48	0.440635	0.431	0.223	2.87201e-44	MM0
Fam49b	3.27716e-48	0.343595	0.975	0.916	4.20132e-44	MM0
Nme2	4.63434e-48	0.329233	0.967	0.931	5.94122e-44	MM0
G6pdx	7.01922e-48	0.319866	0.324	0.131	8.99863e-44	MM0
Tnfaip2	7.87061e-48	0.372512	0.41	0.195	1.00901e-43	MM0
Rap1b	8.27925e-48	0.380215	0.928	0.867	1.0614e-43	MM0
Plec	9.35093e-48	0.388746	0.296	0.112	1.19879e-43	MM0
Pik3cd	1.44732e-47	0.342858	0.408	0.199	1.85546e-43	MM0
Prr13	3.03556e-47	0.481469	0.704	0.546	3.89159e-43	MM0
Cytip	3.98127e-47	0.493771	0.69	0.492	5.10399e-43	MM0
Arhgap30	4.76332e-47	0.460963	0.654	0.493	6.10657e-43	MM0
Fam129a	5.06459e-47	0.378681	0.387	0.187	6.4928e-43	MM0
Pla2g7	6.49332e-47	0.333051	0.615	0.335	8.32443e-43	MM0
Mapkapk2	8.16886e-47	0.405486	0.47	0.265	1.04725e-42	MM0
Capn2	8.87753e-47	0.324231	0.395	0.188	1.1381e-42	MM0
Ifi211	1.48808e-46	0.649274	0.647	0.428	1.90772e-42	MM0
Lcp2	1.512e-46	0.334564	0.408	0.199	1.93838e-42	MM0
Stom	2.06387e-46	0.301665	0.319	0.129	2.64588e-42	MM0
Ifi47	6.82571e-46	0.62428	0.422	0.223	8.75056e-42	MM0
Pkm	8.20669e-46	0.368323	0.971	0.883	1.0521e-41	MM0
Iqgap1	2.26395e-45	0.470982	0.731	0.609	2.90238e-41	MM0
Zfp36l2	3.08465e-45	0.422225	0.883	0.776	3.95452e-41	MM0
St8sia4	3.2873e-45	0.425061	0.398	0.2	4.21432e-41	MM0
Tspo	3.53968e-45	0.401127	0.979	0.931	4.53787e-41	MM0
Rpl30	3.78712e-45	0.575976	0.988	0.982	4.85509e-41	MM0
mt-Nd5	4.35225e-45	0.493131	0.537	0.36	5.57959e-41	MM0
Grk2	5.58235e-45	0.381633	0.508	0.306	7.15657e-41	MM0
mt-Nd3	9.05202e-45	0.555872	0.602	0.445	1.16047e-40	MM0
Uqcrh	2.28385e-44	0.310548	0.942	0.897	2.9279e-40	MM0
N4bp1	4.67632e-44	0.309737	0.298	0.12	5.99504e-40	MM0
Ywhab	1.21649e-43	0.385739	0.714	0.551	1.55954e-39	MM0
Pld4	1.26436e-43	0.327107	0.927	0.806	1.6209e-39	MM0
Pira2	1.5724e-43	0.31623	0.329	0.143	2.01582e-39	MM0
D1Ertd622e	1.62878e-43	0.330085	0.476	0.265	2.08809e-39	MM0
Ciao2a	1.62925e-43	0.392751	0.725	0.556	2.0887e-39	MM0
Mef2a	3.1973e-43	0.381125	0.526	0.321	4.09894e-39	MM0
Rab31	3.9247e-43	0.286926	0.28	0.108	5.03147e-39	MM0
Cdc42ep3	7.67059e-43	0.282306	0.268	0.1	9.83369e-39	MM0
Apbb1ip	1.19523e-42	0.42042	0.579	0.398	1.53228e-38	MM0
Apobec1	2.24389e-42	0.353116	0.521	0.298	2.87667e-38	MM0
Mycbp2	2.58021e-42	0.42907	0.496	0.303	3.30783e-38	MM0
Arpc5	3.41642e-42	0.31051	0.952	0.91	4.37985e-38	MM0
Trps1	5.27046e-42	0.370266	0.462	0.265	6.75673e-38	MM0
Tnfrsf1a	6.82648e-42	0.388913	0.6	0.41	8.75155e-38	MM0
Cib1	8.07474e-42	0.338462	0.488	0.283	1.03518e-37	MM0
Parp14	8.13902e-42	0.354701	0.339	0.156	1.04342e-37	MM0
Metrnl	9.32742e-42	0.425386	0.603	0.398	1.19578e-37	MM0
Pid1	1.0258e-41	0.413457	0.687	0.504	1.31507e-37	MM0
Ethe1	1.51694e-41	0.335086	0.427	0.225	1.94472e-37	MM0
Mtpn	3.57563e-41	0.429244	0.6	0.434	4.58395e-37	MM0
Syk	4.72291e-41	0.346271	0.442	0.248	6.05477e-37	MM0
Tent5a	7.2515e-41	0.423459	0.506	0.311	9.29642e-37	MM0
Npc2	9.4281e-41	0.398915	0.999	0.97	1.20868e-36	MM0
Usp25	1.25996e-40	0.310331	0.375	0.186	1.61527e-36	MM0
Zyx	2.489e-40	0.40262	0.672	0.507	3.19089e-36	MM0
Ddx6	3.29464e-40	0.328143	0.35	0.17	4.22373e-36	MM0
Fgr	5.01873e-40	0.350899	0.56	0.353	6.43401e-36	MM0
Ndufb1-ps	5.33755e-40	0.301582	0.964	0.926	6.84274e-36	MM0
Fis1	1.21577e-39	0.353782	0.773	0.65	1.55862e-35	MM0
Sqor	1.9126e-39	0.252414	0.269	0.105	2.45195e-35	MM0
Ltb4r1	5.87782e-39	0.325324	0.328	0.148	7.53536e-35	MM0
Plxnb2	6.09201e-39	0.336507	0.388	0.206	7.80996e-35	MM0
Nupr1	6.59411e-39	0.339295	0.423	0.226	8.45365e-35	MM0
Myl12b	1.06681e-38	0.353103	0.828	0.75	1.36765e-34	MM0
Hipk1	1.23609e-38	0.327228	0.325	0.154	1.58466e-34	MM0
Wdr26	1.91133e-38	0.379153	0.464	0.286	2.45033e-34	MM0
Rps21	3.52323e-38	0.407151	0.988	0.981	4.51678e-34	MM0
Il13ra1	4.85595e-38	0.302046	0.402	0.212	6.22532e-34	MM0
Dusp6	5.33006e-38	0.344915	0.391	0.202	6.83313e-34	MM0
Rps24	6.67436e-38	0.283282	0.999	0.999	8.55653e-34	MM0
Lamp2	7.95531e-38	0.333494	0.822	0.672	1.01987e-33	MM0
Arf5	1.2628e-37	0.287587	0.922	0.864	1.61891e-33	MM0
Clec2d	2.18849e-37	0.297393	0.306	0.139	2.80564e-33	MM0
Crip1	2.65474e-37	0.347561	0.99	0.914	3.40338e-33	MM0
Laptm4a	3.37156e-37	0.322208	0.794	0.631	4.32234e-33	MM0
Rps12	4.3207e-37	0.56354	0.993	0.989	5.53913e-33	MM0
Trafd1	5.4934e-37	0.374981	0.503	0.316	7.04254e-33	MM0
Rab5if	6.25547e-37	0.349896	0.75	0.602	8.01952e-33	MM0
Fes	7.81803e-37	0.335398	0.51	0.329	1.00227e-32	MM0
Myh9	8.96985e-37	0.45304	0.468	0.306	1.14993e-32	MM0
Atp1b3	1.4037e-36	0.32638	0.573	0.381	1.79954e-32	MM0
Anxa1	2.19218e-36	0.572427	0.631	0.489	2.81037e-32	MM0
Epsti1	3.17717e-36	0.387855	0.644	0.464	4.07313e-32	MM0
Prrc2c	2.13e-35	0.39157	0.446	0.278	2.73066e-31	MM0
Scand1	1.2891e-34	0.347666	0.762	0.655	1.65263e-30	MM0
Ccnd3	1.3382e-34	0.317078	0.588	0.394	1.71558e-30	MM0
Trim30a	1.38899e-34	0.360804	0.587	0.393	1.78068e-30	MM0
Pitpna	2.27825e-34	0.297026	0.886	0.82	2.92071e-30	MM0
Lnpep	2.35052e-34	0.311373	0.38	0.21	3.01336e-30	MM0
Rnpep	2.60809e-34	0.348663	0.627	0.448	3.34358e-30	MM0
Btg1	3.31611e-34	0.440043	0.952	0.885	4.25125e-30	MM0
Ppp1r15b	5.98468e-34	0.271078	0.277	0.123	7.67236e-30	MM0
Mbp	8.85241e-34	0.294108	0.269	0.12	1.13488e-29	MM0
Tmem38b	1.04536e-33	0.251128	0.296	0.136	1.34015e-29	MM0
Msn	1.22665e-33	0.327656	0.892	0.817	1.57257e-29	MM0
Pou2f2	2.55119e-33	0.508162	0.499	0.337	3.27062e-29	MM0
Tor1aip1	3.28959e-33	0.345762	0.618	0.442	4.21726e-29	MM0
Rassf3	4.5791e-33	0.281194	0.311	0.153	5.8704e-29	MM0
Rhog	4.86291e-33	0.316131	0.687	0.533	6.23424e-29	MM0
Mob1a	1.02997e-32	0.345129	0.496	0.334	1.32042e-28	MM0
Dstn	1.06398e-32	0.30504	0.516	0.331	1.36402e-28	MM0
Adssl1	1.86189e-32	0.298166	0.504	0.309	2.38695e-28	MM0
Sap30	2.11115e-32	0.329211	0.578	0.4	2.70649e-28	MM0
Cd52	2.30705e-32	0.264489	1	0.987	2.95764e-28	MM0
Ddx17	2.41296e-32	0.298612	0.384	0.216	3.09341e-28	MM0
Cited2	3.57581e-32	0.362949	0.393	0.225	4.58419e-28	MM0
Slfn8	6.5138e-32	0.262073	0.272	0.123	8.3507e-28	MM0
Arap1	6.97391e-32	0.252781	0.264	0.118	8.94055e-28	MM0
Fcgr2b	8.06159e-32	0.362756	0.642	0.466	1.0335e-27	MM0
mt-Nd4l	8.52989e-32	0.262526	0.277	0.128	1.09353e-27	MM0
Soat1	1.27187e-31	0.3269	0.502	0.332	1.63054e-27	MM0
Abracl	1.42157e-31	0.295298	0.768	0.641	1.82246e-27	MM0
Sec61b	1.63005e-31	0.264525	0.934	0.897	2.08972e-27	MM0
Sirpa	3.83607e-31	0.33335	0.673	0.504	4.91784e-27	MM0
Ep300	5.48985e-31	0.25705	0.269	0.124	7.03798e-27	MM0
Irf2	1.15664e-30	0.321083	0.475	0.309	1.48281e-26	MM0
Mpp1	1.41288e-30	0.277497	0.451	0.269	1.81132e-26	MM0
Rap1a	1.87294e-30	0.291366	0.84	0.728	2.40111e-26	MM0
Fcer1g	6.22608e-30	0.271462	1	0.961	7.98184e-26	MM0
Ifngr1	6.96967e-30	0.310081	0.861	0.758	8.93512e-26	MM0
Mia2	8.26263e-30	0.317013	0.542	0.383	1.05927e-25	MM0
Jak1	1.22091e-29	0.29228	0.509	0.336	1.56521e-25	MM0
Ap1s2	1.57192e-29	0.285566	0.543	0.368	2.01521e-25	MM0
Rtp4	1.68413e-29	0.524129	0.471	0.317	2.15906e-25	MM0
Mbnl1	1.84603e-29	0.333329	0.723	0.621	2.36661e-25	MM0
Tmem50a	2.26091e-29	0.281548	0.815	0.685	2.89849e-25	MM0
Ifi203	4.18968e-29	0.451554	0.563	0.411	5.37117e-25	MM0
Cast	4.74681e-29	0.285975	0.387	0.228	6.08541e-25	MM0
Ptp4a2	5.25453e-29	0.33432	0.674	0.557	6.7363e-25	MM0
Hnrnpa0	5.64413e-29	0.250445	0.323	0.169	7.23578e-25	MM0
Ptbp3	6.44506e-29	0.298079	0.611	0.45	8.26256e-25	MM0
Oas3	9.56395e-29	0.285889	0.275	0.133	1.2261e-24	MM0
Ifi213	1.21724e-28	0.332855	0.288	0.143	1.5605e-24	MM0
Tab2	1.24522e-28	0.297628	0.352	0.201	1.59638e-24	MM0
Tpr	1.53766e-28	0.379541	0.536	0.396	1.97127e-24	MM0
BC028528	2.28634e-28	0.251877	0.56	0.372	2.93109e-24	MM0
Cmtm7	2.8027e-28	0.336348	0.808	0.705	3.59306e-24	MM0
Son	4.43174e-28	0.291051	0.792	0.719	5.68149e-24	MM0
Acer3	6.23826e-28	0.261828	0.448	0.278	7.99745e-24	MM0
Scarb1	9.01154e-28	0.253899	0.322	0.173	1.15528e-23	MM0
Samsn1	1.15967e-27	0.310791	0.453	0.289	1.4867e-23	MM0
Dock2	1.82211e-27	0.298066	0.409	0.254	2.33595e-23	MM0
Ehd4	2.20556e-27	0.309302	0.552	0.393	2.82752e-23	MM0
Cmpk1	2.92375e-27	0.277429	0.727	0.598	3.74824e-23	MM0
Rpl5	4.05292e-27	0.554995	0.933	0.942	5.19584e-23	MM0
Cbl	5.12224e-27	0.298435	0.469	0.318	6.56671e-23	MM0
Lmo4	5.58136e-27	0.338809	0.423	0.271	7.15531e-23	MM0
Dock8	6.83012e-27	0.286843	0.379	0.23	8.75621e-23	MM0
Oasl2	7.49476e-27	0.422572	0.472	0.315	9.60828e-23	MM0
Lrrc25	2.70206e-26	0.281883	0.608	0.445	3.46404e-22	MM0
Nsd3	5.83182e-26	0.260479	0.437	0.278	7.47639e-22	MM0
Sema4a	1.30641e-25	0.259437	0.385	0.232	1.67482e-21	MM0
Reep3	1.80822e-25	0.270811	0.408	0.254	2.31814e-21	MM0
Bcl10	4.78704e-25	0.266827	0.495	0.337	6.13698e-21	MM0
Ogfrl1	5.42161e-25	0.309376	0.477	0.333	6.9505e-21	MM0
Ikbkb	6.84046e-25	0.311036	0.589	0.463	8.76947e-21	MM0
Ifi206	7.52954e-25	0.421006	0.306	0.17	9.65286e-21	MM0
Gm10076	1.40285e-24	0.391697	0.733	0.667	1.79845e-20	MM0
Lbr	1.89052e-24	0.260509	0.358	0.214	2.42365e-20	MM0
Jarid2	2.31342e-24	0.252783	0.358	0.213	2.96581e-20	MM0
Rpl22	2.32268e-24	0.2728	0.969	0.965	2.97767e-20	MM0
Lcp1	2.75506e-24	0.300703	0.858	0.82	3.53199e-20	MM0
Ggh	3.15685e-24	0.251126	0.471	0.311	4.04708e-20	MM0
Nipbl	3.94454e-24	0.284086	0.413	0.273	5.0569e-20	MM0
Rrbp1	6.36802e-24	0.317331	0.761	0.705	8.16381e-20	MM0
Ap2a2	1.29485e-23	0.254775	0.44	0.292	1.65999e-19	MM0
Kmt2e	1.67613e-23	0.289702	0.458	0.319	2.1488e-19	MM0
Irf5	1.83421e-23	0.257367	0.752	0.623	2.35146e-19	MM0
Neat1	2.4068e-23	0.323571	0.704	0.572	3.08552e-19	MM0
S100a13	3.71771e-23	0.267665	0.612	0.473	4.76611e-19	MM0
Rnf130	5.20717e-23	0.279842	0.679	0.574	6.67559e-19	MM0
Clec12a	5.50955e-23	0.3251	0.553	0.418	7.06324e-19	MM0
Myo1f	6.7875e-23	0.260499	0.645	0.519	8.70158e-19	MM0
Ptpre	9.75187e-23	0.286146	0.566	0.419	1.25019e-18	MM0
Dazap2	1.29705e-22	0.250099	0.794	0.71	1.66282e-18	MM0
Ssr3	1.93885e-22	0.267832	0.526	0.385	2.4856e-18	MM0
Tgfb1	6.65726e-22	0.310952	0.824	0.75	8.53461e-18	MM0
Fcgr1	7.27646e-22	0.514976	0.577	0.475	9.32842e-18	MM0
Fosl2	1.3019e-21	0.288657	0.395	0.258	1.66903e-17	MM0
Itgb2	1.34921e-21	0.26414	0.79	0.715	1.72969e-17	MM0
Atrx	2.32175e-21	0.312458	0.382	0.254	2.97648e-17	MM0
Lims1	3.50285e-21	0.265593	0.463	0.334	4.49065e-17	MM0
Tmem14c	3.70295e-21	0.255206	0.749	0.658	4.74718e-17	MM0
Hck	5.76056e-21	0.251784	0.67	0.538	7.38504e-17	MM0
Stk17b	1.02457e-20	0.26276	0.618	0.473	1.3135e-16	MM0
Stk10	1.11187e-20	0.266306	0.285	0.165	1.42541e-16	MM0
Srsf5	1.33328e-20	0.250906	0.812	0.762	1.70927e-16	MM0
Rpsa	2.05544e-20	0.274826	0.996	0.986	2.63508e-16	MM0
Stk38	2.87572e-20	0.273767	0.386	0.262	3.68667e-16	MM0
Psmb10	9.78371e-20	0.254635	0.685	0.574	1.25427e-15	MM0
Csnk1a1	1.88604e-19	0.255141	0.602	0.488	2.4179e-15	MM0
Ankrd11	1.96934e-19	0.264872	0.526	0.405	2.5247e-15	MM0
Tkt	1.9843e-17	0.251214	0.707	0.618	2.54387e-13	MM0
Srgn	3.13785e-17	0.380023	0.924	0.892	4.02273e-13	MM0
Rock1	1.04118e-16	0.252972	0.431	0.319	1.3348e-12	MM0
Smox	4.1746e-15	0.278281	0.251	0.155	5.35184e-11	MM0
Eef1b2	5.21085e-15	0.306667	0.81	0.823	6.68031e-11	MM0
Slc16a3	7.22824e-15	0.253633	0.272	0.171	9.2666e-11	MM0
Cd14	3.77531e-14	0.476455	0.509	0.413	4.83995e-10	MM0
Xaf1	6.81291e-14	0.263546	0.405	0.3	8.73415e-10	MM0
Eif3a	7.49917e-14	0.261117	0.564	0.487	9.61394e-10	MM0
Stat1	1.18561e-13	0.283356	0.499	0.39	1.51995e-09	MM0
2023-03-05	2.16867e-13	0.252153	0.393	0.291	2.78024e-09	MM0
Mafb	5.90016e-13	0.252766	0.471	0.345	7.56401e-09	MM0
Osm	1.07066e-09	0.399408	0.387	0.306	1.37259e-05	MM0
Isg15	2.07582e-07	0.606612	0.485	0.442	0.0026612	MM0
Fgl2	4.88732e-07	0.261924	0.433	0.372	0.00626554	MM0
Ifit3	1.06836e-06	0.396186	0.25	0.195	0.0136964	MM0
Ier3	0.00130727	0.277276	0.348	0.314	1	MM0
H2-Eb1	0	4.26529	0.962	0.388	0	MMpresent
H2-Ab1	0	4.21932	0.979	0.553	0	MMpresent
H2-Aa	0	4.08759	0.973	0.493	0	MMpresent
Cd74	0	3.83664	0.993	0.669	0	MMpresent
H2-DMb1	0	2.03657	0.971	0.361	0	MMpresent
Klrd1	0	1.71243	0.603	0.021	0	MMpresent
H2-DMa	0	1.59125	0.992	0.663	0	MMpresent
H2-Oa	0	1.53589	0.583	0.015	0	MMpresent
Rpl14	1.54615e-307	0.917518	1	0.993	1.98216e-303	MMpresent
Rps6	3.50572e-277	0.732426	1	0.999	4.49434e-273	MMpresent
Syngr2	6.27062e-275	1.30575	0.929	0.576	8.03894e-271	MMpresent
Rpl13a	1.30362e-274	0.71685	1	0.999	1.67124e-270	MMpresent
Gpr171	6.59362e-268	1.13229	0.542	0.045	8.45303e-264	MMpresent
H2-DMb2	1.55548e-264	1.37846	0.504	0.031	1.99412e-260	MMpresent
Rps11	1.41527e-262	0.729749	1	1	1.81437e-258	MMpresent
Gng10	2.59916e-257	1.11283	0.952	0.705	3.33212e-253	MMpresent
Ciita	1.0983e-256	0.855927	0.541	0.051	1.40802e-252	MMpresent
Rps18	3.36026e-247	0.669313	1	1	4.30785e-243	MMpresent
Cd209a	1.26266e-238	2.10439	0.494	0.042	1.61872e-234	MMpresent
Rpl18a	2.84486e-238	0.647385	1	1	3.64711e-234	MMpresent
Ckb	1.18837e-232	1.26721	0.769	0.288	1.52349e-228	MMpresent
Flt3	1.38246e-229	0.78365	0.493	0.046	1.77232e-225	MMpresent
H2-Ob	1.67753e-220	0.691579	0.397	0.008	2.15059e-216	MMpresent
Rps19	1.09526e-214	0.611288	1	1	1.40412e-210	MMpresent
Rpl4	5.36029e-213	0.686571	0.999	0.987	6.87189e-209	MMpresent
Itgax	1.50984e-210	0.766257	0.461	0.044	1.93561e-206	MMpresent
Ccnd2	2.66191e-210	0.868073	0.431	0.028	3.41257e-206	MMpresent
Rps5	1.3405e-205	0.623567	1	0.998	1.71852e-201	MMpresent
Rps27	4.20298e-204	0.550331	1	1	5.38822e-200	MMpresent
Rpl13	5.62949e-191	0.547463	1	1	7.21701e-187	MMpresent
Ccnd1	5.02755e-186	0.758011	0.451	0.056	6.44532e-182	MMpresent
Rpl23a	2.2078e-183	0.5096	1	1	2.83041e-179	MMpresent
Klrk1	1.15142e-181	0.728476	0.423	0.046	1.47612e-177	MMpresent
Dpp4	3.71053e-180	0.590058	0.414	0.041	4.7569e-176	MMpresent
Ifitm1	4.35715e-180	2.31095	0.576	0.158	5.58587e-176	MMpresent
Vasp	4.69069e-179	0.920628	0.861	0.491	6.01347e-175	MMpresent
Kmo	4.6211e-178	0.5807	0.359	0.018	5.92425e-174	MMpresent
Ywhah	1.90336e-176	0.932561	0.886	0.587	2.44011e-172	MMpresent
Sub1	7.33968e-176	0.802521	0.987	0.909	9.40947e-172	MMpresent
P2ry10	9.48814e-175	0.550743	0.337	0.011	1.21638e-170	MMpresent
Cbfa2t3	1.18116e-173	0.762219	0.588	0.156	1.51425e-169	MMpresent
Cst3	3.04424e-169	1.42858	1	1	3.90272e-165	MMpresent
Jaml	3.40488e-168	0.696493	0.439	0.065	4.36506e-164	MMpresent
Rpl3	6.44934e-168	0.603495	1	0.996	8.26806e-164	MMpresent
Plbd1	2.6536e-167	0.923587	0.927	0.675	3.40191e-163	MMpresent
Ptma	4.27223e-166	0.655156	1	0.992	5.477e-162	MMpresent
Pmaip1	6.67452e-164	0.904616	0.576	0.161	8.55673e-160	MMpresent
2023-09-06	1.22954e-163	0.619913	0.393	0.045	1.57627e-159	MMpresent
Rplp0	4.17448e-163	0.496685	1	0.999	5.35169e-159	MMpresent
Rpl17	2.87335e-160	0.526224	1	1	3.68364e-156	MMpresent
Cd72	1.26441e-158	1.19344	0.467	0.099	1.62097e-154	MMpresent
Rps4x	3.34497e-158	0.513468	1	0.999	4.28825e-154	MMpresent
Rpl6	6.04071e-158	0.471825	1	0.999	7.74419e-154	MMpresent
Cd7	1.8372e-156	1.27583	0.302	0.01	2.35529e-152	MMpresent
Fcgrt	7.42533e-153	0.811984	0.528	0.139	9.51928e-149	MMpresent
Rpl41	2.90519e-152	0.474393	1	1	3.72446e-148	MMpresent
Pak1	1.37508e-151	0.630837	0.452	0.089	1.76286e-147	MMpresent
Cd83	1.25857e-148	1.12291	0.74	0.36	1.61349e-144	MMpresent
Rpl32	1.01194e-147	0.509603	1	0.999	1.29731e-143	MMpresent
Eef1g	1.7773e-147	0.689761	0.947	0.801	2.2785e-143	MMpresent
Traf1	9.00324e-147	0.623592	0.378	0.05	1.15422e-142	MMpresent
Siglecg	1.91596e-146	0.463098	0.278	0.006	2.45626e-142	MMpresent
Rps7	8.31459e-146	0.500756	1	0.997	1.06593e-141	MMpresent
Bhlhe40	7.8166e-144	0.962136	0.557	0.184	1.00209e-139	MMpresent
Gas5	1.06086e-141	0.865779	0.919	0.716	1.36003e-137	MMpresent
Clec10a	6.46549e-141	1.06974	0.39	0.068	8.28876e-137	MMpresent
Il1r2	3.02266e-140	0.844709	0.36	0.048	3.87504e-136	MMpresent
Rps14	3.75098e-138	0.417912	1	1	4.80875e-134	MMpresent
Rpl36	4.03146e-138	0.486267	1	0.998	5.16833e-134	MMpresent
H2afy	8.80638e-138	0.780391	0.919	0.735	1.12898e-133	MMpresent
Gm2a	3.25713e-136	0.806434	0.944	0.818	4.17564e-132	MMpresent
Klrb1b	3.60007e-135	0.44151	0.254	0.004	4.61529e-131	MMpresent
Btg2	4.87045e-135	0.905144	0.921	0.736	6.24391e-131	MMpresent
Itgb7	5.07e-135	0.76506	0.753	0.379	6.49973e-131	MMpresent
Rpl35	6.09745e-135	0.512981	1	0.999	7.81693e-131	MMpresent
Rps28	8.74359e-135	0.416497	1	1	1.12093e-130	MMpresent
Lsp1	1.14332e-133	0.798779	0.97	0.791	1.46573e-129	MMpresent
Grasp	3.08705e-130	0.613063	0.335	0.041	3.9576e-126	MMpresent
Rpl39	6.67401e-128	0.455212	1	0.999	8.55609e-124	MMpresent
Bcl2a1d	4.93966e-127	0.795049	0.489	0.139	6.33265e-123	MMpresent
Herpud1	3.39947e-126	0.742433	0.555	0.199	4.35812e-122	MMpresent
Rps15a	2.91177e-125	0.439848	1	0.999	3.73289e-121	MMpresent
Spint1	3.79569e-125	0.510408	0.307	0.032	4.86608e-121	MMpresent
Rpl37	1.05955e-121	0.426722	1	1	1.35835e-117	MMpresent
Rpl36a	1.25436e-121	0.530561	0.997	0.966	1.60809e-117	MMpresent
Psmb8	2.66242e-119	0.631387	0.979	0.892	3.41322e-115	MMpresent
Card11	9.81388e-118	0.421258	0.27	0.021	1.25814e-113	MMpresent
Tspan13	1.82992e-115	0.644253	0.563	0.21	2.34596e-111	MMpresent
Rpl15	3.32725e-114	0.424615	1	0.996	4.26553e-110	MMpresent
Rpl21	3.36283e-114	0.422508	1	0.997	4.31114e-110	MMpresent
Ppm1m	1.00524e-108	0.570468	0.468	0.151	1.28871e-104	MMpresent
Rps3	5.61669e-108	0.377445	1	1	7.2006e-104	MMpresent
Plscr1	2.62532e-107	0.557255	0.335	0.063	3.36566e-103	MMpresent
Gdi2	2.47666e-106	0.635544	0.952	0.858	3.17508e-102	MMpresent
Rps3a1	1.95825e-105	0.415021	1	0.998	2.51048e-101	MMpresent
Dusp5	5.14872e-105	0.560199	0.426	0.117	6.60066e-101	MMpresent
Fgd2	1.32403e-102	0.558758	0.448	0.141	1.69741e-98	MMpresent
Rpl8	2.09628e-102	0.403521	1	0.997	2.68744e-98	MMpresent
Selplg	3.45756e-99	0.630942	0.885	0.705	4.43259e-95	MMpresent
Avpi1	5.65727e-99	0.430033	0.3	0.051	7.25261e-95	MMpresent
Rps16	9.324e-99	0.362764	1	1	1.19534e-94	MMpresent
Mdh2	2.75518e-98	0.872064	0.761	0.521	3.53214e-94	MMpresent
Rps2	3.18748e-98	0.412638	1	0.997	4.08635e-94	MMpresent
Bloc1s2	1.10143e-97	0.546185	0.568	0.253	1.41203e-93	MMpresent
Cfp	4.78648e-97	0.941396	0.678	0.391	6.13626e-93	MMpresent
Qpct	7.17541e-97	0.571449	0.301	0.056	9.19887e-93	MMpresent
Sh3bgrl3	2.04283e-95	0.415034	1	0.998	2.6189e-91	MMpresent
Il1b	3.08054e-94	1.10402	0.79	0.531	3.94925e-90	MMpresent
Cnn2	6.87741e-94	0.60912	0.743	0.455	8.81684e-90	MMpresent
Trerf1	1.95759e-93	0.367226	0.283	0.047	2.50963e-89	MMpresent
1700025G04Rik	4.24495e-90	0.359707	0.3	0.058	5.44202e-86	MMpresent
Rps23	4.74956e-90	0.32273	1	1	6.08894e-86	MMpresent
Bcl11a	2.57047e-88	0.483196	0.283	0.052	3.29534e-84	MMpresent
Cyb561a3	2.865e-88	0.38503	0.286	0.054	3.67293e-84	MMpresent
Ier2	3.54094e-88	0.710877	0.868	0.669	4.53948e-84	MMpresent
Actg1	1.21464e-87	0.523824	0.999	0.997	1.55717e-83	MMpresent
Rnase6	4.27758e-87	0.599711	0.574	0.271	5.48386e-83	MMpresent
Rpl27	4.3148e-87	0.381537	1	0.997	5.53157e-83	MMpresent
Slc25a20	6.02889e-87	0.588872	0.352	0.098	7.72904e-83	MMpresent
Rps26	9.05006e-86	0.425735	0.999	0.99	1.16022e-81	MMpresent
Napsa	1.67866e-84	0.665638	0.907	0.686	2.15205e-80	MMpresent
Wdfy4	3.43348e-84	0.494685	0.345	0.096	4.40172e-80	MMpresent
Csrnp1	1.20455e-83	0.629309	0.572	0.272	1.54423e-79	MMpresent
Shtn1	6.03114e-83	0.34596	0.269	0.049	7.73192e-79	MMpresent
Map4k1	2.21654e-82	0.413811	0.363	0.106	2.84161e-78	MMpresent
Gsn	3.76611e-82	0.611148	0.706	0.431	4.82815e-78	MMpresent
Fyn	1.13012e-80	0.340912	0.28	0.057	1.44882e-76	MMpresent
Pde4b	1.5458e-80	0.426809	0.427	0.148	1.98171e-76	MMpresent
Rpl18	4.15111e-80	0.363595	1	0.997	5.32173e-76	MMpresent
Agpat4	4.48959e-80	0.435429	0.419	0.145	5.75566e-76	MMpresent
Rps8	4.22834e-79	0.330824	1	1	5.42073e-75	MMpresent
Pim1	1.51397e-78	0.608746	0.874	0.651	1.94091e-74	MMpresent
Cnbp	1.26286e-77	0.528636	0.847	0.658	1.61899e-73	MMpresent
Tbrg1	1.41525e-75	0.391146	0.345	0.103	1.81435e-71	MMpresent
Atox1	1.8754e-73	0.573901	0.97	0.951	2.40426e-69	MMpresent
Bin1	1.00476e-72	0.443464	0.49	0.213	1.28811e-68	MMpresent
Lmnb1	2.12414e-72	0.472918	0.529	0.25	2.72315e-68	MMpresent
Dennd4a	2.89675e-72	0.553085	0.565	0.298	3.71363e-68	MMpresent
Rps9	6.0754e-72	0.347724	1	0.999	7.78866e-68	MMpresent
Slamf7	8.12654e-72	0.400546	0.414	0.154	1.04182e-67	MMpresent
Npm1	8.01972e-71	0.503033	0.93	0.829	1.02813e-66	MMpresent
Rpl35a	2.11617e-70	0.291787	1	1	2.71293e-66	MMpresent
Rpl26	3.91736e-70	0.305517	1	1	5.02205e-66	MMpresent
Ifi30	5.72925e-70	0.575754	0.949	0.883	7.3449e-66	MMpresent
S100a11	2.84702e-69	0.549113	0.966	0.874	3.64987e-65	MMpresent
AA467197	7.12304e-69	0.579981	0.347	0.109	9.13174e-65	MMpresent
Pmvk	1.5916e-68	0.336421	0.291	0.077	2.04043e-64	MMpresent
Cd82	2.34928e-68	0.396243	0.363	0.124	3.01177e-64	MMpresent
Plp2	3.30506e-68	0.418893	0.412	0.16	4.23708e-64	MMpresent
Vrk1	5.94934e-67	0.433509	0.468	0.213	7.62705e-63	MMpresent
Tnfsf9	1.10563e-66	0.731754	0.261	0.065	1.41741e-62	MMpresent
Smim3	3.10153e-66	0.416854	0.445	0.191	3.97616e-62	MMpresent
H2afz	2.80739e-65	0.491636	0.985	0.968	3.59908e-61	MMpresent
St3gal5	3.14247e-65	0.309005	0.265	0.065	4.02865e-61	MMpresent
Rpl10a	7.53492e-65	0.371825	0.999	0.983	9.65977e-61	MMpresent
Ivns1abp	1.23348e-64	0.39071	0.468	0.209	1.58133e-60	MMpresent
Tubb5	1.73872e-64	0.550062	0.744	0.495	2.22904e-60	MMpresent
Srebf2	1.76963e-64	0.338918	0.309	0.094	2.26867e-60	MMpresent
Prcp	2.01538e-63	0.447807	0.657	0.394	2.58372e-59	MMpresent
Csrp1	4.39237e-63	0.330621	0.263	0.068	5.63102e-59	MMpresent
Rogdi	4.70012e-63	0.456469	0.367	0.142	6.02555e-59	MMpresent
Eef2	5.23701e-63	0.381184	0.992	0.971	6.71385e-59	MMpresent
Dbnl	8.70411e-63	0.464584	0.693	0.454	1.11587e-58	MMpresent
Naga	1e-62	0.453272	0.41	0.177	1.282e-58	MMpresent
Uba52	7.0584e-62	0.35447	0.999	0.995	9.04887e-58	MMpresent
Impdh2	1.03948e-61	0.374415	0.425	0.181	1.33262e-57	MMpresent
Ptms	2.70018e-61	0.489345	0.632	0.374	3.46163e-57	MMpresent
Rab43	3.12311e-61	0.40869	0.431	0.191	4.00383e-57	MMpresent
Ptger4	3.18099e-61	0.377931	0.282	0.082	4.07803e-57	MMpresent
Rps15	1.85963e-60	0.3265	1	0.998	2.38405e-56	MMpresent
Rpsa	2.344e-59	0.336849	0.997	0.985	3.00501e-55	MMpresent
Rpl38	4.37121e-59	0.294586	1	0.998	5.60389e-55	MMpresent
Pfkp	4.49056e-59	0.441431	0.403	0.172	5.7569e-55	MMpresent
Batf3	5.10039e-59	0.427496	0.32	0.113	6.5387e-55	MMpresent
Pkib	1.53466e-58	0.43415	0.536	0.284	1.96744e-54	MMpresent
Unc119	3.78165e-58	0.379466	0.405	0.17	4.84808e-54	MMpresent
Psmb9	6.92168e-58	0.521952	0.716	0.5	8.8736e-54	MMpresent
Crip1	1.48213e-57	0.544997	0.99	0.912	1.9001e-53	MMpresent
Exosc5	1.57757e-57	0.344369	0.373	0.151	2.02244e-53	MMpresent
Cnp	9.37228e-56	0.411055	0.414	0.188	1.20153e-51	MMpresent
Snx20	9.84753e-56	0.4511	0.68	0.463	1.26245e-51	MMpresent
Slc35c2	2.39994e-55	0.347996	0.43	0.199	3.07673e-51	MMpresent
Slamf9	2.83607e-55	0.363944	0.279	0.089	3.63584e-51	MMpresent
Rpl9	3.58152e-55	0.278936	1	0.999	4.59151e-51	MMpresent
Nap1l1	8.26032e-55	0.444093	0.686	0.462	1.05897e-50	MMpresent
Rps13	2.87374e-54	0.292492	1	0.999	3.68414e-50	MMpresent
Map3k14	8.48461e-54	0.31222	0.272	0.086	1.08773e-49	MMpresent
Ly6a	1.17793e-53	0.710334	0.408	0.177	1.51011e-49	MMpresent
Arf6	2.22274e-53	0.409045	0.596	0.358	2.84955e-49	MMpresent
Gm11808	2.86096e-53	0.407612	0.848	0.641	3.66775e-49	MMpresent
Trappc5	3.03068e-53	0.378568	0.372	0.161	3.88533e-49	MMpresent
Gpr132	1.59053e-52	0.359227	0.427	0.199	2.03906e-48	MMpresent
Tmem176a	1.81268e-52	0.641047	0.515	0.291	2.32386e-48	MMpresent
Fbl	2.16409e-52	0.39315	0.581	0.349	2.77436e-48	MMpresent
Trim35	2.60152e-52	0.592379	0.3	0.113	3.33515e-48	MMpresent
Alcam	5.67762e-52	0.321684	0.374	0.158	7.27871e-48	MMpresent
Pfn1	7.59882e-52	0.337332	1	0.999	9.74168e-48	MMpresent
Siglece	1.66836e-51	0.333223	0.254	0.079	2.13884e-47	MMpresent
Dapp1	4.99002e-51	0.33984	0.396	0.18	6.39721e-47	MMpresent
Nr4a1	5.72433e-51	0.560244	0.736	0.527	7.33859e-47	MMpresent
Ighm	1.02834e-50	0.39974	0.594	0.345	1.31833e-46	MMpresent
Limd2	3.33084e-50	0.49023	0.713	0.506	4.27014e-46	MMpresent
Rps25	7.3707e-50	0.279121	1	0.997	9.44924e-46	MMpresent
Eif5a	3.28133e-49	0.394349	0.94	0.878	4.20667e-45	MMpresent
Ass1	4.24692e-49	0.376329	0.469	0.229	5.44456e-45	MMpresent
Hmgn1	6.13354e-49	0.302582	0.392	0.172	7.8632e-45	MMpresent
Tuba1a	7.26705e-49	0.426239	0.43	0.219	9.31636e-45	MMpresent
Dctpp1	1.91117e-48	0.312761	0.338	0.139	2.45011e-44	MMpresent
Tmem123	3.88324e-48	0.367024	0.456	0.236	4.97831e-44	MMpresent
Cd24a	5.33651e-48	0.534538	0.372	0.164	6.84141e-44	MMpresent
Scimp	3.44242e-47	0.293769	0.289	0.104	4.41318e-43	MMpresent
Runx3	1.06364e-46	0.340266	0.451	0.229	1.36359e-42	MMpresent
G3bp1	1.30444e-46	0.373511	0.575	0.361	1.6723e-42	MMpresent
Arhgap18	1.9566e-46	0.26854	0.279	0.1	2.50836e-42	MMpresent
St3gal4	4.45703e-46	0.352319	0.461	0.245	5.71392e-42	MMpresent
2410006H16Rik	5.45224e-46	0.563808	0.726	0.533	6.98977e-42	MMpresent
Marcksl1	1.1414e-45	0.535172	0.462	0.249	1.46328e-41	MMpresent
Ppp1r11	1.34617e-45	0.394301	0.523	0.316	1.72579e-41	MMpresent
Cd52	5.51813e-45	0.301709	0.992	0.991	7.07424e-41	MMpresent
Rpl11	5.62668e-45	0.251114	1	0.998	7.2134e-41	MMpresent
Rpl31	2.67359e-44	0.28276	0.997	0.994	3.42754e-40	MMpresent
C1qbp	3.3405e-44	0.312795	0.438	0.226	4.28252e-40	MMpresent
Tpm4	4.48447e-44	0.385122	0.814	0.661	5.74909e-40	MMpresent
Apobec3	5.02238e-44	0.383575	0.517	0.302	6.43869e-40	MMpresent
Atpif1	1.14171e-43	0.484739	0.764	0.629	1.46368e-39	MMpresent
Ubald2	2.96514e-43	0.350997	0.556	0.344	3.80131e-39	MMpresent
Casp6	3.50857e-43	0.314135	0.327	0.141	4.49799e-39	MMpresent
Set	6.14727e-43	0.401091	0.731	0.562	7.8808e-39	MMpresent
Rbbp7	1.06895e-41	0.274395	0.318	0.136	1.37039e-37	MMpresent
Dab2	1.13937e-41	0.459532	0.425	0.222	1.46067e-37	MMpresent
Etv3	1.56485e-41	0.288466	0.25	0.09	2.00614e-37	MMpresent
Il2rg	2.2774e-41	0.355701	0.396	0.205	2.91963e-37	MMpresent
Gabarapl2	2.71911e-41	0.352519	0.627	0.43	3.4859e-37	MMpresent
Akr7a5	3.87876e-41	0.251844	0.265	0.1	4.97256e-37	MMpresent
Tap2	7.09159e-41	0.318367	0.436	0.236	9.09142e-37	MMpresent
Psme1	1.27184e-40	0.42063	0.868	0.772	1.6305e-36	MMpresent
Anp32e	1.83933e-40	0.307985	0.423	0.224	2.35802e-36	MMpresent
Stap1	2.05046e-40	0.281668	0.311	0.132	2.62869e-36	MMpresent
Ctnna1	2.70821e-40	0.329708	0.389	0.198	3.47192e-36	MMpresent
Apex1	4.34609e-40	0.250501	0.27	0.105	5.57168e-36	MMpresent
Hcls1	5.02509e-40	0.357352	0.791	0.643	6.44216e-36	MMpresent
Arpc5l	5.71683e-40	0.34609	0.457	0.261	7.32898e-36	MMpresent
Rpl22l1	9.25391e-40	0.384007	0.917	0.821	1.18635e-35	MMpresent
Lrrk1	1.22285e-39	0.257065	0.292	0.121	1.5677e-35	MMpresent
Ldha	1.78879e-39	0.315895	0.912	0.778	2.29323e-35	MMpresent
Alkbh1	6.02984e-39	0.265437	0.303	0.131	7.73026e-35	MMpresent
Cox7a2l	1.22966e-38	0.370088	0.903	0.813	1.57642e-34	MMpresent
Anxa6	1.38831e-38	0.366264	0.484	0.295	1.77981e-34	MMpresent
Tnfaip8	1.63141e-38	0.363453	0.631	0.441	2.09147e-34	MMpresent
Nr4a2	1.66879e-38	0.39721	0.364	0.18	2.13939e-34	MMpresent
Snrpf	2.1398e-38	0.332767	0.765	0.591	2.74323e-34	MMpresent
Jund	2.2705e-38	0.488485	0.858	0.752	2.91079e-34	MMpresent
Ndfip1	2.53819e-38	0.338248	0.694	0.504	3.25396e-34	MMpresent
Eif3f	4.61107e-38	0.291052	0.98	0.939	5.91139e-34	MMpresent
Nol7	4.75636e-38	0.301773	0.539	0.336	6.09765e-34	MMpresent
Acadl	7.70864e-38	0.348706	0.336	0.163	9.88247e-34	MMpresent
Hnrnpa1	9.10656e-38	0.361538	0.712	0.541	1.16746e-33	MMpresent
Olfm1	5.43708e-37	0.295694	0.324	0.149	6.97034e-33	MMpresent
Bmyc	6.44984e-37	0.283543	0.408	0.218	8.2687e-33	MMpresent
Dnajc7	1.04079e-36	0.405014	0.522	0.335	1.33429e-32	MMpresent
Hfe	2.02405e-36	0.335354	0.406	0.223	2.59483e-32	MMpresent
Mthfd2	3.8962e-36	0.319228	0.293	0.13	4.99493e-32	MMpresent
Hspe1	4.27414e-36	0.369341	0.81	0.667	5.47944e-32	MMpresent
Sla	6.22512e-36	0.303581	0.61	0.396	7.98061e-32	MMpresent
B4galnt1	3.53307e-35	0.31954	0.506	0.315	4.52939e-31	MMpresent
Polr2e	4.50692e-35	0.330474	0.569	0.383	5.77787e-31	MMpresent
Ifi205	5.08795e-35	0.787167	0.385	0.217	6.52276e-31	MMpresent
Ier5	6.40405e-35	0.391608	0.805	0.663	8.20999e-31	MMpresent
Tmsb10	6.90797e-35	0.522393	0.999	0.986	8.85602e-31	MMpresent
Cd86	7.78465e-35	0.312774	0.515	0.312	9.97992e-31	MMpresent
Pa2g4	1.76781e-33	0.288389	0.398	0.222	2.26633e-29	MMpresent
Fnbp1	2.03828e-33	0.289925	0.327	0.163	2.61307e-29	MMpresent
Prmt1	2.13682e-33	0.267114	0.396	0.218	2.73941e-29	MMpresent
Eef1d	5.9708e-33	0.3119	0.756	0.614	7.65456e-29	MMpresent
Nuak2	9.37122e-33	0.271957	0.371	0.198	1.20139e-28	MMpresent
Tmsb4x	9.79592e-33	0.26959	1	1	1.25584e-28	MMpresent
Nhp2	1.10614e-32	0.279378	0.463	0.28	1.41808e-28	MMpresent
Malat1	1.52366e-32	0.432308	1	0.997	1.95334e-28	MMpresent
Ranbp1	1.68479e-32	0.318818	0.679	0.485	2.1599e-28	MMpresent
Fh1	3.86614e-32	0.264238	0.315	0.154	4.95639e-28	MMpresent
Ndufa6	6.41642e-32	0.304716	0.862	0.748	8.22585e-28	MMpresent
Snrpg	1.27925e-31	0.270853	0.903	0.837	1.64e-27	MMpresent
Cyb5a	1.40663e-31	0.315982	0.544	0.37	1.80331e-27	MMpresent
Stk24	1.87767e-31	0.320635	0.562	0.381	2.40717e-27	MMpresent
Ppfia4	2.10437e-31	0.274518	0.494	0.305	2.69781e-27	MMpresent
Smim14	4.1445e-31	0.322196	0.713	0.546	5.31325e-27	MMpresent
Mdh1	2.99639e-30	0.289663	0.559	0.377	3.84137e-26	MMpresent
Itm2c	3.60506e-30	0.333206	0.724	0.559	4.62169e-26	MMpresent
Park7	5.84453e-30	0.296525	0.681	0.529	7.49268e-26	MMpresent
F11r	8.60114e-30	0.345041	0.376	0.214	1.10267e-25	MMpresent
Gm2000	8.77298e-30	0.261373	0.408	0.236	1.1247e-25	MMpresent
Emc6	9.96366e-30	0.260686	0.499	0.324	1.27734e-25	MMpresent
Rheb	1.1773e-29	0.267627	0.683	0.51	1.5093e-25	MMpresent
AI467606	1.88026e-29	0.276734	0.277	0.134	2.41049e-25	MMpresent
Vps37b	2.03174e-29	0.304667	0.314	0.164	2.60469e-25	MMpresent
Dpysl2	2.39739e-29	0.253146	0.346	0.186	3.07346e-25	MMpresent
Cd47	2.79456e-29	0.292343	0.911	0.793	3.58262e-25	MMpresent
Fosb	3.00474e-29	0.327067	0.425	0.25	3.85207e-25	MMpresent
Dnajc8	3.09161e-29	0.28771	0.624	0.455	3.96344e-25	MMpresent
Tap1	5.05395e-29	0.264182	0.528	0.343	6.47917e-25	MMpresent
Mrpl52	5.09784e-29	0.296044	0.85	0.756	6.53544e-25	MMpresent
Arpp19	1.98071e-28	0.280418	0.711	0.551	2.53927e-24	MMpresent
Ddx39b	2.12825e-28	0.256465	0.492	0.315	2.72842e-24	MMpresent
Ech1	3.36262e-28	0.288516	0.48	0.315	4.31088e-24	MMpresent
Ccdc12	5.92141e-28	0.289099	0.822	0.696	7.59125e-24	MMpresent
Tmed3	9.62351e-28	0.269029	0.536	0.365	1.23373e-23	MMpresent
Gm6377	1.44884e-27	0.289987	0.369	0.21	1.85742e-23	MMpresent
Rel	1.53354e-27	0.298658	0.396	0.239	1.966e-23	MMpresent
Rtraf	1.65014e-27	0.285255	0.73	0.591	2.11548e-23	MMpresent
Nop10	1.86111e-27	0.271398	0.711	0.547	2.38594e-23	MMpresent
Snrpd2	3.83194e-27	0.264815	0.646	0.49	4.91254e-23	MMpresent
Tmem176b	1.6654e-26	0.465509	0.601	0.457	2.13504e-22	MMpresent
Cycs	2.59824e-26	0.514718	0.787	0.705	3.33094e-22	MMpresent
Fus	2.93016e-26	0.272662	0.633	0.465	3.75647e-22	MMpresent
Cct3	5.04871e-26	0.250533	0.461	0.296	6.47245e-22	MMpresent
Pold4	1.44118e-25	0.293117	0.576	0.419	1.84759e-21	MMpresent
Eef1b2	1.48075e-25	0.258667	0.898	0.768	1.89832e-21	MMpresent
Cldnd1	4.40924e-25	0.502747	0.36	0.224	5.65265e-21	MMpresent
Tbca	5.1423e-25	0.278477	0.714	0.568	6.59243e-21	MMpresent
Baz1a	3.12996e-24	0.285556	0.526	0.376	4.01261e-20	MMpresent
Sri	3.59308e-24	0.262256	0.742	0.599	4.60633e-20	MMpresent
Srsf7	4.06036e-24	0.255489	0.631	0.475	5.20538e-20	MMpresent
Coq10b	7.39619e-24	0.256912	0.442	0.287	9.48191e-20	MMpresent
Hspa8	1.1569e-23	0.291166	0.999	0.997	1.48314e-19	MMpresent
Socs3	1.40152e-23	0.451919	0.471	0.33	1.79675e-19	MMpresent
Dock10	1.59895e-23	0.260918	0.499	0.336	2.04985e-19	MMpresent
Dusp2	2.35888e-23	0.393572	0.258	0.136	3.02409e-19	MMpresent
Eif2s2	2.97413e-23	0.314425	0.713	0.575	3.81284e-19	MMpresent
Arl6ip5	3.10972e-23	0.255685	0.675	0.521	3.98667e-19	MMpresent
Gpr183	2.0623e-22	0.275446	0.329	0.195	2.64387e-18	MMpresent
Ncl	1.19982e-21	0.255548	0.694	0.549	1.53817e-17	MMpresent
Hsp90ab1	1.69287e-21	0.29019	0.966	0.926	2.17026e-17	MMpresent
Nfkb1	2.96115e-21	0.314584	0.492	0.349	3.79619e-17	MMpresent
Ifitm2	3.05876e-20	0.346193	0.941	0.903	3.92133e-16	MMpresent
Kdm6b	4.05019e-20	0.302819	0.41	0.274	5.19234e-16	MMpresent
Commd8	3.57226e-19	0.256574	0.502	0.373	4.57963e-15	MMpresent
Rps27rt	9.12468e-18	0.259786	0.568	0.442	1.16978e-13	MMpresent
Ifngr1	1.12593e-17	0.256051	0.839	0.769	1.44344e-13	MMpresent
Nfkbia	1.00086e-16	0.845732	0.666	0.622	1.2831e-12	MMpresent
Gcnt2	1.21748e-15	0.309801	0.349	0.243	1.56082e-11	MMpresent
Cdkn2d	2.20656e-15	0.258669	0.405	0.288	2.82881e-11	MMpresent
Rac2	3.92225e-15	0.253335	0.84	0.79	5.02833e-11	MMpresent
Tagln2	7.07119e-15	0.374839	0.768	0.684	9.06526e-11	MMpresent
Sdf2l1	1.62205e-14	0.304247	0.604	0.483	2.07947e-10	MMpresent
Naaa	2.76361e-12	0.56394	0.483	0.403	3.54295e-08	MMpresent
Nfkbiz	6.38505e-12	0.362636	0.266	0.185	8.18563e-08	MMpresent
Id2	4.14653e-10	0.64591	0.535	0.488	5.31585e-06	MMpresent
Actb	2.53014e-05	0.266958	1	1	0.324363	MMpresent
Ppt1	0.000322729	0.434808	0.553	0.548	1	MMpresent
Irf8	0.00765637	0.819895	0.547	0.707	1	MMpresent
Apoe	0	3.75709	0.996	0.895	0	MMphago
Ctsd	0	3.42265	0.993	0.686	0	MMphago
Gpnmb	0	3.11514	0.71	0.033	0	MMphago
Ctsb	0	2.98877	0.998	0.903	0	MMphago
Cd63	0	2.80604	0.894	0.207	0	MMphago
Ms4a7	0	2.24933	0.799	0.104	0	MMphago
Trem2	0	2.1712	0.912	0.305	0	MMphago
Lgmn	0	2.1621	0.984	0.602	0	MMphago
Ftl1	0	1.96146	1	1	0	MMphago
Syngr1	0	1.70197	0.696	0.087	0	MMphago
C3ar1	1.54615e-298	1.21506	0.707	0.108	1.98216e-294	MMphago
C1qb	1.13271e-295	3.15873	0.886	0.405	1.45214e-291	MMphago
C1qc	1.09155e-289	2.90146	0.856	0.347	1.39937e-285	MMphago
Pld3	1.47114e-282	1.16424	0.664	0.104	1.886e-278	MMphago
Spp1	4.74108e-281	4.81316	0.842	0.333	6.07807e-277	MMphago
Timp2	2.52621e-280	1.55298	0.753	0.193	3.2386e-276	MMphago
Grn	1.44956e-269	1.43498	0.99	0.862	1.85833e-265	MMphago
Apoc2	3.87369e-266	1.81951	0.909	0.342	4.96606e-262	MMphago
C1qa	6.71958e-266	2.99474	0.864	0.37	8.6145e-262	MMphago
Lamp1	2.13329e-264	1.2326	1	0.849	2.73487e-260	MMphago
Cd68	6.25189e-256	1.39477	0.98	0.774	8.01492e-252	MMphago
Fth1	5.05457e-255	1.55295	1	1	6.47996e-251	MMphago
Itgb5	5.7255e-246	1.22911	0.793	0.235	7.34009e-242	MMphago
Ctsz	1.52331e-244	1.13567	0.998	0.949	1.95288e-240	MMphago
Cstb	3.53975e-239	1.95997	0.97	0.686	4.53796e-235	MMphago
Fabp5	8.00817e-238	2.65909	0.698	0.192	1.02665e-233	MMphago
Hexa	3.73822e-227	1.27751	0.955	0.75	4.7924e-223	MMphago
Ctss	4.00334e-223	1.13841	1	0.994	5.13229e-219	MMphago
Olfml3	1.19824e-212	0.981591	0.553	0.092	1.53614e-208	MMphago
Fcrls	6.413e-212	1.81295	0.587	0.127	8.22147e-208	MMphago
Cd9	4.80311e-209	1.74573	0.804	0.345	6.15759e-205	MMphago
Tmem37	6.14261e-209	0.774073	0.474	0.051	7.87483e-205	MMphago
Hexb	9.86465e-207	1.66428	0.95	0.682	1.26465e-202	MMphago
Rnase4	1.4817e-197	0.942582	0.557	0.106	1.89954e-193	MMphago
Tmem86a	3.10763e-197	0.878128	0.625	0.146	3.98398e-193	MMphago
Uap1l1	2.56212e-191	0.857593	0.619	0.152	3.28464e-187	MMphago
Ctsl	1.09369e-187	1.33447	0.793	0.328	1.40211e-183	MMphago
Sdcbp	5.11497e-187	1.04457	0.987	0.862	6.55739e-183	MMphago
Plin2	1.7436e-185	1.48251	0.91	0.559	2.23529e-181	MMphago
Itm2b	3.61383e-175	0.845624	0.999	0.996	4.63293e-171	MMphago
Prdx1	7.4156e-175	1.26865	0.99	0.931	9.5068e-171	MMphago
Psap	1.02797e-170	1.06961	0.999	0.99	1.31785e-166	MMphago
Ninj1	6.4181e-170	1.17161	0.785	0.331	8.22801e-166	MMphago
C5ar1	2.70266e-168	1.04704	0.618	0.16	3.46481e-164	MMphago
Bcl2a1b	2.6594e-164	1.11894	0.71	0.256	3.40935e-160	MMphago
Atp6v0c	6.97236e-163	0.975715	0.996	0.922	8.93856e-159	MMphago
Hebp1	4.24727e-161	0.642059	0.373	0.041	5.445e-157	MMphago
Ftl1-ps1	9.22713e-160	0.855678	0.648	0.212	1.18292e-155	MMphago
Fam20c	4.82565e-157	0.571387	0.364	0.037	6.18648e-153	MMphago
Sgk1	1.88515e-152	1.0999	0.622	0.191	2.41676e-148	MMphago
Dhrs3	1.78083e-149	0.827414	0.674	0.239	2.28302e-145	MMphago
Stab1	5.50843e-149	0.677891	0.467	0.089	7.06181e-145	MMphago
Tmem119	1.5174e-143	0.784124	0.382	0.056	1.94531e-139	MMphago
Hpgds	1.6273e-142	0.67057	0.465	0.097	2.0862e-138	MMphago
Mafb	1.29202e-139	0.898195	0.734	0.281	1.65637e-135	MMphago
Akr1a1	1.83106e-139	0.829267	0.975	0.854	2.34741e-135	MMphago
Lgals1	3.16236e-139	1.14531	0.947	0.752	4.05414e-135	MMphago
Selenop	9.1796e-137	1.56798	0.858	0.621	1.17682e-132	MMphago
Aif1	2.80717e-130	0.944739	0.911	0.612	3.59879e-126	MMphago
Ecm1	5.85757e-129	0.849139	0.438	0.095	7.50941e-125	MMphago
Gabarap	1.40957e-127	0.685059	0.987	0.951	1.80707e-123	MMphago
Fcer1g	8.43705e-127	0.557412	0.999	0.968	1.08163e-122	MMphago
Renbp	1.34489e-125	0.586335	0.481	0.121	1.72415e-121	MMphago
Camk1	4.55847e-125	0.722373	0.593	0.21	5.84396e-121	MMphago
Abhd12	9.61506e-124	0.805214	0.671	0.293	1.23265e-119	MMphago
Mt1	8.55993e-122	0.896882	0.786	0.369	1.09738e-117	MMphago
Adgre1	8.64451e-122	0.871753	0.642	0.268	1.10823e-117	MMphago
Abca1	6.57863e-120	0.553849	0.411	0.087	8.4338e-116	MMphago
Igf1	7.47103e-120	0.643124	0.28	0.029	9.57786e-116	MMphago
Pla2g7	2.77489e-119	0.964115	0.745	0.339	3.55741e-115	MMphago
Atp6v1g1	3.08786e-117	0.746136	0.951	0.832	3.95864e-113	MMphago
Ang	6.08837e-115	0.485927	0.324	0.049	7.80529e-111	MMphago
Itga6	1.25919e-114	0.39035	0.273	0.028	1.61429e-110	MMphago
Ctsa	2.62241e-113	0.752165	0.943	0.744	3.36194e-109	MMphago
Rgs1	3.91323e-113	1.36695	0.642	0.268	5.01676e-109	MMphago
Cyba	4.49789e-113	0.599016	0.998	0.99	5.76629e-109	MMphago
Cd84	3.47913e-112	0.690479	0.648	0.267	4.46025e-108	MMphago
Gpx3	3.2444e-110	0.496575	0.268	0.03	4.15932e-106	MMphago
Il10rb	3.73371e-110	0.730098	0.708	0.358	4.78662e-106	MMphago
Rab3il1	1.05955e-106	0.572395	0.446	0.119	1.35835e-102	MMphago
Tpp1	9.3835e-105	0.58596	0.535	0.189	1.20297e-100	MMphago
Mif	2.37918e-104	0.901535	0.791	0.484	3.0501e-100	MMphago
Anxa3	4.31063e-103	0.607499	0.563	0.206	5.52623e-99	MMphago
Lipa	5.7045e-102	0.745448	0.625	0.286	7.31317e-98	MMphago
Emp1	4.47886e-101	0.632057	0.364	0.08	5.7419e-97	MMphago
Cebpa	2.16739e-100	0.845184	0.686	0.358	2.77859e-96	MMphago
Gas6	7.01115e-99	0.431609	0.254	0.031	8.98829e-95	MMphago
Pf4	1.01698e-98	0.888119	0.293	0.048	1.30377e-94	MMphago
Gla	4.34033e-98	0.449574	0.341	0.07	5.5643e-94	MMphago
Mcfd2	6.06936e-98	0.618674	0.471	0.152	7.78093e-94	MMphago
Naglu	2.29532e-97	0.433323	0.357	0.079	2.9426e-93	MMphago
Vat1	3.6395e-97	0.528641	0.353	0.078	4.66583e-93	MMphago
Snx5	1.17526e-96	0.708196	0.821	0.561	1.50669e-92	MMphago
Tceal9	7.68236e-96	0.557055	0.465	0.148	9.84878e-92	MMphago
Bcl2l1	3.90789e-95	0.400785	0.307	0.056	5.00991e-91	MMphago
Slc37a2	1.30251e-94	0.403613	0.283	0.046	1.66982e-90	MMphago
Atp6v1c1	2.44563e-93	0.627427	0.538	0.214	3.13529e-89	MMphago
Blvrb	2.55498e-91	0.608251	0.517	0.195	3.27548e-87	MMphago
Dtnbp1	3.88757e-90	0.487152	0.453	0.146	4.98387e-86	MMphago
Dpp7	1.40275e-89	0.382013	0.291	0.053	1.79832e-85	MMphago
Mdfic	4.40458e-89	0.51148	0.448	0.144	5.64667e-85	MMphago
Tnfsf12	4.84111e-88	0.5172	0.398	0.115	6.20631e-84	MMphago
Hmox1	3.13732e-87	0.948513	0.54	0.22	4.02204e-83	MMphago
Bri3	5.08957e-87	0.679688	0.912	0.73	6.52482e-83	MMphago
Ccl3	3.58349e-86	1.0199	0.502	0.187	4.59403e-82	MMphago
Tpi1	1.68037e-85	0.779042	0.701	0.412	2.15424e-81	MMphago
B2m	4.35586e-84	0.765668	1	1	5.58422e-80	MMphago
Gde1	1.36202e-83	0.5917	0.488	0.188	1.74611e-79	MMphago
Rcbtb2	2.13883e-83	0.473294	0.424	0.136	2.74198e-79	MMphago
Mmp14	4.44372e-82	0.414836	0.337	0.082	5.69684e-78	MMphago
Creg1	9.65744e-82	0.736401	0.822	0.599	1.23808e-77	MMphago
Blnk	9.8287e-82	0.343999	0.282	0.054	1.26004e-77	MMphago
Bsg	1.77556e-81	0.594451	0.817	0.575	2.27627e-77	MMphago
Slc11a1	3.09973e-81	0.578765	0.542	0.224	3.97385e-77	MMphago
Apoc1	4.1397e-81	1.10671	0.38	0.112	5.30709e-77	MMphago
Paox	2.16057e-80	0.365866	0.284	0.058	2.76985e-76	MMphago
Acp5	8.72285e-80	0.781145	0.472	0.174	1.11827e-75	MMphago
Cotl1	8.35502e-79	0.581043	0.984	0.947	1.07111e-74	MMphago
Cndp2	7.05518e-78	0.565562	0.65	0.336	9.04474e-74	MMphago
Slc3a2	7.11661e-78	0.629842	0.811	0.52	9.12349e-74	MMphago
Tmem106a	3.47871e-77	0.599291	0.588	0.286	4.4597e-73	MMphago
Npc2	8.23245e-76	0.501539	0.999	0.975	1.0554e-71	MMphago
Ccl2	1.46765e-74	1.43457	0.38	0.119	1.88153e-70	MMphago
Scoc	2.31853e-74	0.42972	0.316	0.082	2.97236e-70	MMphago
Calm2	1.85706e-73	0.598838	0.939	0.803	2.38075e-69	MMphago
Glmp	2.5245e-73	0.569895	0.653	0.365	3.23641e-69	MMphago
App	3.2365e-72	0.62181	0.749	0.494	4.1492e-68	MMphago
Ap3s1	5.82752e-72	0.610287	0.631	0.354	7.47089e-68	MMphago
Hvcn1	9.28792e-71	0.351694	0.293	0.071	1.19071e-66	MMphago
Rhob	1.76188e-70	0.645996	0.51	0.224	2.25873e-66	MMphago
Rgs10	5.204e-68	0.611834	0.866	0.672	6.67153e-64	MMphago
Gusb	1.84683e-67	0.579356	0.714	0.463	2.36763e-63	MMphago
Axl	2.25647e-67	0.544571	0.494	0.203	2.89279e-63	MMphago
Ly9	5.25715e-67	0.368489	0.318	0.09	6.73967e-63	MMphago
Mthfs	1.28391e-65	0.491914	0.468	0.198	1.64598e-61	MMphago
Pla2g15	7.78309e-65	0.381575	0.329	0.099	9.97793e-61	MMphago
Lgals3bp	1.77101e-64	0.810197	0.625	0.373	2.27044e-60	MMphago
Dnase2a	1.87228e-64	0.447856	0.456	0.188	2.40026e-60	MMphago
Tent5c	3.79443e-63	0.385933	0.324	0.097	4.86446e-59	MMphago
Basp1	3.92518e-63	0.550377	0.471	0.201	5.03208e-59	MMphago
Cd81	7.88361e-63	0.916801	0.442	0.189	1.01068e-58	MMphago
Vps29	4.48909e-62	0.554599	0.665	0.424	5.75502e-58	MMphago
Lrpap1	5.53322e-62	0.486063	0.586	0.312	7.09359e-58	MMphago
Nceh1	1.43497e-61	0.405181	0.379	0.135	1.83964e-57	MMphago
Tnfsf13	2.0199e-61	0.484002	0.495	0.222	2.58951e-57	MMphago
Rab20	7.18932e-61	0.464944	0.44	0.175	9.21671e-57	MMphago
1700017B05Rik	1.11104e-59	0.303533	0.259	0.065	1.42436e-55	MMphago
Gngt2	2.28208e-59	0.517947	0.875	0.63	2.92563e-55	MMphago
Acp2	2.53087e-58	0.302141	0.261	0.067	3.24458e-54	MMphago
Amdhd2	2.77585e-58	0.424002	0.445	0.19	3.55864e-54	MMphago
Dgkz	1.80402e-56	0.422128	0.452	0.201	2.31275e-52	MMphago
Gaa	4.51e-56	0.31448	0.28	0.081	5.78183e-52	MMphago
Capg	6.82018e-56	0.705368	0.764	0.527	8.74348e-52	MMphago
Cebpzos	1.16382e-55	0.397228	0.364	0.137	1.49202e-51	MMphago
P2rx4	3.12639e-55	0.492191	0.604	0.342	4.00803e-51	MMphago
Lair1	3.15723e-55	0.419869	0.457	0.201	4.04757e-51	MMphago
Adap2os	5.00764e-55	0.352524	0.345	0.119	6.4198e-51	MMphago
Pltp	2.10938e-54	0.510101	0.386	0.149	2.70422e-50	MMphago
Cd14	2.51827e-54	0.646631	0.675	0.375	3.22843e-50	MMphago
Daglb	6.5168e-54	0.356543	0.363	0.136	8.35454e-50	MMphago
Cd93	2.00793e-53	0.360357	0.405	0.161	2.57417e-49	MMphago
Trf	2.81643e-53	0.723947	0.755	0.56	3.61067e-49	MMphago
Cd300c2	5.73711e-53	0.472154	0.809	0.579	7.35497e-49	MMphago
Gng5	7.60186e-53	0.412646	0.991	0.95	9.74559e-49	MMphago
Aldoa	1.55032e-52	0.597499	0.92	0.82	1.9875e-48	MMphago
Ccl12	1.72652e-52	0.907996	0.271	0.082	2.2134e-48	MMphago
Adap2	3.48132e-52	0.311019	0.305	0.1	4.46306e-48	MMphago
Nt5dc2	3.66496e-52	0.338749	0.305	0.098	4.69848e-48	MMphago
Anxa4	3.24991e-51	0.460364	0.437	0.204	4.16638e-47	MMphago
Sec14l1	6.06781e-51	0.326241	0.333	0.121	7.77894e-47	MMphago
Bst2	7.49324e-51	0.709733	0.873	0.735	9.60633e-47	MMphago
Maf	7.86307e-51	0.378187	0.337	0.123	1.00805e-46	MMphago
Ldhb	1.66698e-49	0.465935	0.329	0.124	2.13707e-45	MMphago
Ier3	3.31238e-49	0.626057	0.52	0.264	4.24646e-45	MMphago
Cxcl16	3.14175e-48	0.496213	0.597	0.334	4.02772e-44	MMphago
Hsbp1	7.93421e-48	0.448589	0.688	0.467	1.01717e-43	MMphago
Plgrkt	1.40384e-47	0.394783	0.409	0.186	1.79972e-43	MMphago
Zeb2os	1.68223e-47	0.435316	0.463	0.233	2.15662e-43	MMphago
Fundc2	4.05584e-47	0.406443	0.445	0.216	5.19959e-43	MMphago
Itgav	2.21347e-46	0.300249	0.266	0.086	2.83766e-42	MMphago
Tgm2	3.47714e-46	0.451555	0.409	0.177	4.4577e-42	MMphago
Ctsh	4.53819e-46	0.401995	0.987	0.949	5.81796e-42	MMphago
Litaf	4.78591e-46	0.477519	0.735	0.512	6.13553e-42	MMphago
Grina	4.85486e-46	0.493292	0.503	0.28	6.22392e-42	MMphago
Jun	1.48417e-45	0.719261	0.709	0.481	1.90271e-41	MMphago
Atp6v0b	1.81319e-45	0.388538	0.935	0.829	2.32451e-41	MMphago
Rab7b	3.3508e-45	0.377724	0.423	0.189	4.29573e-41	MMphago
Thbs1	3.49466e-45	0.602455	0.557	0.281	4.48015e-41	MMphago
Clta	4.55618e-45	0.387938	0.969	0.936	5.84102e-41	MMphago
Npc1	8.31448e-45	0.293016	0.321	0.122	1.06592e-40	MMphago
Txn1	1.33256e-44	0.534246	0.877	0.719	1.70834e-40	MMphago
Tcn2	1.38578e-44	0.395108	0.517	0.282	1.77657e-40	MMphago
Nek6	2.6697e-44	0.285953	0.254	0.081	3.42255e-40	MMphago
Ubc	5.2255e-44	0.488316	0.991	0.913	6.69909e-40	MMphago
Rin2	8.9236e-44	0.338476	0.335	0.136	1.14401e-39	MMphago
Bax	8.69471e-43	0.532026	0.762	0.621	1.11466e-38	MMphago
Ltc4s	1.09829e-42	0.361566	0.272	0.095	1.40801e-38	MMphago
Rab7	1.58539e-42	0.453119	0.831	0.716	2.03247e-38	MMphago
Sirt2	2.10442e-42	0.369641	0.483	0.258	2.69787e-38	MMphago
Csf1r	2.12693e-42	0.51085	0.878	0.661	2.72673e-38	MMphago
Sh3glb1	2.37931e-42	0.436076	0.877	0.738	3.05027e-38	MMphago
Selenof	6.42338e-42	0.404512	0.867	0.744	8.23478e-38	MMphago
Mpp1	1.04942e-41	0.363994	0.515	0.279	1.34536e-37	MMphago
Pgam1	1.72232e-41	0.526282	0.764	0.621	2.20801e-37	MMphago
Slc7a7	5.90837e-41	0.276987	0.274	0.099	7.57454e-37	MMphago
Lap3	1.41375e-40	0.285245	0.261	0.093	1.81243e-36	MMphago
Eif4a1	4.0019e-40	0.42767	0.981	0.939	5.13044e-36	MMphago
Slc15a3	5.63213e-40	0.384728	0.554	0.314	7.2204e-36	MMphago
Arl11	1.49034e-39	0.37863	0.427	0.222	1.91062e-35	MMphago
Ntpcr	2.59573e-39	0.39115	0.382	0.188	3.32773e-35	MMphago
Ifi27	7.85461e-39	0.312841	0.274	0.105	1.00696e-34	MMphago
Cfb	8.21947e-39	0.541549	0.273	0.102	1.05374e-34	MMphago
Lat2	9.65554e-39	0.435483	0.627	0.42	1.23784e-34	MMphago
Fcgr3	1.2753e-38	0.415031	0.823	0.564	1.63494e-34	MMphago
Acot13	1.90601e-38	0.297147	0.306	0.126	2.4435e-34	MMphago
Tmem256	2.69081e-38	0.442022	0.777	0.638	3.44962e-34	MMphago
Lilr4b	2.70483e-38	0.387013	0.494	0.27	3.46759e-34	MMphago
Tuba1b	5.33007e-38	0.42113	0.765	0.589	6.83315e-34	MMphago
Anxa5	8.50699e-38	0.435843	0.912	0.841	1.0906e-33	MMphago
Tbxas1	1.3001e-37	0.321133	0.348	0.157	1.66673e-33	MMphago
Ccrl2	2.83542e-37	0.468431	0.491	0.266	3.63501e-33	MMphago
P2ry6	6.06658e-37	0.373378	0.52	0.311	7.77736e-33	MMphago
H3f3b	7.25077e-37	0.331653	1	0.999	9.29549e-33	MMphago
Lamp2	7.52993e-37	0.365224	0.864	0.683	9.65337e-33	MMphago
Cyp4f18	8.61467e-37	0.490462	0.662	0.458	1.1044e-32	MMphago
Atp6v1f	1.27411e-36	0.371321	0.896	0.799	1.63341e-32	MMphago
Scarb2	1.53096e-36	0.407581	0.541	0.342	1.96269e-32	MMphago
Osm	4.06523e-36	0.509666	0.505	0.281	5.21163e-32	MMphago
Plk3	5.46276e-36	0.288191	0.276	0.108	7.00325e-32	MMphago
Tgfbr1	5.57063e-36	0.307391	0.359	0.168	7.14155e-32	MMphago
Gapdh	1.09516e-35	0.414534	0.979	0.96	1.404e-31	MMphago
Plbd2	1.17498e-35	0.319834	0.364	0.177	1.50632e-31	MMphago
Gns	1.75549e-35	0.366498	0.514	0.306	2.25054e-31	MMphago
Psmb6	4.86278e-35	0.427772	0.79	0.647	6.23408e-31	MMphago
Pkm	6.48289e-35	0.450759	0.951	0.905	8.31107e-31	MMphago
Zfp36l1	8.90828e-35	0.385685	0.475	0.264	1.14204e-30	MMphago
Cln5	1.72132e-34	0.29185	0.327	0.15	2.20674e-30	MMphago
Mfsd1	2.11504e-34	0.34316	0.482	0.282	2.71149e-30	MMphago
Nrp1	3.15237e-34	0.334171	0.359	0.176	4.04134e-30	MMphago
Fcgr1	7.02866e-34	0.328861	0.703	0.452	9.01074e-30	MMphago
Commd3	1.21375e-33	0.332415	0.451	0.257	1.55602e-29	MMphago
Tmem65	1.82145e-33	0.270456	0.273	0.112	2.33509e-29	MMphago
Ly96	2.35438e-33	0.282117	0.35	0.166	3.01831e-29	MMphago
Cerk	3.17447e-33	0.295942	0.351	0.17	4.06967e-29	MMphago
Efhd2	3.88156e-33	0.365724	0.861	0.714	4.97616e-29	MMphago
Rragc	3.94168e-33	0.33409	0.413	0.225	5.05324e-29	MMphago
Aprt	6.0219e-33	0.47824	0.731	0.551	7.72007e-29	MMphago
St13	8.25302e-33	0.399036	0.591	0.41	1.05804e-28	MMphago
Apobec1	8.83735e-33	0.325325	0.546	0.327	1.13295e-28	MMphago
Mpeg1	1.67921e-32	0.309522	0.959	0.779	2.15275e-28	MMphago
2610001J05Rik	2.10741e-32	0.328206	0.492	0.296	2.7017e-28	MMphago
Lpcat2	3.1037e-32	0.416895	0.483	0.298	3.97894e-28	MMphago
Pfkl	5.00479e-32	0.317337	0.373	0.19	6.41615e-28	MMphago
Atp6ap1	1.25304e-31	0.351478	0.694	0.522	1.6064e-27	MMphago
Gatm	2.60605e-31	0.598865	0.383	0.202	3.34095e-27	MMphago
Naa20	3.74879e-31	0.307825	0.371	0.194	4.80595e-27	MMphago
Slc48a1	4.49733e-31	0.288594	0.371	0.192	5.76558e-27	MMphago
Spcs1	5.7193e-31	0.356771	0.715	0.549	7.33214e-27	MMphago
Gpx4	7.43763e-31	0.353653	0.931	0.855	9.53504e-27	MMphago
Tomm6	5.08668e-30	0.333406	0.905	0.829	6.52112e-26	MMphago
Naxe	6.73439e-30	0.290749	0.346	0.177	8.63349e-26	MMphago
Echs1	9.64746e-30	0.307747	0.434	0.252	1.2368e-25	MMphago
Mocs2	1.2131e-29	0.260441	0.256	0.109	1.5552e-25	MMphago
Epb41l2	1.39219e-29	0.286515	0.392	0.211	1.78478e-25	MMphago
Rap2b	1.79347e-29	0.320551	0.385	0.211	2.29923e-25	MMphago
Cx3cr1	3.53282e-29	0.530601	0.555	0.38	4.52908e-25	MMphago
Romo1	4.54067e-29	0.3262	0.604	0.417	5.82114e-25	MMphago
Adipor1	5.333e-29	0.347376	0.644	0.483	6.83691e-25	MMphago
Cd37	6.01441e-29	0.305244	0.462	0.275	7.71048e-25	MMphago
Lgals3	8.32627e-29	0.760565	0.968	0.982	1.06743e-24	MMphago
Asna1	9.14716e-29	0.294332	0.386	0.212	1.17267e-24	MMphago
Ergic3	2.64373e-28	0.31302	0.523	0.338	3.38926e-24	MMphago
Gpr137b	3.84005e-28	0.373967	0.382	0.218	4.92294e-24	MMphago
Rap2a	3.99219e-28	0.250875	0.303	0.144	5.11799e-24	MMphago
Ap1s1	5.28094e-28	0.260083	0.312	0.153	6.77016e-24	MMphago
Sqstm1	5.75102e-28	0.398726	0.483	0.305	7.37281e-24	MMphago
Sypl	8.59015e-28	0.305744	0.425	0.252	1.10126e-23	MMphago
Sephs2	2.39099e-27	0.28419	0.36	0.193	3.06525e-23	MMphago
Pebp1	3.05603e-27	0.318801	0.588	0.41	3.91783e-23	MMphago
Atp13a2	3.20387e-27	0.278396	0.372	0.204	4.10736e-23	MMphago
Por	3.64111e-27	0.361408	0.342	0.185	4.6679e-23	MMphago
Gng12	3.92292e-27	0.260359	0.389	0.215	5.02919e-23	MMphago
Atp5mpl	4.54851e-27	0.327458	0.894	0.827	5.83118e-23	MMphago
Ubb	7.45139e-27	0.265588	1	0.997	9.55268e-23	MMphago
Fkbp2	9.17173e-27	0.349602	0.589	0.433	1.17582e-22	MMphago
Clec4d	1.22452e-26	0.474692	0.33	0.173	1.56984e-22	MMphago
Napa	1.37947e-26	0.297696	0.484	0.303	1.76849e-22	MMphago
Sgpl1	5.30051e-26	0.268981	0.396	0.227	6.79525e-22	MMphago
Blvra	3.99565e-25	0.284726	0.408	0.244	5.12243e-21	MMphago
0610012G03Rik	4.32415e-25	0.306403	0.475	0.313	5.54356e-21	MMphago
Cd300lf	6.61971e-25	0.287858	0.383	0.216	8.48647e-21	MMphago
Ndufa12	6.63147e-25	0.318848	0.564	0.398	8.50155e-21	MMphago
Tyrobp	9.72506e-25	0.262288	0.999	0.997	1.24675e-20	MMphago
Trappc2l	1.20906e-24	0.332206	0.558	0.397	1.55002e-20	MMphago
Tmem9b	1.40997e-24	0.268535	0.4	0.236	1.80758e-20	MMphago
Tuba1c	1.45521e-24	0.271456	0.377	0.214	1.86559e-20	MMphago
Snx3	1.4934e-24	0.309619	0.769	0.652	1.91454e-20	MMphago
Asah1	3.75464e-24	0.319999	0.836	0.727	4.81345e-20	MMphago
Selenok	4.54432e-24	0.290673	0.844	0.748	5.82582e-20	MMphago
Mlf2	5.34432e-24	0.282285	0.497	0.332	6.85142e-20	MMphago
Atp6v1d	7.62047e-24	0.298002	0.53	0.366	9.76944e-20	MMphago
Sft2d1	7.69986e-24	0.308446	0.623	0.465	9.87122e-20	MMphago
Lpxn	1.47738e-23	0.268067	0.425	0.261	1.894e-19	MMphago
Hsd17b12	4.26801e-23	0.275285	0.424	0.267	5.47159e-19	MMphago
Ybx1	4.30384e-23	0.267935	0.98	0.963	5.51753e-19	MMphago
Clec4n	6.04697e-23	0.351462	0.297	0.153	7.75222e-19	MMphago
Atp6v1a	7.34044e-23	0.271934	0.447	0.284	9.41044e-19	MMphago
Msr1	9.83043e-23	0.288754	0.452	0.275	1.26026e-18	MMphago
Rtcb	1.26911e-22	0.310008	0.488	0.334	1.627e-18	MMphago
Pea15a	1.35032e-22	0.277471	0.348	0.197	1.73111e-18	MMphago
Saraf	1.44117e-22	0.285833	0.485	0.326	1.84758e-18	MMphago
Txndc17	2.30884e-22	0.301988	0.611	0.47	2.95993e-18	MMphago
Ap2m1	2.34579e-22	0.312111	0.638	0.505	3.0073e-18	MMphago
Abi3	3.8296e-22	0.28673	0.551	0.382	4.90955e-18	MMphago
Sat1	4.7432e-22	0.261929	0.959	0.879	6.08079e-18	MMphago
Elob	5.32794e-22	0.278266	0.914	0.854	6.83042e-18	MMphago
Pdia6	5.75307e-22	0.406061	0.755	0.64	7.37543e-18	MMphago
Ptafr	6.39388e-22	0.280593	0.377	0.219	8.19696e-18	MMphago
Lilrb4a	7.06187e-22	0.274833	0.813	0.61	9.05332e-18	MMphago
Ptms	7.40811e-22	0.254788	0.618	0.427	9.49719e-18	MMphago
Tmem189	1.75369e-21	0.250536	0.358	0.21	2.24823e-17	MMphago
Sptssa	2.39875e-21	0.342827	0.599	0.468	3.0752e-17	MMphago
Rab1a	3.14704e-21	0.301444	0.606	0.462	4.03451e-17	MMphago
Tcirg1	3.73641e-21	0.250323	0.482	0.315	4.79008e-17	MMphago
Lgals9	6.33156e-21	0.294598	0.574	0.414	8.11706e-17	MMphago
Lamtor1	1.21536e-20	0.304792	0.679	0.568	1.55809e-16	MMphago
Nucb1	2.0697e-20	0.254215	0.43	0.281	2.65336e-16	MMphago
Cox6b1	2.89546e-20	0.251402	0.975	0.946	3.71198e-16	MMphago
Rnasek	2.9184e-20	0.288319	0.783	0.672	3.74139e-16	MMphago
Cyfip1	3.00621e-20	0.301912	0.499	0.362	3.85396e-16	MMphago
Tbcb	1.45953e-19	0.276368	0.524	0.381	1.87111e-15	MMphago
Gnas	1.53173e-19	0.300454	0.953	0.929	1.96368e-15	MMphago
Rab5c	1.99951e-19	0.269316	0.689	0.563	2.56337e-15	MMphago
Arl6ip1	2.08359e-19	0.281026	0.75	0.652	2.67116e-15	MMphago
Marcks	2.88746e-19	0.284132	0.668	0.514	3.70172e-15	MMphago
Atp6v0d1	7.55784e-19	0.27469	0.599	0.46	9.68915e-15	MMphago
Atf3	1.3192e-18	0.347335	0.74	0.584	1.69121e-14	MMphago
Ndufa5	2.10023e-18	0.276843	0.435	0.3	2.69249e-14	MMphago
Dusp6	4.91916e-18	0.270124	0.385	0.235	6.30636e-14	MMphago
F10	1.15555e-17	0.568636	0.349	0.229	1.48142e-13	MMphago
Fos	1.18977e-17	0.353293	0.963	0.902	1.52528e-13	MMphago
Atp6v0e	2.70792e-17	0.277591	0.913	0.869	3.47155e-13	MMphago
Nme1	6.49383e-17	0.310276	0.678	0.583	8.32508e-13	MMphago
Atp6v1e1	7.2167e-17	0.26292	0.628	0.499	9.2518e-13	MMphago
Uqcr11	8.91249e-17	0.274081	0.809	0.728	1.14258e-12	MMphago
Ndufv3	1.17506e-16	0.29119	0.582	0.463	1.50643e-12	MMphago
M6pr	3.06291e-16	0.281966	0.654	0.541	3.92665e-12	MMphago
Spcs2	5.11219e-16	0.254003	0.783	0.673	6.55382e-12	MMphago
Ccl4	6.85918e-16	0.491048	0.437	0.298	8.79347e-12	MMphago
Bag1	7.83027e-16	0.279661	0.615	0.51	1.00384e-11	MMphago
Pdia3	1.64002e-15	0.267548	0.874	0.788	2.1025e-11	MMphago
Rps27l	3.00447e-15	0.291913	0.895	0.853	3.85174e-11	MMphago
Glul	3.07972e-15	0.268901	0.485	0.36	3.9482e-11	MMphago
Card19	3.31909e-15	0.32594	0.605	0.496	4.25507e-11	MMphago
Bola2	7.34085e-15	0.284738	0.631	0.521	9.41097e-11	MMphago
Hprt	1.03998e-14	0.264325	0.565	0.456	1.33326e-10	MMphago
Calr	1.83059e-14	0.290192	0.89	0.819	2.34682e-10	MMphago
Uqcc2	3.60145e-14	0.259074	0.52	0.408	4.61706e-10	MMphago
Sod2	1.31193e-13	0.391069	0.475	0.368	1.68189e-09	MMphago
Plek	1.64248e-11	0.294951	0.64	0.566	2.10566e-07	MMphago
Ly86	1.67791e-10	0.331815	0.877	0.88	2.15108e-06	MMphago
Rnh1	5.39184e-07	0.27685	0.754	0.724	0.00691234	MMphago
Wfdc17	1.64212e-05	0.336243	0.93	0.891	0.21052	MMphago

## Sheet: SuppTable3 DEG Tcell
Supplementary Table 3 | Differential expressed genes (DEGs) that define T cell subclusters
gene	p_val	avg_logFC	pct.1	pct.2	p_val_adj	cluster
Cd4	0	0.60098	0.651	0.105	0	Cd4+T
St8sia6	1.71636e-169	0.339096	0.333	0.032	2.31881e-165	Cd4+T
Tpt1	1.26405e-163	0.115217	1	1	1.70773e-159	Cd4+T
Rpl12	5.00551e-153	0.129845	1	1	6.76244e-149	Cd4+T
Ly6c1	3.58473e-150	0.391436	0.33	0.042	4.84296e-146	Cd4+T
Tcf7	1.08914e-149	0.321668	0.971	0.88	1.47143e-145	Cd4+T
Rpl5	2.27893e-141	0.127531	1	1	3.07883e-137	Cd4+T
Igfbp4	7.94282e-141	0.525198	0.734	0.444	1.07308e-136	Cd4+T
Lef1	2.79938e-137	0.316286	0.966	0.875	3.78196e-133	Cd4+T
Trat1	1.24145e-127	0.379892	0.504	0.174	1.67721e-123	Cd4+T
Satb1	9.35227e-127	0.308001	0.969	0.893	1.26349e-122	Cd4+T
Tspan32	2.70813e-116	0.364332	0.617	0.274	3.65868e-112	Cd4+T
Rflnb	7.26181e-112	0.381665	0.676	0.365	9.81071e-108	Cd4+T
Ccr7	1.36094e-111	0.323374	0.929	0.77	1.83862e-107	Cd4+T
Il6ra	2.46621e-104	0.349795	0.597	0.286	3.33185e-100	Cd4+T
Crlf3	4.47273e-104	0.258542	0.964	0.904	6.04266e-100	Cd4+T
Trib2	4.27473e-101	0.326623	0.501	0.207	5.77516e-97	Cd4+T
Klf2	6.46587e-99	0.223635	0.998	0.959	8.73539e-95	Cd4+T
Cytip	1.47244e-96	0.241966	0.952	0.876	1.98926e-92	Cd4+T
Cd28	4.51306e-96	0.286076	0.862	0.696	6.09715e-92	Cd4+T
Hbb-bs	4.94845e-92	0.23277	0.999	0.979	6.68535e-88	Cd4+T
Tesc	9.25225e-88	0.271598	0.423	0.156	1.24998e-83	Cd4+T
Ets1	6.46296e-85	0.19081	0.991	0.982	8.73146e-81	Cd4+T
Gm8369	5.72327e-80	0.258928	0.887	0.789	7.73214e-76	Cd4+T
Actn1	5.44822e-79	0.288989	0.774	0.523	7.36055e-75	Cd4+T
Hba-a2	8.56838e-79	0.213261	0.979	0.937	1.15759e-74	Cd4+T
Bcl11b	1.20804e-75	0.221246	0.948	0.882	1.63206e-71	Cd4+T
Tent5c	1.94582e-75	0.284084	0.515	0.259	2.6288e-71	Cd4+T
Txnip	4.71862e-75	0.217769	0.981	0.953	6.37486e-71	Cd4+T
Hba-a1	6.74421e-75	0.211607	0.977	0.929	9.11142e-71	Cd4+T
Slfn2	1.22851e-74	0.19506	0.972	0.938	1.65972e-70	Cd4+T
Dgka	3.45414e-74	0.223236	0.882	0.766	4.66655e-70	Cd4+T
Fyb	2.14755e-70	0.176575	0.982	0.964	2.90135e-66	Cd4+T
Itga6	5.34684e-70	0.273801	0.468	0.226	7.22358e-66	Cd4+T
Slfn1	3.67827e-61	0.248416	0.777	0.578	4.96934e-57	Cd4+T
Atp1b1	2.6671e-60	0.243174	0.385	0.175	3.60325e-56	Cd4+T
Nxpe3	7.2164e-60	0.222442	0.357	0.149	9.74936e-56	Cd4+T
A630023P12Rik	2.2774e-59	0.189147	0.26	0.083	3.07677e-55	Cd4+T
S1pr1	1.78709e-58	0.210946	0.892	0.781	2.41436e-54	Cd4+T
Cd2ap	4.06979e-58	0.250737	0.518	0.29	5.49829e-54	Cd4+T
Nsg2	2.16004e-57	0.242228	0.547	0.308	2.91822e-53	Cd4+T
Zfp281	4.00638e-57	0.227905	0.422	0.211	5.41262e-53	Cd4+T
Rapgef6	3.86385e-56	0.185307	0.948	0.902	5.22007e-52	Cd4+T
Inpp4b	7.35776e-55	0.247331	0.687	0.465	9.94034e-51	Cd4+T
Pdk1	8.75294e-55	0.250334	0.523	0.309	1.18252e-50	Cd4+T
Lars2	2.22421e-54	0.195745	0.995	0.977	3.0049e-50	Cd4+T
Hbb-bt	2.41171e-53	0.202037	0.848	0.702	3.25822e-49	Cd4+T
Atp1b3	4.69773e-53	0.166026	0.977	0.946	6.34664e-49	Cd4+T
Slamf6	2.6293e-52	0.232671	0.787	0.629	3.55219e-48	Cd4+T
Bach2	4.22946e-52	0.227679	0.407	0.206	5.714e-48	Cd4+T
Ms4a6b	7.57567e-52	0.143347	0.99	0.982	1.02347e-47	Cd4+T
Phf20l1	3.78743e-51	0.212108	0.822	0.676	5.11681e-47	Cd4+T
Ndrg3	5.08384e-50	0.209595	0.421	0.218	6.86826e-46	Cd4+T
Cdkn1b	7.1259e-49	0.208408	0.775	0.588	9.62709e-45	Cd4+T
Als2cl	2.43189e-48	0.199055	0.396	0.198	3.28549e-44	Cd4+T
Vipr1	1.24298e-46	0.17991	0.293	0.125	1.67927e-42	Cd4+T
St8sia1	4.74532e-46	0.172961	0.268	0.108	6.41093e-42	Cd4+T
Pecam1	5.36234e-45	0.209485	0.463	0.265	7.24453e-41	Cd4+T
Ranbp10	6.32984e-44	0.179569	0.316	0.147	8.55161e-40	Cd4+T
Tsc22d3	4.15162e-43	0.163597	0.934	0.888	5.60883e-39	Cd4+T
Gm12840	1.23136e-41	0.337883	0.587	0.463	1.66356e-37	Cd4+T
Cd5	1.43291e-41	0.232895	0.588	0.403	1.93587e-37	Cd4+T
Macf1	9.24708e-41	0.159475	0.953	0.918	1.24928e-36	Cd4+T
Mllt3	1.02095e-40	0.205378	0.465	0.282	1.3793e-36	Cd4+T
Kbtbd11	2.24552e-40	0.206825	0.636	0.446	3.0337e-36	Cd4+T
Stk38	2.65628e-40	0.166772	0.859	0.784	3.58863e-36	Cd4+T
Chd3	3.56379e-40	0.17125	0.878	0.808	4.81468e-36	Cd4+T
Foxp1	3.85476e-40	0.155703	0.916	0.863	5.20779e-36	Cd4+T
9930111J21Rik2	4.02542e-40	0.194111	0.762	0.608	5.43835e-36	Cd4+T
Fam78a	7.5894e-40	0.205455	0.623	0.435	1.02533e-35	Cd4+T
Setx	1.66924e-39	0.207338	0.577	0.388	2.25514e-35	Cd4+T
Arhgap15	7.00455e-39	0.147396	0.904	0.847	9.46315e-35	Cd4+T
Foxn3	9.70696e-39	0.214751	0.586	0.396	1.31141e-34	Cd4+T
Mcl1	1.71306e-38	0.142708	0.933	0.893	2.31434e-34	Cd4+T
Smad7	1.83201e-38	0.17711	0.813	0.683	2.47504e-34	Cd4+T
Smc6	4.24778e-37	0.194227	0.747	0.588	5.73875e-33	Cd4+T
Sipa1l1	1.09055e-36	0.177041	0.409	0.233	1.47333e-32	Cd4+T
Add3	1.33681e-36	0.177697	0.779	0.622	1.80603e-32	Cd4+T
Pik3ip1	1.68951e-36	0.193593	0.59	0.397	2.28253e-32	Cd4+T
Ash1l	1.63017e-35	0.194648	0.597	0.419	2.20236e-31	Cd4+T
Tmem71	2.1734e-35	0.205609	0.553	0.376	2.93626e-31	Cd4+T
Ass1	7.54604e-35	0.165718	0.443	0.252	1.01947e-30	Cd4+T
4932438A13Rik	1.59421e-34	0.183516	0.707	0.539	2.15378e-30	Cd4+T
Ski	1.8879e-34	0.176636	0.473	0.294	2.55055e-30	Cd4+T
S100a9	3.16266e-34	0.191019	0.498	0.326	4.27275e-30	Cd4+T
Scml4	4.56857e-34	0.175419	0.422	0.254	6.17214e-30	Cd4+T
A930005H10Rik	5.07124e-34	0.183538	0.517	0.331	6.85124e-30	Cd4+T
Il7r	5.76185e-34	0.166446	0.919	0.912	7.78427e-30	Cd4+T
Limd2	1.77249e-33	0.104829	0.989	0.981	2.39464e-29	Cd4+T
Izumo1r	2.47153e-33	0.175133	0.271	0.127	3.33903e-29	Cd4+T
Clec2d	8.52486e-33	0.147528	0.887	0.819	1.15171e-28	Cd4+T
Lipa	4.02677e-32	0.166764	0.366	0.21	5.44017e-28	Cd4+T
Znrf1	4.70239e-32	0.1793	0.579	0.398	6.35292e-28	Cd4+T
Clip1	1.85879e-31	0.17923	0.457	0.299	2.51123e-27	Cd4+T
Tgfbr2	3.47272e-31	0.175862	0.614	0.442	4.69164e-27	Cd4+T
Slfn5	6.51888e-31	0.169668	0.326	0.175	8.80701e-27	Cd4+T
Runx1	6.56087e-31	0.166578	0.426	0.259	8.86374e-27	Cd4+T
Tet3	8.14437e-31	0.175676	0.501	0.335	1.1003e-26	Cd4+T
Zmynd8	1.00929e-30	0.171466	0.44	0.278	1.36355e-26	Cd4+T
Stt3b	1.27666e-30	0.167372	0.396	0.242	1.72477e-26	Cd4+T
Pip4k2a	1.72063e-30	0.16266	0.389	0.233	2.32457e-26	Cd4+T
Chd2	2.20578e-30	0.182972	0.642	0.484	2.98001e-26	Cd4+T
Tecpr1	2.32577e-30	0.160951	0.778	0.642	3.14211e-26	Cd4+T
Klf13	5.79136e-30	0.131985	0.929	0.872	7.82413e-26	Cd4+T
Sgms1	1.69258e-29	0.144901	0.304	0.161	2.28667e-25	Cd4+T
Ttyh3	2.3662e-29	0.144964	0.309	0.168	3.19674e-25	Cd4+T
Fam3c	9.83218e-29	0.15982	0.4	0.249	1.32833e-24	Cd4+T
Usp34	1.07137e-28	0.167785	0.623	0.456	1.44742e-24	Cd4+T
Nrip1	1.1974e-28	0.174123	0.529	0.354	1.61769e-24	Cd4+T
Prkd2	1.27615e-28	0.166279	0.499	0.335	1.72408e-24	Cd4+T
Retreg1	2.06603e-28	0.164474	0.464	0.308	2.79121e-24	Cd4+T
Brd1	2.36985e-28	0.166554	0.535	0.373	3.20167e-24	Cd4+T
Trac	5.31137e-28	0.128325	0.945	0.913	7.17566e-24	Cd4+T
Ripor2	1.12993e-27	0.139822	0.819	0.712	1.52653e-23	Cd4+T
Kif1b	1.62843e-27	0.178885	0.408	0.262	2.20001e-23	Cd4+T
Prkcq	2.76563e-27	0.146784	0.778	0.642	3.73637e-23	Cd4+T
Gpr183	3.16195e-27	0.167226	0.55	0.369	4.2718e-23	Cd4+T
Kmt2c	3.33747e-27	0.170809	0.549	0.393	4.50892e-23	Cd4+T
Ibtk	5.07056e-27	0.136264	0.257	0.133	6.85032e-23	Cd4+T
Zbtb20	5.12857e-27	0.1808	0.45	0.297	6.9287e-23	Cd4+T
Srpk1	7.02215e-27	0.135265	0.84	0.752	9.48692e-23	Cd4+T
Smchd1	8.67326e-27	0.157592	0.762	0.628	1.17176e-22	Cd4+T
Sesn1	1.2729e-26	0.151555	0.433	0.274	1.71968e-22	Cd4+T
St6gal1	2.19989e-26	0.140833	0.309	0.176	2.97205e-22	Cd4+T
Thada	3.09048e-26	0.150912	0.364	0.225	4.17524e-22	Cd4+T
1810026B05Rik	4.1606e-26	0.158915	0.649	0.486	5.62097e-22	Cd4+T
Rtf1	4.63358e-26	0.164839	0.575	0.426	6.25996e-22	Cd4+T
Sptbn1	6.7012e-26	0.152385	0.727	0.582	9.05333e-22	Cd4+T
Ralgps2	7.16726e-26	0.129923	0.265	0.141	9.68297e-22	Cd4+T
Arid4a	7.42081e-26	0.161486	0.657	0.516	1.00255e-21	Cd4+T
Nipbl	7.57952e-26	0.140566	0.807	0.693	1.02399e-21	Cd4+T
Rasgrp2	7.7492e-26	0.160757	0.646	0.498	1.04692e-21	Cd4+T
Bzw2	9.65425e-26	0.150617	0.455	0.301	1.30429e-21	Cd4+T
Itpr2	2.86624e-25	0.157992	0.534	0.374	3.87229e-21	Cd4+T
Btla	3.10343e-25	0.130827	0.259	0.139	4.19274e-21	Cd4+T
Phip	5.62177e-25	0.164116	0.602	0.46	7.59501e-21	Cd4+T
Sp3	6.11818e-25	0.15595	0.513	0.366	8.26566e-21	Cd4+T
Cflar	3.99648e-24	0.153875	0.496	0.342	5.39925e-20	Cd4+T
Galnt6	6.5893e-24	0.146283	0.425	0.283	8.90215e-20	Cd4+T
Dgkd	7.86909e-24	0.148116	0.425	0.286	1.06311e-19	Cd4+T
Asap1	9.5788e-24	0.144411	0.37	0.237	1.2941e-19	Cd4+T
Il6st	1.14184e-23	0.143124	0.408	0.265	1.54262e-19	Cd4+T
Foxo1	2.4563e-23	0.15876	0.545	0.4	3.31846e-19	Cd4+T
Nup153	3.54543e-23	0.147631	0.454	0.315	4.78988e-19	Cd4+T
Wdr12	4.75785e-23	0.142555	0.294	0.175	6.42786e-19	Cd4+T
Ly6a	4.75987e-23	0.161245	0.569	0.391	6.43059e-19	Cd4+T
Ablim1	4.90116e-23	0.10311	0.966	0.954	6.62147e-19	Cd4+T
Crebbp	9.5174e-23	0.148401	0.602	0.459	1.2858e-18	Cd4+T
Tcf20	1.38299e-22	0.134287	0.368	0.238	1.86841e-18	Cd4+T
Gramd1a	3.40056e-22	0.141436	0.701	0.559	4.59416e-18	Cd4+T
Stag2	3.6915e-22	0.142721	0.487	0.345	4.98722e-18	Cd4+T
Rgs10	4.34308e-22	0.125045	0.852	0.76	5.8675e-18	Cd4+T
Gm2682	8.49994e-22	0.117933	0.847	0.785	1.14834e-17	Cd4+T
Ugcg	1.80095e-21	0.150598	0.711	0.589	2.43308e-17	Cd4+T
Peli1	1.92423e-21	0.107774	0.92	0.882	2.59963e-17	Cd4+T
Arid1a	1.98632e-21	0.123673	0.799	0.688	2.68352e-17	Cd4+T
Cdk12	2.11891e-21	0.139821	0.509	0.363	2.86265e-17	Cd4+T
S100a8	5.13998e-21	0.135329	0.408	0.274	6.94411e-17	Cd4+T
Rasgrp1	5.65825e-21	0.144522	0.666	0.526	7.6443e-17	Cd4+T
Tspan13	8.67571e-21	0.147441	0.467	0.331	1.17209e-16	Cd4+T
Dop1a	1.31324e-20	0.121842	0.322	0.201	1.77419e-16	Cd4+T
Gm20186	1.58025e-20	0.14415	0.476	0.341	2.13492e-16	Cd4+T
Ppp4r2	1.83205e-20	0.135592	0.529	0.385	2.4751e-16	Cd4+T
Utrn	2.02582e-20	0.132335	0.764	0.655	2.73689e-16	Cd4+T
Aqr	2.69719e-20	0.137057	0.429	0.3	3.6439e-16	Cd4+T
mt-Nd6	3.54798e-20	0.133125	0.358	0.232	4.79332e-16	Cd4+T
Tlk1	1.27674e-19	0.137671	0.453	0.326	1.72488e-15	Cd4+T
Pde4b	1.80361e-19	0.129206	0.422	0.288	2.43667e-15	Cd4+T
Card6	2.07551e-19	0.121968	0.331	0.213	2.80402e-15	Cd4+T
Kdm7a	3.09701e-19	0.131459	0.43	0.3	4.18406e-15	Cd4+T
Smad4	3.60129e-19	0.131636	0.444	0.318	4.86534e-15	Cd4+T
Ikbke	3.8036e-19	0.127189	0.369	0.247	5.13866e-15	Cd4+T
Mlec	4.00553e-19	0.13001	0.422	0.295	5.41148e-15	Cd4+T
Tpr	4.22574e-19	0.109113	0.913	0.91	5.70898e-15	Cd4+T
Setd1b	4.24979e-19	0.131694	0.422	0.294	5.74146e-15	Cd4+T
Arhgap1	5.06617e-19	0.116567	0.335	0.216	6.8444e-15	Cd4+T
Sesn3	5.78531e-19	0.136849	0.527	0.389	7.81595e-15	Cd4+T
Rbm5	7.60684e-19	0.129932	0.69	0.569	1.02768e-14	Cd4+T
Susd6	8.32951e-19	0.126119	0.385	0.265	1.12532e-14	Cd4+T
Ikzf1	8.60599e-19	0.10176	0.866	0.829	1.16267e-14	Cd4+T
Grk6	9.04641e-19	0.131251	0.672	0.543	1.22217e-14	Cd4+T
Ctcf	9.29795e-19	0.132522	0.613	0.476	1.25615e-14	Cd4+T
Hsdl1	9.86021e-19	0.106478	0.278	0.167	1.33211e-14	Cd4+T
Faah	1.05241e-18	0.127727	0.381	0.259	1.4218e-14	Cd4+T
Smg1	1.39154e-18	0.133923	0.608	0.47	1.87997e-14	Cd4+T
Prpf38b	1.49314e-18	0.125509	0.732	0.631	2.01724e-14	Cd4+T
Filip1l	2.56739e-18	0.124123	0.315	0.202	3.46855e-14	Cd4+T
Xpo6	2.72541e-18	0.118892	0.358	0.239	3.68203e-14	Cd4+T
Acin1	4.47183e-18	0.112333	0.806	0.732	6.04145e-14	Cd4+T
Stk4	5.02554e-18	0.113855	0.795	0.712	6.7895e-14	Cd4+T
Smarca2	9.0282e-18	0.127394	0.423	0.3	1.21971e-13	Cd4+T
Nxf1	1.04469e-17	0.113098	0.344	0.226	1.41137e-13	Cd4+T
Commd8	1.26721e-17	0.128604	0.512	0.386	1.712e-13	Cd4+T
Birc6	1.34716e-17	0.124054	0.732	0.609	1.82001e-13	Cd4+T
Ccm2	1.58779e-17	0.129214	0.545	0.415	2.1451e-13	Cd4+T
Cep97	1.87992e-17	0.116026	0.321	0.21	2.53977e-13	Cd4+T
Ldlrap1	2.15755e-17	0.114749	0.33	0.218	2.91485e-13	Cd4+T
Rnf145	2.22088e-17	0.126195	0.426	0.305	3.00041e-13	Cd4+T
Dennd2d	2.28714e-17	0.119098	0.346	0.234	3.08993e-13	Cd4+T
Wapl	3.27324e-17	0.128899	0.565	0.443	4.42214e-13	Cd4+T
Pum1	5.19646e-17	0.11877	0.463	0.336	7.02042e-13	Cd4+T
Il16	5.70258e-17	0.126698	0.614	0.489	7.70419e-13	Cd4+T
Selenop	7.10962e-17	0.117484	0.606	0.451	9.60509e-13	Cd4+T
Fam102a	7.93387e-17	0.121671	0.504	0.371	1.07187e-12	Cd4+T
Rb1cc1	1.16105e-16	0.132466	0.51	0.39	1.56858e-12	Cd4+T
Pag1	1.4727e-16	0.110744	0.375	0.257	1.98962e-12	Cd4+T
Dap3	2.02971e-16	0.107679	0.321	0.212	2.74214e-12	Cd4+T
Rif1	2.6029e-16	0.125798	0.444	0.325	3.51652e-12	Cd4+T
Nfe2l2	3.21077e-16	0.109067	0.335	0.223	4.33774e-12	Cd4+T
Lims1	5.28018e-16	0.117048	0.414	0.299	7.13352e-12	Cd4+T
Sell	5.64018e-16	0.104598	0.878	0.806	7.61988e-12	Cd4+T
4930523C07Rik	6.35429e-16	0.105632	0.803	0.741	8.58464e-12	Cd4+T
Oxct1	6.65518e-16	0.110886	0.338	0.23	8.99115e-12	Cd4+T
Zfp292	8.46312e-16	0.123455	0.632	0.511	1.14337e-11	Cd4+T
Rbbp6	8.64338e-16	0.122587	0.637	0.516	1.16772e-11	Cd4+T
Ep400	1.02327e-15	0.122578	0.467	0.355	1.38244e-11	Cd4+T
Map3k1	1.02663e-15	0.112575	0.401	0.287	1.38698e-11	Cd4+T
Usp3	1.09551e-15	0.119272	0.48	0.357	1.48003e-11	Cd4+T
Usp7	1.32531e-15	0.118504	0.49	0.369	1.79049e-11	Cd4+T
Rasa3	1.42139e-15	0.120126	0.49	0.369	1.9203e-11	Cd4+T
Tes	1.43168e-15	0.119214	0.552	0.425	1.9342e-11	Cd4+T
Mettl9	1.49437e-15	0.102207	0.344	0.233	2.01889e-11	Cd4+T
Nlk	1.66456e-15	0.107227	0.352	0.242	2.24882e-11	Cd4+T
Stat5b	1.85835e-15	0.10749	0.364	0.252	2.51063e-11	Cd4+T
Man1a2	1.9571e-15	0.113946	0.424	0.309	2.64404e-11	Cd4+T
Churc1	2.05067e-15	0.117715	0.592	0.466	2.77046e-11	Cd4+T
Kcnn4	2.65485e-15	0.115575	0.455	0.335	3.5867e-11	Cd4+T
Ptpra	3.38342e-15	0.107632	0.387	0.269	4.571e-11	Cd4+T
Med13l	3.5468e-15	0.111464	0.354	0.248	4.79172e-11	Cd4+T
Csnk1g2	3.72808e-15	0.114912	0.492	0.371	5.03663e-11	Cd4+T
Mia2	3.94812e-15	0.114038	0.48	0.356	5.33392e-11	Cd4+T
Hmgn1	4.05621e-15	0.116133	0.554	0.428	5.47994e-11	Cd4+T
Cyld	4.40692e-15	0.118269	0.552	0.43	5.95375e-11	Cd4+T
Otulinl	4.48649e-15	0.116194	0.649	0.53	6.06125e-11	Cd4+T
Ppp2r5a	4.98357e-15	0.107983	0.744	0.644	6.73281e-11	Cd4+T
Purb	5.04273e-15	0.117542	0.601	0.481	6.81272e-11	Cd4+T
Ythdc1	5.21987e-15	0.115974	0.646	0.519	7.05204e-11	Cd4+T
Ssh2	5.64642e-15	0.104724	0.814	0.732	7.62832e-11	Cd4+T
Aff4	6.43143e-15	0.105636	0.318	0.216	8.68887e-11	Cd4+T
Heca	6.48165e-15	0.118065	0.476	0.363	8.75671e-11	Cd4+T
Atp6v1d	1.00906e-14	0.121148	0.469	0.358	1.36324e-10	Cd4+T
Dapl1	1.31885e-14	0.138832	0.435	0.309	1.78177e-10	Cd4+T
Klf3	1.59737e-14	0.102979	0.841	0.823	2.15804e-10	Cd4+T
2023-03-07	1.67947e-14	0.115009	0.507	0.389	2.26896e-10	Cd4+T
Ago2	1.89329e-14	0.115673	0.499	0.386	2.55784e-10	Cd4+T
Chd7	2.18465e-14	0.114186	0.455	0.339	2.95147e-10	Cd4+T
Klhdc2	2.3808e-14	0.114374	0.346	0.246	3.21646e-10	Cd4+T
Ctdsp2	2.85212e-14	0.109442	0.379	0.272	3.85321e-10	Cd4+T
Pura	2.9016e-14	0.118209	0.551	0.441	3.92006e-10	Cd4+T
Tbl1x	4.10792e-14	0.101337	0.38	0.269	5.5498e-10	Cd4+T
Tnfaip8l2	5.35924e-14	0.108301	0.499	0.378	7.24034e-10	Cd4+T
Tpp2	6.40423e-14	0.113291	0.454	0.349	8.65211e-10	Cd4+T
Ifi208	6.73604e-14	0.113382	0.439	0.324	9.10039e-10	Cd4+T
Kif21b	6.74348e-14	0.11252	0.578	0.452	9.11045e-10	Cd4+T
Glg1	7.12855e-14	0.106056	0.376	0.274	9.63067e-10	Cd4+T
Bod1l	1.20311e-13	0.117068	0.609	0.502	1.6254e-09	Cd4+T
Nup210	1.32442e-13	0.102594	0.5	0.373	1.78929e-09	Cd4+T
Crebrf	1.34202e-13	0.112796	0.44	0.331	1.81306e-09	Cd4+T
Agfg1	1.64655e-13	0.102986	0.424	0.311	2.22449e-09	Cd4+T
Tcf25	1.77094e-13	0.102445	0.745	0.652	2.39254e-09	Cd4+T
Herc1	1.8459e-13	0.108009	0.495	0.38	2.49381e-09	Cd4+T
Pkn2	2.90331e-13	0.106539	0.428	0.32	3.92237e-09	Cd4+T
Cep350	3.25632e-13	0.105484	0.395	0.291	4.39928e-09	Cd4+T
Lnpep	3.78479e-13	0.109811	0.62	0.502	5.11325e-09	Cd4+T
Ptpn1	5.04252e-13	0.107843	0.541	0.421	6.81245e-09	Cd4+T
Celf1	6.68207e-13	0.107295	0.543	0.431	9.02747e-09	Cd4+T
Etnk1	6.70516e-13	0.105826	0.481	0.366	9.05868e-09	Cd4+T
Ankhd1	7.16942e-13	0.100498	0.358	0.258	9.68589e-09	Cd4+T
Skp1a	7.23053e-13	0.105344	0.462	0.356	9.76844e-09	Cd4+T
Ldb1	7.59925e-13	0.105799	0.528	0.417	1.02666e-08	Cd4+T
Kansl1	7.96352e-13	0.102266	0.476	0.367	1.07587e-08	Cd4+T
Itk	8.1451e-13	0.102266	0.754	0.664	1.1004e-08	Cd4+T
Thrap3	8.50834e-13	0.104192	0.676	0.568	1.14948e-08	Cd4+T
Stag1	9.75805e-13	0.10428	0.406	0.302	1.31831e-08	Cd4+T
Rbm38	1.14539e-12	0.102063	0.392	0.288	1.54742e-08	Cd4+T
Numa1	1.18156e-12	0.105749	0.554	0.442	1.59629e-08	Cd4+T
Il4ra	1.18649e-12	0.103458	0.346	0.251	1.60294e-08	Cd4+T
Wdr89	1.21333e-12	0.104546	0.527	0.419	1.6392e-08	Cd4+T
Map4k4	1.31452e-12	0.106737	0.559	0.446	1.77592e-08	Cd4+T
Fam169b	1.5591e-12	0.104141	0.455	0.338	2.10635e-08	Cd4+T
Phf3	1.93377e-12	0.10571	0.621	0.516	2.61252e-08	Cd4+T
Ubash3a	1.95882e-12	0.106285	0.414	0.316	2.64636e-08	Cd4+T
Smc4	2.37856e-12	0.106981	0.844	0.852	3.21344e-08	Cd4+T
Zcchc7	2.81512e-12	0.104798	0.586	0.472	3.80322e-08	Cd4+T
Srsf10	3.27345e-12	0.100183	0.495	0.379	4.42243e-08	Cd4+T
Psip1	3.33207e-12	0.105755	0.559	0.445	4.50162e-08	Cd4+T
Zfp638	3.40813e-12	0.103708	0.44	0.338	4.60439e-08	Cd4+T
Tasor	3.79397e-12	0.103511	0.444	0.34	5.12565e-08	Cd4+T
Tnrc6a	3.981e-12	0.105959	0.551	0.445	5.37833e-08	Cd4+T
Cd6	5.00021e-12	0.117432	0.51	0.417	6.75528e-08	Cd4+T
Dhx36	5.43032e-12	0.102788	0.415	0.318	7.33636e-08	Cd4+T
Add1	5.53183e-12	0.102937	0.478	0.372	7.4735e-08	Cd4+T
Elk4	6.74052e-12	0.102799	0.424	0.329	9.10645e-08	Cd4+T
Cd84	6.99382e-12	0.108006	0.542	0.432	9.44864e-08	Cd4+T
Esyt2	7.27642e-12	0.10459	0.499	0.396	9.83044e-08	Cd4+T
Pbrm1	7.552e-12	0.109033	0.528	0.426	1.02027e-07	Cd4+T
Nap1l4	8.14624e-12	0.101005	0.516	0.408	1.10056e-07	Cd4+T
Eif4ebp2	9.66005e-12	0.102503	0.589	0.483	1.30507e-07	Cd4+T
Tnfsf8	1.03203e-11	0.100778	0.342	0.249	1.39427e-07	Cd4+T
Ube3a	1.23864e-11	0.104453	0.552	0.447	1.6734e-07	Cd4+T
Llph	1.36381e-11	0.101581	0.621	0.525	1.84251e-07	Cd4+T
Cd55	1.38516e-11	0.100797	0.281	0.198	1.87135e-07	Cd4+T
Smc1a	1.97263e-11	0.101502	0.52	0.418	2.66502e-07	Cd4+T
Trim12a	4.02455e-11	0.103634	0.65	0.542	5.43717e-07	Cd4+T
Huwe1	7.1595e-11	0.101006	0.55	0.453	9.67248e-07	Cd4+T
Kdm5a	9.26192e-11	0.100163	0.481	0.377	1.25129e-06	Cd4+T
Tut7	9.66709e-11	0.100482	0.473	0.374	1.30602e-06	Cd4+T
Cd8b1	0	1.1921	0.937	0.345	0	Cd8+T
Cd8a	0	1.0431	0.844	0.066	0	Cd8+T
Nkg7	1.17819e-263	0.712395	0.925	0.462	1.59174e-259	Cd8+T
Fam241a	4.51653e-256	0.556789	0.569	0.11	6.10183e-252	Cd8+T
Klrd1	4.58507e-210	0.566482	0.716	0.233	6.19444e-206	Cd8+T
Ccr9	3.92496e-167	0.37906	0.323	0.033	5.30262e-163	Cd8+T
Dnajc15	1.93894e-162	0.448187	0.807	0.484	2.61951e-158	Cd8+T
Plac8	1.84189e-158	0.491821	0.547	0.165	2.48839e-154	Cd8+T
Tmem108	3.96303e-132	0.313602	0.377	0.082	5.35406e-128	Cd8+T
Ctsw	1.36532e-128	0.400816	0.709	0.298	1.84455e-124	Cd8+T
Epsti1	7.26332e-120	0.360972	0.841	0.636	9.81274e-116	Cd8+T
Ly6c2	8.51063e-120	0.634207	0.615	0.307	1.14979e-115	Cd8+T
Lcn4	5.22408e-110	0.231287	0.251	0.035	7.05773e-106	Cd8+T
Racgap1	1.85929e-107	0.242404	0.291	0.053	2.5119e-103	Cd8+T
Arl4c	1.71894e-96	0.255197	0.938	0.862	2.32229e-92	Cd8+T
Cst7	4.25225e-90	0.27723	0.462	0.162	5.74479e-86	Cd8+T
Ms4a4c	9.8221e-89	0.294991	0.382	0.123	1.32697e-84	Cd8+T
Sidt1	1.52524e-83	0.308736	0.485	0.213	2.06059e-79	Cd8+T
Dpp4	1.62794e-82	0.268052	0.405	0.149	2.19935e-78	Cd8+T
Pde7a	3.6589e-74	0.279298	0.536	0.258	4.94317e-70	Cd8+T
Atp8b4	5.31956e-74	0.237424	0.349	0.121	7.18672e-70	Cd8+T
Eef1b2	2.78436e-71	0.115817	1	1	3.76166e-67	Cd8+T
Runx3	1.46523e-70	0.298624	0.631	0.359	1.97953e-66	Cd8+T
Hdgfl3	3.61411e-68	0.209616	0.286	0.088	4.88266e-64	Cd8+T
Glipr2	5.41819e-67	0.256992	0.536	0.255	7.31998e-63	Cd8+T
Pde2a	4.66936e-64	0.237809	0.4	0.168	6.30831e-60	Cd8+T
Cd226	2.24553e-63	0.255242	0.536	0.268	3.03371e-59	Cd8+T
Acp5	3.07938e-60	0.267715	0.658	0.426	4.16025e-56	Cd8+T
Hspe1	5.02651e-60	0.174213	0.965	0.934	6.79082e-56	Cd8+T
Npm1	5.70979e-60	0.117461	1	0.997	7.71392e-56	Cd8+T
Themis	1.81076e-57	0.2532	0.578	0.333	2.44633e-53	Cd8+T
Tm6sf1	2.48826e-57	0.204852	0.328	0.123	3.36164e-53	Cd8+T
H2-Q7	1.09118e-55	0.155509	0.992	0.972	1.47419e-51	Cd8+T
Cmah	7.41485e-54	0.26453	0.608	0.383	1.00175e-49	Cd8+T
Gramd3	1.37507e-53	0.250203	0.619	0.375	1.85772e-49	Cd8+T
Rras2	1.22725e-52	0.202726	0.355	0.154	1.65801e-48	Cd8+T
Slc25a4	6.61238e-52	0.240788	0.659	0.404	8.93333e-48	Cd8+T
Prf1	5.19395e-51	0.196852	0.295	0.115	7.01703e-47	Cd8+T
Klk8	2.79894e-50	0.243369	0.681	0.492	3.78136e-46	Cd8+T
Ifi214	7.4246e-50	0.218435	0.374	0.175	1.00306e-45	Cd8+T
Sorl1	1.54527e-48	0.209823	0.436	0.223	2.08767e-44	Cd8+T
Gm30054	3.7595e-48	0.173754	0.273	0.103	5.07909e-44	Cd8+T
Smap2	4.71827e-46	0.230894	0.656	0.449	6.37438e-42	Cd8+T
Plcxd2	1.68572e-45	0.196811	0.406	0.203	2.27741e-41	Cd8+T
Tdrp	2.63585e-45	0.212551	0.408	0.212	3.56103e-41	Cd8+T
Ap1ar	7.02571e-45	0.183946	0.353	0.166	9.49173e-41	Cd8+T
Dnajc9	2.9729e-43	0.206002	0.517	0.308	4.01638e-39	Cd8+T
Tubb5	3.28302e-43	0.155438	0.916	0.886	4.43536e-39	Cd8+T
Fam189b	1.40545e-42	0.218191	0.679	0.497	1.89876e-38	Cd8+T
Slc12a7	5.18659e-42	0.195165	0.415	0.221	7.00708e-38	Cd8+T
Gm15472	2.53996e-41	0.173599	0.363	0.172	3.43148e-37	Cd8+T
Tbxa2r	8.96911e-41	0.162078	0.304	0.138	1.21173e-36	Cd8+T
Dapl1	9.11298e-41	0.348548	0.47	0.307	1.23116e-36	Cd8+T
Ms4a4b	3.5772e-39	0.111922	0.999	0.994	4.8328e-35	Cd8+T
Gas5	6.66735e-39	0.122863	0.985	0.973	9.00759e-35	Cd8+T
Adam19	2.10861e-38	0.155574	0.268	0.113	2.84873e-34	Cd8+T
Gtf2i	2.75489e-38	0.206594	0.681	0.499	3.72186e-34	Cd8+T
Sugt1	9.47597e-38	0.207949	0.631	0.444	1.2802e-33	Cd8+T
Bcl9l	1.52537e-37	0.192171	0.449	0.263	2.06078e-33	Cd8+T
AB124611	2.73074e-37	0.17792	0.447	0.249	3.68922e-33	Cd8+T
Zyx	4.14274e-37	0.207598	0.5	0.3	5.59684e-33	Cd8+T
Thy1	5.82037e-37	0.167503	0.927	0.845	7.86332e-33	Cd8+T
BE692007	8.45767e-37	0.226182	0.58	0.393	1.14263e-32	Cd8+T
Tapbpl	3.89678e-36	0.171756	0.382	0.204	5.26455e-32	Cd8+T
Hopx	1.18932e-34	0.177524	0.334	0.166	1.60677e-30	Cd8+T
AW112010	1.80134e-34	0.194486	0.907	0.802	2.43361e-30	Cd8+T
Fam169b	2.15376e-34	0.190936	0.517	0.323	2.90973e-30	Cd8+T
AI506816	4.62202e-34	0.150796	0.329	0.165	6.24434e-30	Cd8+T
Slco3a1	1.03368e-32	0.166888	0.373	0.203	1.3965e-28	Cd8+T
Peak1	1.44035e-32	0.148647	0.301	0.146	1.94591e-28	Cd8+T
Gm17018	1.48211e-32	0.158959	0.374	0.204	2.00233e-28	Cd8+T
Saraf	1.03829e-31	0.124308	0.953	0.93	1.40273e-27	Cd8+T
Hdac7	4.36008e-31	0.168599	0.445	0.271	5.89046e-27	Cd8+T
Zbtb7a	4.4121e-31	0.174003	0.519	0.327	5.96075e-27	Cd8+T
Sema4a	7.07664e-31	0.16917	0.408	0.239	9.56054e-27	Cd8+T
Vps13a	1.04626e-29	0.169494	0.469	0.294	1.41349e-25	Cd8+T
Rpgrip1	1.74022e-29	0.13436	0.254	0.12	2.35103e-25	Cd8+T
Rgcc	1.75259e-29	0.184608	0.418	0.251	2.36775e-25	Cd8+T
Larp1	1.78639e-29	0.168498	0.491	0.313	2.41342e-25	Cd8+T
Bola2	1.91028e-29	0.140407	0.826	0.762	2.58078e-25	Cd8+T
Ttc3	5.04861e-29	0.169179	0.408	0.246	6.82068e-25	Cd8+T
B4galnt1	9.11331e-29	0.143515	0.802	0.728	1.23121e-24	Cd8+T
Sh3bp5	9.32628e-29	0.15107	0.363	0.204	1.25998e-24	Cd8+T
Pim2	1.01705e-28	0.14027	0.275	0.136	1.37404e-24	Cd8+T
Neurl3	1.06272e-28	0.152129	0.436	0.254	1.43574e-24	Cd8+T
H2-Q6	2.55693e-28	0.183573	0.655	0.476	3.45441e-24	Cd8+T
Gm12216	6.23881e-28	0.127701	0.261	0.127	8.42863e-24	Cd8+T
Orai2	8.5254e-28	0.147539	0.388	0.227	1.15178e-23	Cd8+T
Golm1	1.76224e-27	0.1284	0.255	0.123	2.38078e-23	Cd8+T
Psme1	5.29285e-27	0.115571	0.952	0.926	7.15064e-23	Cd8+T
Hpcal1	5.70474e-27	0.151928	0.421	0.258	7.7071e-23	Cd8+T
Ppm1h	5.76863e-27	0.160765	0.452	0.288	7.79343e-23	Cd8+T
Sp140	7.21663e-27	0.133261	0.267	0.136	9.74966e-23	Cd8+T
Zfas1	2.38583e-26	0.17729	0.668	0.539	3.22325e-22	Cd8+T
mt-Nd5	8.41014e-26	0.113529	0.965	0.958	1.13621e-21	Cd8+T
Adcy7	8.60469e-26	0.166713	0.564	0.395	1.16249e-21	Cd8+T
Mta3	1.01636e-25	0.144394	0.395	0.238	1.3731e-21	Cd8+T
Tent5a	1.03838e-25	0.176498	0.429	0.268	1.40285e-21	Cd8+T
Fam111a	4.11938e-25	0.132286	0.312	0.17	5.56528e-21	Cd8+T
4930453N24Rik	2.66279e-24	0.144627	0.44	0.283	3.59743e-20	Cd8+T
Ifit1bl1	3.20042e-24	0.136152	0.3	0.167	4.32377e-20	Cd8+T
Il10rb	3.58341e-24	0.133214	0.359	0.209	4.84119e-20	Cd8+T
Lck	4.10187e-24	0.106115	0.944	0.932	5.54163e-20	Cd8+T
Gnptg	4.88706e-24	0.119536	0.265	0.14	6.60242e-20	Cd8+T
Gramd4	5.12523e-24	0.137556	0.386	0.238	6.92418e-20	Cd8+T
Epb41l4aos	9.92911e-24	0.144644	0.412	0.26	1.34142e-19	Cd8+T
Dph5	2.45104e-23	0.140972	0.373	0.23	3.31135e-19	Cd8+T
C1qbp	2.87213e-23	0.147365	0.52	0.356	3.88025e-19	Cd8+T
Limd1	4.66935e-23	0.142623	0.427	0.273	6.30829e-19	Cd8+T
Prkcb	6.76568e-23	0.135066	0.386	0.241	9.14043e-19	Cd8+T
Dtx1	1.15064e-22	0.13763	0.344	0.205	1.55452e-18	Cd8+T
Prps2	3.06528e-22	0.114669	0.303	0.172	4.1412e-18	Cd8+T
Gimap5	3.93867e-22	0.148264	0.531	0.361	5.32114e-18	Cd8+T
Lyst	4.12661e-22	0.11768	0.371	0.223	5.57504e-18	Cd8+T
Cd7	4.91752e-22	0.106418	0.386	0.226	6.64357e-18	Cd8+T
Ostf1	5.50516e-22	0.119574	0.841	0.768	7.43747e-18	Cd8+T
Dkc1	5.923e-22	0.140156	0.404	0.262	8.00198e-18	Cd8+T
Stat4	8.93352e-22	0.139749	0.471	0.313	1.20692e-17	Cd8+T
H2-DMa	1.46605e-21	0.12014	0.27	0.15	1.98063e-17	Cd8+T
Ccdc85b	1.48979e-21	0.132147	0.445	0.293	2.0127e-17	Cd8+T
Grap2	1.66824e-21	0.134836	0.738	0.656	2.2538e-17	Cd8+T
Nop56	3.1927e-21	0.144843	0.513	0.353	4.31334e-17	Cd8+T
Irf1	3.48451e-21	0.135136	0.475	0.313	4.70758e-17	Cd8+T
AI504432	3.66239e-21	0.107743	0.268	0.146	4.94789e-17	Cd8+T
Hdac4	4.53598e-21	0.113166	0.274	0.154	6.12811e-17	Cd8+T
Dyrk2	5.60959e-21	0.13222	0.429	0.282	7.57856e-17	Cd8+T
Nhp2	8.1042e-21	0.131512	0.435	0.288	1.09488e-16	Cd8+T
Bcl2	8.55239e-21	0.132295	0.872	0.845	1.15543e-16	Cd8+T
Hspa9	1.1931e-20	0.134761	0.451	0.304	1.61188e-16	Cd8+T
Nlrc3	1.25033e-20	0.118552	0.336	0.202	1.68919e-16	Cd8+T
Trrap	2.11773e-20	0.118871	0.318	0.191	2.86105e-16	Cd8+T
Pde3b	2.59432e-20	0.132341	0.439	0.284	3.50493e-16	Cd8+T
Cd96	3.86958e-20	0.127471	0.386	0.246	5.22781e-16	Cd8+T
Znrf2	4.07727e-20	0.147897	0.587	0.455	5.50839e-16	Cd8+T
Fam78a	8.04512e-20	0.143623	0.609	0.463	1.0869e-15	Cd8+T
Hspd1	8.20371e-20	0.142253	0.594	0.446	1.10832e-15	Cd8+T
Nlrc5	9.82027e-20	0.129869	0.361	0.232	1.32672e-15	Cd8+T
Wdr89	1.26447e-19	0.137114	0.565	0.414	1.7083e-15	Cd8+T
Sell	1.4186e-19	0.120956	0.839	0.831	1.91652e-15	Cd8+T
Sike1	1.60685e-19	0.127906	0.394	0.256	2.17086e-15	Cd8+T
Atad2	1.89696e-19	0.122493	0.345	0.215	2.56279e-15	Cd8+T
1110038B12Rik	2.32335e-19	0.108867	0.263	0.149	3.13885e-15	Cd8+T
Ppp3cc	4.8582e-19	0.116007	0.337	0.209	6.56343e-15	Cd8+T
Zmiz2	5.87485e-19	0.112882	0.317	0.194	7.93692e-15	Cd8+T
Ptpn22	5.89787e-19	0.134458	0.725	0.593	7.96802e-15	Cd8+T
Zfp386	7.95671e-19	0.111099	0.288	0.171	1.07495e-14	Cd8+T
Prkch	8.67443e-19	0.134616	0.533	0.383	1.17192e-14	Cd8+T
Hsph1	9.2667e-19	0.116787	0.327	0.204	1.25193e-14	Cd8+T
Ctsc	1.11011e-18	0.11595	0.358	0.226	1.49976e-14	Cd8+T
Gm20559	1.2756e-18	0.121662	0.371	0.238	1.72333e-14	Cd8+T
Zfp945	1.37784e-18	0.110139	0.277	0.163	1.86146e-14	Cd8+T
Ankib1	1.75835e-18	0.1071	0.289	0.172	2.37553e-14	Cd8+T
Socs1	2.77657e-18	0.113341	0.309	0.186	3.75114e-14	Cd8+T
Mbp	2.81953e-18	0.122698	0.448	0.304	3.80918e-14	Cd8+T
Mppe1	2.9462e-18	0.118614	0.359	0.232	3.98031e-14	Cd8+T
Gbp2	3.16665e-18	0.111063	0.272	0.158	4.27814e-14	Cd8+T
Cyth4	4.09672e-18	0.128887	0.518	0.361	5.53467e-14	Cd8+T
Phgdh	4.35888e-18	0.114082	0.359	0.23	5.88884e-14	Cd8+T
Mrps16	4.79752e-18	0.13345	0.552	0.406	6.48144e-14	Cd8+T
Mef2d	5.07678e-18	0.126227	0.436	0.303	6.85873e-14	Cd8+T
Il27ra	5.64461e-18	0.131196	0.529	0.387	7.62586e-14	Cd8+T
Arhgef18	8.244e-18	0.134775	0.572	0.429	1.11376e-13	Cd8+T
Dleu2	1.11112e-17	0.118223	0.326	0.205	1.50112e-13	Cd8+T
Snhg12	1.35312e-17	0.114686	0.413	0.276	1.82807e-13	Cd8+T
Ifi206	1.3542e-17	0.142781	0.551	0.404	1.82952e-13	Cd8+T
Pa2g4	1.43518e-17	0.122706	0.464	0.323	1.93892e-13	Cd8+T
Pigp	1.50465e-17	0.104979	0.318	0.197	2.03278e-13	Cd8+T
Zmynd11	1.69717e-17	0.127415	0.436	0.305	2.29288e-13	Cd8+T
Ftsj3	1.71867e-17	0.108722	0.284	0.173	2.32193e-13	Cd8+T
Prkacb	1.94864e-17	0.129291	0.541	0.394	2.63261e-13	Cd8+T
Gadd45gip1	1.99122e-17	0.115292	0.432	0.294	2.69014e-13	Cd8+T
Hscb	2.32329e-17	0.101835	0.265	0.156	3.13877e-13	Cd8+T
Prxl2c	2.34335e-17	0.110336	0.31	0.195	3.16586e-13	Cd8+T
Ptp4a3	5.99387e-17	0.1226	0.416	0.288	8.09772e-13	Cd8+T
Cntrl	8.12363e-17	0.127544	0.469	0.335	1.0975e-12	Cd8+T
Spata13	8.30338e-17	0.11645	0.418	0.288	1.12179e-12	Cd8+T
Mical1	8.75156e-17	0.100863	0.266	0.158	1.18234e-12	Cd8+T
Notch1	1.09064e-16	0.11122	0.388	0.257	1.47345e-12	Cd8+T
Mcm6	1.22866e-16	0.103827	0.285	0.174	1.65992e-12	Cd8+T
Ankrd10	1.27597e-16	0.112698	0.415	0.281	1.72384e-12	Cd8+T
Tnfsf8	1.88475e-16	0.109769	0.372	0.246	2.5463e-12	Cd8+T
Ubac2	2.09019e-16	0.115273	0.433	0.297	2.82385e-12	Cd8+T
Utp14a	3.59353e-16	0.10583	0.317	0.203	4.85486e-12	Cd8+T
Lyar	3.98753e-16	0.101987	0.298	0.184	5.38716e-12	Cd8+T
Trim12c	4.53489e-16	0.116497	0.448	0.31	6.12664e-12	Cd8+T
Luc7l	4.67911e-16	0.105762	0.367	0.242	6.32147e-12	Cd8+T
Ndufa10	4.68903e-16	0.120127	0.512	0.369	6.33488e-12	Cd8+T
Npm3	4.93934e-16	0.125402	0.652	0.527	6.67305e-12	Cd8+T
Xrn2	6.98242e-16	0.116686	0.728	0.66	9.43325e-12	Cd8+T
Rnf213	7.3602e-16	0.129132	0.392	0.27	9.94364e-12	Cd8+T
Dmac1	7.55786e-16	0.110159	0.41	0.281	1.02107e-11	Cd8+T
Snhg20	8.40565e-16	0.104974	0.332	0.219	1.1356e-11	Cd8+T
Traf1	8.79469e-16	0.10455	0.474	0.32	1.18816e-11	Cd8+T
Mir142hg	8.88699e-16	0.108737	0.312	0.201	1.20063e-11	Cd8+T
Snhg1	1.04427e-15	0.122712	0.517	0.378	1.41081e-11	Cd8+T
Pik3ip1	1.07528e-15	0.130907	0.559	0.433	1.4527e-11	Cd8+T
Rpl9-ps6	1.0965e-15	0.111436	0.404	0.278	1.48137e-11	Cd8+T
Ubn2	1.14702e-15	0.113343	0.448	0.313	1.54962e-11	Cd8+T
Ifi213	1.15263e-15	0.11447	0.35	0.234	1.55721e-11	Cd8+T
Gatad2a	1.22292e-15	0.104892	0.36	0.239	1.65217e-11	Cd8+T
Gpr18	1.47139e-15	0.104652	0.322	0.209	1.98785e-11	Cd8+T
Cxcr4	1.59832e-15	0.117951	0.523	0.374	2.15933e-11	Cd8+T
Usp24	1.60887e-15	0.111571	0.36	0.245	2.17358e-11	Cd8+T
Gng2	1.63467e-15	0.111758	0.346	0.226	2.20844e-11	Cd8+T
Wdr43	2.39545e-15	0.114325	0.432	0.303	3.23626e-11	Cd8+T
Med30	2.65023e-15	0.111607	0.423	0.298	3.58046e-11	Cd8+T
Pik3r5	2.68113e-15	0.108488	0.347	0.233	3.62221e-11	Cd8+T
Dync1h1	3.20719e-15	0.116877	0.468	0.337	4.33291e-11	Cd8+T
Tpst2	3.94195e-15	0.113573	0.518	0.37	5.32557e-11	Cd8+T
Nudc	4.16327e-15	0.108114	0.497	0.353	5.62457e-11	Cd8+T
Nop58	4.61723e-15	0.108897	0.401	0.277	6.23788e-11	Cd8+T
Treml2	6.57882e-15	0.103186	0.305	0.197	8.88798e-11	Cd8+T
Exosc8	7.58824e-15	0.108146	0.416	0.292	1.02517e-10	Cd8+T
Fgfr1op2	1.06151e-14	0.117904	0.623	0.49	1.43409e-10	Cd8+T
Pdlim1	1.49958e-14	0.109452	0.479	0.342	2.02593e-10	Cd8+T
Mybbp1a	1.66985e-14	0.100997	0.347	0.234	2.25597e-10	Cd8+T
Rtcb	1.70919e-14	0.106741	0.456	0.327	2.30911e-10	Cd8+T
Hipk1	1.83807e-14	0.124326	0.561	0.436	2.48324e-10	Cd8+T
Sp110	2.21892e-14	0.117546	0.651	0.539	2.99776e-10	Cd8+T
Rnf138	2.31832e-14	0.12965	0.578	0.468	3.13204e-10	Cd8+T
Cdk4	3.12366e-14	0.11017	0.395	0.28	4.22006e-10	Cd8+T
Sh3gl1	3.36496e-14	0.108878	0.459	0.332	4.54606e-10	Cd8+T
Ppp6r1	3.54431e-14	0.105507	0.442	0.316	4.78837e-10	Cd8+T
Elf4	4.84669e-14	0.100189	0.326	0.218	6.54788e-10	Cd8+T
Rfx7	5.41367e-14	0.105773	0.389	0.274	7.31387e-10	Cd8+T
Efr3a	6.85611e-14	0.111608	0.503	0.372	9.26261e-10	Cd8+T
Il21r	7.54899e-14	0.102436	0.448	0.316	1.01987e-09	Cd8+T
Psmg4	8.12682e-14	0.100479	0.394	0.274	1.09793e-09	Cd8+T
Zfp652	9.76473e-14	0.101303	0.416	0.291	1.31922e-09	Cd8+T
Ankrd17	9.95518e-14	0.112804	0.499	0.37	1.34495e-09	Cd8+T
Arl5c	1.17084e-13	0.101824	0.394	0.274	1.58181e-09	Cd8+T
Fryl	1.17689e-13	0.112938	0.489	0.362	1.58998e-09	Cd8+T
Gimap7	1.42221e-13	0.113192	0.378	0.263	1.92141e-09	Cd8+T
Anapc5	1.43377e-13	0.110373	0.499	0.374	1.93703e-09	Cd8+T
Phb	1.9941e-13	0.100067	0.404	0.288	2.69403e-09	Cd8+T
Gm47283	2.02451e-13	0.103924	0.406	0.29	2.73511e-09	Cd8+T
Ubash3a	2.14419e-13	0.101899	0.441	0.314	2.8968e-09	Cd8+T
Mrpl58	2.41197e-13	0.100927	0.442	0.317	3.25857e-09	Cd8+T
Trim56	2.65744e-13	0.106505	0.427	0.31	3.5902e-09	Cd8+T
Eif3d	4.4176e-13	0.103684	0.515	0.385	5.96817e-09	Cd8+T
Atf7ip	6.58128e-13	0.117034	0.554	0.435	8.8913e-09	Cd8+T
Kat6a	7.44879e-13	0.102656	0.441	0.323	1.00633e-08	Cd8+T
Dusp2	1.04408e-12	0.110949	0.49	0.36	1.41056e-08	Cd8+T
Cct3	1.27035e-12	0.104047	0.538	0.411	1.71624e-08	Cd8+T
Tasor	1.45558e-12	0.103572	0.466	0.341	1.96649e-08	Cd8+T
Sun2	1.90451e-12	0.103419	0.508	0.381	2.573e-08	Cd8+T
Atp1a1	2.37871e-12	0.113378	0.598	0.495	3.21364e-08	Cd8+T
Ctla2a	3.08623e-12	0.150475	0.422	0.319	4.16949e-08	Cd8+T
Trim30a	5.63791e-12	0.105208	0.466	0.346	7.61682e-08	Cd8+T
Tap1	1.28965e-11	0.100983	0.588	0.465	1.74231e-07	Cd8+T
Ipcef1	2.54957e-11	0.104692	0.529	0.41	3.44447e-07	Cd8+T
Rnf167	2.65318e-11	0.100692	0.518	0.4	3.58445e-07	Cd8+T
Atxn2l	5.77604e-11	0.100018	0.507	0.396	7.80342e-07	Cd8+T
Ccl5	3.19056e-09	0.464389	0.457	0.478	4.31045e-05	Cd8+T
Ahnak	7.17789e-09	0.121788	0.413	0.313	9.69734e-05	Cd8+T
Trdc	0	1.40112	0.796	0.067	0	γδT
Il17a	0	1.28992	0.593	0.007	0	γδT
Tcrg-C1	0	1.26522	0.799	0.046	0	γδT
Cd163l1	0	1.12828	0.663	0.011	0	γδT
Tmem176a	0	1.06749	0.751	0.06	0	γδT
Tmem176b	0	1.0406	0.774	0.076	0	γδT
Blk	0	0.758295	0.493	0.014	0	γδT
Ltb4r1	8.0883e-303	0.639923	0.462	0.018	1.09273e-298	γδT
Abi3bp	1.08922e-280	0.46315	0.314	0.001	1.47154e-276	γδT
S100a4	7.09661e-279	1.20518	0.925	0.216	9.58751e-275	γδT
Serpinb1a	2.5185e-249	0.656912	0.466	0.032	3.40249e-245	γδT
Cxcr6	1.8632e-247	1.05211	0.855	0.209	2.51718e-243	γδT
Rorc	1.88399e-225	0.387428	0.271	0.003	2.54527e-221	γδT
S100a6	1.49858e-222	1.12389	0.991	0.446	2.02459e-218	γδT
Capg	8.37322e-213	0.935023	0.814	0.21	1.13122e-208	γδT
Kcnk1	4.66281e-212	0.366108	0.251	0.002	6.29946e-208	γδT
Bcl2a1a	3.18253e-201	0.387023	0.265	0.005	4.2996e-197	γδT
Ly6g5b	4.66503e-187	0.458538	0.31	0.015	6.30245e-183	γδT
Lgals1	7.45105e-182	0.931547	0.998	0.544	1.00664e-177	γδT
S100a11	3.72387e-177	0.733117	1	0.735	5.03094e-173	γδT
Actn2	1.59711e-160	0.684767	0.559	0.114	2.15769e-156	γδT
Maf	1.79397e-159	0.663922	0.586	0.109	2.42365e-155	γδT
S100a10	9.88088e-158	0.566589	1	0.924	1.33491e-153	γδT
Gm36723	1.12629e-146	0.450751	0.326	0.028	1.52162e-142	γδT
Ccr2	9.11976e-134	0.690475	0.615	0.156	1.23208e-129	γδT
Tmsb4x	9.07446e-121	0.125132	1	1	1.22596e-116	γδT
Smox	5.88676e-119	0.45462	0.353	0.051	7.95301e-115	γδT
Nr4a1	1.24171e-118	0.612241	0.464	0.091	1.67755e-114	γδT
Junb	2.22835e-117	0.698536	0.964	0.74	3.0105e-113	γδT
Bcl2a1b	2.61986e-117	0.699393	0.663	0.221	3.53943e-113	γδT
Bcl2a1d	8.88071e-117	0.597829	0.473	0.101	1.19978e-112	γδT
Itm2b	2.07195e-116	0.345509	1	0.981	2.7992e-112	γδT
Crip1	1.79417e-115	0.508131	0.998	0.906	2.42392e-111	γδT
Aqp3	1.86643e-109	0.491435	0.391	0.073	2.52155e-105	γδT
Oaz1	2.22709e-106	0.248426	1	0.998	3.0088e-102	γδT
Rora	3.57365e-101	0.567336	0.529	0.146	4.828e-97	γδT
Tspo	5.40498e-96	0.408112	0.995	0.87	7.30213e-92	γδT
Pdcd1	2.93543e-92	0.393965	0.274	0.036	3.96577e-88	γδT
Tcrg-C2	2.56386e-90	0.444347	0.314	0.051	3.46378e-86	γδT
Nfkbia	1.21745e-85	0.543101	0.957	0.665	1.64478e-81	γδT
Selenop	2.95591e-85	0.587723	0.781	0.483	3.99344e-81	γδT
Tcrg-C4	8.76816e-85	0.379571	0.31	0.051	1.18458e-80	γδT
Fosb	2.13721e-84	0.359056	0.262	0.036	2.88737e-80	γδT
Serf2	2.5901e-83	0.236026	1	0.993	3.49922e-79	γδT
Ubb	2.95732e-82	0.197361	1	0.999	3.99534e-78	γδT
Pfn1	6.33787e-81	0.22013	1	0.997	8.56246e-77	γδT
Lsp1	1.13393e-80	0.39736	1	0.874	1.53194e-76	γδT
H2-D1	3.9455e-80	0.177372	1	1	5.33038e-76	γδT
Cst3	3.29939e-76	0.481774	0.898	0.571	4.45747e-72	γδT
Dusp1	5.36825e-76	0.60816	0.613	0.276	7.2525e-72	γδT
Acsbg1	1.19534e-74	0.455478	0.342	0.079	1.61491e-70	γδT
Eif1	1.66636e-74	0.16196	1	0.999	2.25125e-70	γδT
Cd52	4.88409e-74	0.190261	1	0.998	6.5984e-70	γδT
B2m	1.18271e-73	0.159717	1	1	1.59784e-69	γδT
Srgn	2.23144e-72	0.364458	1	0.881	3.01468e-68	γδT
Gadd45b	1.5183e-71	0.442954	0.355	0.086	2.05123e-67	γδT
Pim1	2.33282e-69	0.451085	0.977	0.697	3.15164e-65	γδT
Icos	3.66441e-68	0.546627	0.622	0.294	4.95061e-64	γδT
St6galnac3	3.77222e-68	0.351891	0.303	0.065	5.09627e-64	γδT
Nfkbid	4.13703e-67	0.493601	0.416	0.135	5.58913e-63	γδT
Cd3g	1.59429e-66	0.230594	1	0.991	2.15389e-62	γδT
Dap	2.64781e-66	0.518513	0.566	0.273	3.57719e-62	γδT
Tnfrsf25	1.11448e-65	0.410781	0.373	0.108	1.50567e-61	γδT
Apoe	2.47851e-65	0.540891	0.722	0.305	3.34846e-61	γδT
Fos	3.99903e-64	0.567679	0.471	0.17	5.40269e-60	γδT
Rpl41	1.0496e-63	0.108566	1	1	1.41801e-59	γδT
Dgat1	1.35414e-63	0.395687	0.335	0.087	1.82944e-59	γδT
Sh3bgrl3	2.45015e-62	0.222627	1	0.988	3.31015e-58	γδT
Ckb	1.38568e-61	0.412944	0.353	0.097	1.87206e-57	γδT
Itgb7	8.1635e-61	0.372788	0.984	0.786	1.10289e-56	γδT
Actb	8.38585e-61	0.184308	1	1	1.13293e-56	γδT
Actg1	6.27566e-60	0.285234	0.998	0.965	8.47842e-56	γδT
Prr13	5.58545e-59	0.494194	0.667	0.407	7.54594e-55	γδT
Furin	2.09397e-57	0.415528	0.389	0.133	2.82896e-53	γδT
Selplg	3.60436e-57	0.290823	1	0.919	4.8695e-53	γδT
Agpat4	1.50301e-56	0.351876	0.29	0.073	2.03056e-52	γδT
Ramp1	1.35859e-52	0.50822	0.557	0.318	1.83545e-48	γδT
Prdx6	1.27479e-50	0.354252	0.907	0.713	1.72224e-46	γδT
Rgs1	3.71876e-49	0.498649	0.532	0.243	5.02404e-45	γδT
Osbpl3	5.89264e-49	0.286043	0.253	0.06	7.96096e-45	γδT
Pkm	1.87079e-48	0.316786	0.955	0.761	2.52743e-44	γδT
Psap	3.16673e-48	0.343628	0.835	0.66	4.27826e-44	γδT
Clic1	5.7427e-48	0.272316	0.995	0.901	7.75839e-44	γδT
Zfp36l1	3.1085e-47	0.395127	0.808	0.606	4.19959e-43	γδT
Tagln2	4.8744e-46	0.315079	0.995	0.824	6.58532e-42	γδT
Gpx1	1.32733e-45	0.375107	0.753	0.58	1.79322e-41	γδT
Jaml	1.44346e-45	0.382542	0.371	0.139	1.95012e-41	γδT
Samsn1	3.53918e-45	0.407974	0.443	0.196	4.78143e-41	γδT
Hilpda	1.39184e-44	0.35876	0.317	0.103	1.88037e-40	γδT
Arhgap31	1.8733e-43	0.430803	0.484	0.247	2.53083e-39	γδT
Rgs2	2.42266e-42	0.460101	0.491	0.245	3.27302e-38	γδT
Aldoa	1.71199e-41	0.288083	0.971	0.78	2.3129e-37	γδT
Sub1	2.3145e-41	0.239241	1	0.927	3.1269e-37	γδT
Ndfip1	2.37353e-41	0.290711	0.973	0.775	3.20664e-37	γδT
Tomm6	2.88228e-41	0.282526	0.957	0.764	3.89396e-37	γδT
Gnas	3.01682e-40	0.218143	0.998	0.947	4.07572e-36	γδT
Cd82	3.36544e-40	0.400535	0.627	0.435	4.54672e-36	γδT
Sec61g	1.03129e-39	0.258107	0.995	0.88	1.39328e-35	γδT
Ubc	1.59387e-38	0.245622	1	0.899	2.15331e-34	γδT
Stk24	1.83696e-38	0.320999	0.765	0.622	2.48173e-34	γδT
Ly6e	2.02979e-38	0.202117	1	0.966	2.74224e-34	γδT
Fgl2	5.99416e-38	0.29798	0.299	0.098	8.09812e-34	γδT
Laptm5	1.93983e-37	0.188218	1	0.977	2.62072e-33	γδT
Vim	4.6798e-37	0.325509	0.984	0.743	6.32241e-33	γδT
Cox5a	8.85738e-37	0.268727	0.957	0.79	1.19663e-32	γδT
Acot7	1.70572e-34	0.297696	0.303	0.112	2.30443e-30	γδT
Id2	1.82705e-34	0.335705	0.819	0.503	2.46835e-30	γδT
Cd247	2.25035e-34	0.287022	0.9	0.731	3.04023e-30	γδT
Krtcap2	8.33888e-34	0.256393	0.957	0.783	1.12658e-29	γδT
Smpdl3a	2.95986e-33	0.369946	0.579	0.427	3.99877e-29	γδT
Cd48	4.15638e-33	0.311062	0.817	0.659	5.61527e-29	γδT
Cox6a1	6.12959e-33	0.236511	0.977	0.835	8.28108e-29	γδT
Btg2	1.72825e-32	0.293213	0.966	0.759	2.33487e-28	γδT
Jund	2.55338e-32	0.252506	0.991	0.899	3.44961e-28	γδT
Gnb2	5.73181e-32	0.278995	0.819	0.647	7.74367e-28	γδT
Vasp	6.08489e-32	0.26044	0.982	0.805	8.22069e-28	γδT
Ptprcap	1.19228e-31	0.192863	0.993	0.952	1.61077e-27	γδT
Tmbim6	2.66844e-31	0.24481	0.959	0.792	3.60506e-27	γδT
Ltb	3.29428e-31	0.188241	1	0.971	4.45057e-27	γδT
Ndufa3	1.50214e-30	0.245213	0.939	0.761	2.02939e-26	γδT
Emb	1.50228e-30	0.217228	0.993	0.914	2.02958e-26	γδT
Ier2	1.53579e-30	0.365261	0.622	0.462	2.07485e-26	γδT
Anxa2	2.02175e-30	0.341981	0.425	0.21	2.73139e-26	γδT
Cd44	4.868e-30	0.344022	0.428	0.231	6.57667e-26	γδT
Tmem64	5.42715e-30	0.334001	0.378	0.189	7.33209e-26	γδT
Cmtm7	7.22426e-30	0.381924	0.554	0.408	9.75998e-26	γδT
St3gal6	7.5125e-30	0.318604	0.373	0.185	1.01494e-25	γδT
Klrk1	2.13837e-29	0.292367	0.36	0.144	2.88893e-25	γδT
Anxa6	3.21511e-29	0.259203	0.862	0.669	4.34361e-25	γδT
Ubl5	8.25508e-29	0.223977	0.986	0.867	1.11526e-24	γδT
Atp5md	8.54153e-29	0.25261	0.903	0.744	1.15396e-24	γδT
Fkbp1a	1.45984e-28	0.290536	0.708	0.592	1.97225e-24	γδT
Ppp1ca	2.64607e-28	0.210615	0.995	0.899	3.57484e-24	γδT
Cfl1	5.51886e-28	0.116735	1	0.998	7.45599e-24	γδT
Fth1	5.8597e-28	0.11441	1	0.999	7.91645e-24	γδT
Rilpl2	9.73605e-28	0.297362	0.287	0.121	1.31534e-23	γδT
Dad1	1.12751e-27	0.230339	0.975	0.866	1.52327e-23	γδT
F2r	1.72577e-27	0.281151	0.287	0.121	2.33151e-23	γδT
Ero1l	1.5311e-26	0.260759	0.271	0.113	2.06852e-22	γδT
Ap3s1	2.66376e-26	0.327771	0.434	0.268	3.59874e-22	γδT
Arpc3	2.7936e-26	0.197074	0.998	0.899	3.77416e-22	γδT
Ftl1	7.46444e-26	0.134162	0.995	0.984	1.00845e-21	γδT
Sdf2l1	3.15811e-25	0.281709	0.262	0.11	4.2666e-21	γδT
Uhrf2	3.31838e-25	0.353769	0.489	0.351	4.48313e-21	γδT
D8Ertd738e	5.49802e-25	0.24711	0.83	0.702	7.42783e-21	γδT
Arpc4	5.91522e-25	0.24182	0.833	0.669	7.99146e-21	γδT
Cyba	6.16787e-25	0.202973	0.993	0.888	8.33279e-21	γδT
Myl12a	6.65771e-25	0.210424	0.993	0.883	8.99456e-21	γδT
Spcs2	1.22492e-24	0.23439	0.903	0.754	1.65486e-20	γδT
Lat	1.3272e-24	0.201378	0.993	0.899	1.79305e-20	γδT
Cox6b1	3.26724e-24	0.191345	0.998	0.887	4.41404e-20	γδT
Acot9	7.1387e-24	0.274871	0.296	0.141	9.64438e-20	γδT
Sec11c	9.62504e-24	0.274495	0.681	0.575	1.30034e-19	γδT
Il18r1	1.3779e-23	0.343102	0.43	0.268	1.86154e-19	γδT
Cox7c	1.64587e-23	0.150204	0.995	0.963	2.22358e-19	γδT
Ostf1	2.82134e-23	0.215491	0.941	0.775	3.81163e-19	γδT
Cd3e	5.60488e-23	0.168329	0.991	0.943	7.5722e-19	γδT
Myl6	5.81571e-23	0.116809	1	0.995	7.85702e-19	γδT
Dynll1	7.15828e-23	0.212802	0.971	0.828	9.67083e-19	γδT
Ndufa4	1.04616e-22	0.17701	0.986	0.917	1.41336e-18	γδT
Gm11808	1.37155e-22	0.218213	0.946	0.786	1.85296e-18	γδT
Dusp5	1.43113e-22	0.29116	0.36	0.18	1.93345e-18	γδT
Atp6v0e	1.60804e-22	0.206849	0.916	0.758	2.17246e-18	γδT
Cox6c	2.88941e-22	0.161631	1	0.946	3.9036e-18	γδT
Tmem258	3.57078e-22	0.221594	0.796	0.665	4.82412e-18	γδT
Lgals3bp	5.93832e-22	0.29827	0.378	0.217	8.02267e-18	γδT
Tmed2	1.04238e-21	0.213928	0.896	0.749	1.40826e-17	γδT
Selenok	1.31351e-21	0.218753	0.767	0.665	1.77455e-17	γδT
Fis1	3.68543e-21	0.213998	0.828	0.699	4.97901e-17	γδT
Serinc3	3.79069e-21	0.227361	0.828	0.651	5.12122e-17	γδT
Calm1	8.32049e-21	0.128892	1	0.988	1.1241e-16	γδT
Hmgb2	1.21031e-20	0.21224	0.98	0.784	1.63512e-16	γδT
Ypel3	1.34174e-20	0.210052	0.885	0.735	1.81269e-16	γδT
Arl6ip1	1.65063e-20	0.193475	0.962	0.822	2.23e-16	γδT
Fxyd5	5.01713e-20	0.116029	1	0.991	6.77815e-16	γδT
Cox5b	5.84814e-20	0.194385	0.964	0.799	7.90083e-16	γδT
Ndufa13	8.00693e-20	0.175372	0.986	0.876	1.08174e-15	γδT
Hsp90b1	1.06347e-19	0.242253	0.824	0.685	1.43675e-15	γδT
Cdc42	1.40625e-19	0.152794	1	0.95	1.89984e-15	γδT
Ndufb1-ps	2.29862e-19	0.193038	0.971	0.823	3.10544e-15	γδT
Cotl1	4.49944e-19	0.188125	0.982	0.88	6.07875e-15	γδT
Tnfaip3	4.81067e-19	0.31081	0.507	0.383	6.49921e-15	γδT
Tmem50a	1.04717e-18	0.180612	0.989	0.863	1.41472e-14	γδT
H3f3b	1.08649e-18	0.125544	1	0.981	1.46785e-14	γδT
Comt	1.52504e-18	0.221076	0.251	0.119	2.06034e-14	γδT
Ctsd	1.85545e-18	0.182818	0.966	0.772	2.50671e-14	γδT
Sec61b	2.95614e-18	0.152949	0.989	0.935	3.99374e-14	γδT
Lgals3	3.48723e-18	0.258138	0.265	0.126	4.71125e-14	γδT
Ahnak	5.49906e-18	0.295975	0.489	0.329	7.42923e-14	γδT
Cd37	6.36526e-18	0.195768	0.887	0.731	8.59946e-14	γδT
Rexo2	7.13327e-18	0.271859	0.536	0.466	9.63705e-14	γδT
Cdk2ap2	7.18986e-18	0.193169	0.977	0.848	9.71351e-14	γδT
Il2rg	7.69286e-18	0.193074	0.975	0.806	1.03931e-13	γδT
Map1lc3b	8.66518e-18	0.19508	0.869	0.717	1.17067e-13	γδT
2023-09-11	2.17595e-17	0.264201	0.355	0.222	2.93971e-13	γδT
Slc25a5	3.05919e-17	0.160012	0.991	0.902	4.13296e-13	γδT
Uqcrb	3.13682e-17	0.197996	0.781	0.674	4.23785e-13	γδT
Emp3	8.19063e-17	0.180712	0.989	0.847	1.10655e-12	γδT
S100a13	9.12792e-17	0.229959	0.649	0.583	1.23318e-12	γδT
Slc7a6os	9.85314e-17	0.257078	0.267	0.144	1.33116e-12	γδT
Ndufa1	1.32569e-16	0.22025	0.735	0.655	1.79101e-12	γδT
Ncor1	1.71305e-16	0.175079	0.989	0.877	2.31433e-12	γδT
Tob2	1.74118e-16	0.266352	0.351	0.225	2.35234e-12	γδT
Atp5mpl	2.22278e-16	0.164044	0.977	0.867	3.00298e-12	γδT
Tgif1	2.32736e-16	0.262834	0.333	0.199	3.14427e-12	γδT
Eno1	2.43444e-16	0.187821	0.937	0.773	3.28893e-12	γδT
Atp6v1f	2.83942e-16	0.179488	0.894	0.76	3.83605e-12	γδT
Ppp1r11	5.7296e-16	0.253842	0.471	0.376	7.74069e-12	γδT
Atp2b1	1.31344e-15	0.224975	0.69	0.573	1.77445e-11	γδT
Arpp19	2.69967e-15	0.171115	0.839	0.714	3.64725e-11	γδT
Ldha	2.70688e-15	0.168765	0.986	0.852	3.657e-11	γδT
Cd69	2.73697e-15	0.226869	0.661	0.531	3.69765e-11	γδT
Arpc1b	3.26673e-15	0.124763	1	0.958	4.41335e-11	γδT
Card19	4.19959e-15	0.245188	0.335	0.216	5.67364e-11	γδT
Znrf1	5.45898e-15	0.239105	0.527	0.463	7.37508e-11	γδT
Ikzf3	5.77914e-15	0.253804	0.412	0.301	7.80761e-11	γδT
Atp5l	6.09906e-15	0.121223	1	0.959	8.23983e-11	γδT
Cnbp	1.07264e-14	0.158396	0.98	0.883	1.44913e-10	γδT
Arhgdia	1.13292e-14	0.173185	0.928	0.764	1.53057e-10	γδT
Nedd8	1.1914e-14	0.167838	0.898	0.769	1.60959e-10	γδT
Myo1f	1.55795e-14	0.214012	0.29	0.163	2.10478e-10	γδT
Micos10	1.77653e-14	0.170977	0.876	0.747	2.40009e-10	γδT
Ikzf2	2.30198e-14	0.178901	0.326	0.169	3.10998e-10	γδT
Arf5	2.76736e-14	0.147027	0.989	0.895	3.7387e-10	γδT
Calr	3.26042e-14	0.189466	0.934	0.775	4.40483e-10	γδT
Gabarap	3.42328e-14	0.164802	0.939	0.793	4.62485e-10	γδT
Hspa5	3.54143e-14	0.227447	0.638	0.577	4.78447e-10	γδT
Txn1	3.97701e-14	0.169305	0.867	0.725	5.37294e-10	γδT
Pycard	4.197e-14	0.186053	0.792	0.665	5.67015e-10	γδT
Prdx1	4.32956e-14	0.167555	0.95	0.803	5.84923e-10	γδT
Capzb	4.64542e-14	0.167536	0.971	0.822	6.27597e-10	γδT
Rnaset2a	6.02271e-14	0.171366	0.855	0.726	8.13667e-10	γδT
Psmb3	1.1234e-13	0.166717	0.851	0.723	1.51772e-09	γδT
Gpsm3	1.62607e-13	0.173545	0.869	0.732	2.19682e-09	γδT
Scp2	1.80386e-13	0.157957	0.948	0.809	2.43701e-09	γδT
Capns1	5.46562e-13	0.228947	0.507	0.449	7.38406e-09	γδT
Ost4	6.33363e-13	0.161004	0.93	0.781	8.55673e-09	γδT
Slc1a5	6.4838e-13	0.25423	0.371	0.273	8.75961e-09	γδT
Glrx	9.47672e-13	0.187539	0.269	0.154	1.2803e-08	γδT
Sem1	1.02556e-12	0.135222	0.993	0.901	1.38554e-08	γδT
Vps37b	1.49883e-12	0.212593	0.686	0.594	2.02492e-08	γδT
Cops9	1.61853e-12	0.16223	0.765	0.677	2.18664e-08	γδT
Ndufv3	1.66511e-12	0.184981	0.64	0.587	2.24956e-08	γδT
Ppib	2.62456e-12	0.13969	0.993	0.915	3.54578e-08	γδT
Calm2	2.62726e-12	0.160432	0.946	0.771	3.54943e-08	γδT
Smco4	3.5446e-12	0.21046	0.317	0.209	4.78876e-08	γδT
Ppp1cc	3.83786e-12	0.166082	0.828	0.697	5.18495e-08	γδT
2023-09-01	3.89441e-12	0.145899	0.991	0.885	5.26134e-08	γδT
Elob	6.11202e-12	0.134582	0.984	0.9	8.25734e-08	γδT
Prkar1a	6.31521e-12	0.16686	0.828	0.716	8.53185e-08	γδT
Tmem59	7.37144e-12	0.165991	0.744	0.668	9.95881e-08	γδT
Pomp	9.23507e-12	0.159818	0.774	0.674	1.24766e-07	γδT
Arl6ip5	1.13282e-11	0.184159	0.604	0.58	1.53043e-07	γδT
Rgcc	3.75111e-11	0.301635	0.38	0.295	5.06775e-07	γδT
Pdia3	6.18125e-11	0.16945	0.837	0.724	8.35088e-07	γδT
Thy1	7.4163e-11	0.156913	0.998	0.858	1.00194e-06	γδT
Psenen	7.47257e-11	0.150936	0.792	0.7	1.00954e-06	γδT
Snrpb	8.19618e-11	0.141685	0.928	0.807	1.1073e-06	γδT
Cox17	1.25924e-10	0.157403	0.776	0.668	1.70123e-06	γδT
Gmfg	1.32595e-10	0.118015	0.995	0.932	1.79136e-06	γδT
Zfp36	1.59538e-10	0.254633	0.407	0.331	2.15536e-06	γδT
Jun	2.00277e-10	0.222479	0.274	0.17	2.70574e-06	γδT
Uqcr10	2.11125e-10	0.153013	0.826	0.713	2.85231e-06	γδT
Sla	7.29601e-10	0.209202	0.41	0.329	9.8569e-06	γδT
Rbx1	1.13144e-09	0.134789	0.968	0.837	1.52858e-05	γδT
Ndufb11	1.27894e-09	0.132105	0.896	0.775	1.72785e-05	γδT
Chmp4b	1.90216e-09	0.139563	0.753	0.67	2.56982e-05	γδT
Atp5d	1.99837e-09	0.133554	0.973	0.837	2.6998e-05	γδT
Pnrc1	2.04326e-09	0.128536	0.98	0.886	2.76045e-05	γδT
Psme2	2.4357e-09	0.138046	0.955	0.827	3.29064e-05	γδT
Arf1	4.19792e-09	0.136947	0.796	0.711	5.67139e-05	γδT
Arpc5	4.59898e-09	0.131793	0.989	0.866	6.21323e-05	γδT
Gpr183	4.83114e-09	0.202476	0.486	0.435	6.52688e-05	γδT
Park7	5.12315e-09	0.135944	0.946	0.81	6.92137e-05	γδT
Srp14	5.36198e-09	0.130043	0.844	0.735	7.24404e-05	γδT
Edf1	5.40466e-09	0.137648	0.925	0.792	7.3017e-05	γδT
Rac1	5.70355e-09	0.134729	0.925	0.791	7.7055e-05	γδT
Atp5j	5.85578e-09	0.123423	0.989	0.872	7.91116e-05	γδT
Atp5j2	6.5209e-09	0.114504	0.995	0.918	8.80974e-05	γδT
Ssr4	7.48173e-09	0.141489	0.792	0.697	0.000101078	γδT
Tpm4	7.64607e-09	0.170479	0.584	0.546	0.000103298	γδT
Cox7b	1.81407e-08	0.127705	0.971	0.827	0.000245081	γδT
Atox1	1.92378e-08	0.156985	0.538	0.537	0.000259902	γδT
Ndufa2	2.96767e-08	0.121124	0.977	0.868	0.000400933	γδT
Slc3a2	4.54481e-08	0.195239	0.412	0.357	0.000614004	γδT
Manf	4.75112e-08	0.210091	0.45	0.437	0.000641877	γδT
Atp5g3	4.80436e-08	0.133811	0.824	0.714	0.000649069	γδT
Slc38a1	5.41288e-08	0.183284	0.462	0.427	0.00073128	γδT
Ndufa7	5.54128e-08	0.131183	0.9	0.759	0.000748627	γδT
Anp32a	8.82798e-08	0.12821	0.986	0.882	0.00119266	γδT
Selenof	1.33223e-07	0.127152	0.67	0.644	0.00179984	γδT
Smdt1	3.05201e-07	0.131357	0.631	0.604	0.00412326	γδT
Ndufb7	3.76439e-07	0.122142	0.683	0.645	0.00508568	γδT
Rnaset2b	4.12794e-07	0.126554	0.67	0.627	0.00557685	γδT
Atp5k	4.90036e-07	0.120855	0.744	0.687	0.00662039	γδT
D16Ertd472e	1.2321e-06	0.174112	0.369	0.318	0.0166457	γδT
Rnh1	1.42604e-06	0.15514	0.274	0.207	0.0192658	γδT
Cers4	1.95165e-06	0.164949	0.256	0.188	0.0263667	γδT
Mrpl33	2.54314e-06	0.113149	0.785	0.697	0.0343578	γδT
Tbca	2.54713e-06	0.109637	0.916	0.789	0.0344117	γδT
Dock2	3.71031e-06	0.12346	0.966	0.828	0.0501263	γδT
Ucp2	5.09874e-06	0.113173	0.984	0.874	0.068884	γδT
Srp9	5.44692e-06	0.108536	0.939	0.815	0.0735879	γδT
Polr1d	9.50089e-06	0.105385	0.946	0.824	0.128357	γδT
Ppp1r16b	1.09516e-05	0.145701	0.292	0.233	0.147956	γδT
Eif4a1	1.1338e-05	0.103004	0.98	0.862	0.153177	γδT
Dok2	1.17368e-05	0.148966	0.312	0.252	0.158564	γδT
Gpi1	1.77641e-05	0.105622	0.914	0.773	0.239992	γδT
Lmo4	1.88051e-05	0.188131	0.292	0.243	0.254056	γδT
Supt4a	2.22167e-05	0.108536	0.962	0.82	0.300147	γδT
Glipr1	2.67848e-05	0.15158	0.308	0.26	0.361862	γδT
Reep5	3.98964e-05	0.131029	0.477	0.475	0.539	γδT
1110008P14Rik	3.99002e-05	0.141399	0.258	0.206	0.539052	γδT
Zap70	4.41429e-05	0.169752	0.419	0.424	0.596371	γδT
Itgb1	4.46056e-05	0.175089	0.378	0.328	0.602622	γδT
Gstp1	4.77008e-05	0.147061	0.41	0.4	0.644438	γδT
Psma7	5.55778e-05	0.103179	0.923	0.784	0.750856	γδT
Fkbp3	7.14395e-05	0.100042	0.808	0.715	0.965147	γδT
Ifngr1	7.46971e-05	0.10879	0.896	0.699	1	γδT
Ppp1r18	8.55335e-05	0.102793	0.753	0.693	1	γδT
Tpst2	8.67888e-05	0.14333	0.419	0.416	1	γδT
Cd74	0.000106635	0.131986	0.305	0.254	1	γδT
Cstb	0.000206729	0.142683	0.335	0.302	1	γδT
Mif4gd	0.00026405	0.126768	0.267	0.221	1	γδT
Ppdpf	0.000311533	0.133905	0.475	0.506	1	γδT
Snx2	0.000368159	0.139023	0.324	0.298	1	γδT
Pkp3	0.000421126	0.131762	0.342	0.316	1	γδT
Tecr	0.000512982	0.118587	0.443	0.461	1	γδT
Surf4	0.000981594	0.129281	0.299	0.275	1	γδT
Tmem160	0.0010012	0.111597	0.464	0.503	1	γδT
Ndufs5	0.00114015	0.123085	0.432	0.457	1	γδT
Lpxn	0.00140408	0.113694	0.256	0.215	1	γδT
Cebpb	0.00183171	0.130786	0.26	0.221	1	γδT
Ech1	0.00243008	0.112823	0.303	0.277	1	γδT
Cdc42ep3	0.00249768	0.118595	0.287	0.262	1	γδT
Mrps5	0.00759664	0.142831	0.256	0.241	1	γδT
Aprt	0.00774321	0.105451	0.43	0.473	1	γδT
Xcl1	0	1.09282	0.738	0.045	0	NKT
Klrb1c	0	0.745262	0.513	0.011	0	NKT
Klre1	1.32822e-246	0.669172	0.478	0.035	1.79442e-242	NKT
Cd160	5.38691e-223	0.583041	0.489	0.047	7.27771e-219	NKT
Klrk1	9.08749e-222	0.871258	0.667	0.108	1.22772e-217	NKT
Klrc2	7.65531e-216	0.577147	0.422	0.031	1.03423e-211	NKT
Il2rb	8.91038e-215	0.950791	0.913	0.335	1.20379e-210	NKT
Klra7	3.06937e-198	0.552281	0.301	0.011	4.14671e-194	NKT
Klrc1	4.61553e-189	0.646878	0.448	0.047	6.23558e-185	NKT
Fcer1g	1.97566e-163	0.902901	0.649	0.162	2.66912e-159	NKT
Nkg7	1.74323e-160	0.801025	0.994	0.564	2.3551e-156	NKT
Ccl5	3.65862e-155	1.10129	0.922	0.42	4.94279e-151	NKT
Ctsw	7.73652e-136	0.677671	0.853	0.379	1.0452e-131	NKT
AW112010	8.43213e-132	0.598858	0.989	0.818	1.13918e-127	NKT
Cd7	8.66388e-113	0.707283	0.652	0.234	1.17049e-108	NKT
Samd3	5.7613e-111	0.361229	0.351	0.052	7.78352e-107	NKT
Anxa2	3.09594e-107	0.586729	0.61	0.188	4.18262e-103	NKT
Tbx21	2.22008e-103	0.31683	0.299	0.039	2.99933e-99	NKT
Tcrg-C4	1.48747e-100	0.391797	0.327	0.048	2.00957e-96	NKT
Efhd2	2.43329e-98	0.529823	0.688	0.274	3.28738e-94	NKT
Serpina3g	6.4795e-98	0.420615	0.348	0.059	8.75381e-94	NKT
Klrd1	1.84364e-92	0.629036	0.736	0.345	2.49076e-88	NKT
Dennd4a	3.03716e-78	0.471322	0.582	0.216	4.10321e-74	NKT
Gimap4	5.67035e-76	0.365331	0.983	0.916	7.66065e-72	NKT
Gem	2.05418e-75	0.294152	0.258	0.04	2.77519e-71	NKT
Tmsb10	7.82339e-75	0.12905	1	1	1.05694e-70	NKT
Serpinb6b	1.37335e-73	0.369692	0.381	0.095	1.8554e-69	NKT
Cxcr3	4.28871e-71	0.4114	0.465	0.14	5.79405e-67	NKT
Ctla2a	4.25118e-70	0.536563	0.68	0.314	5.74334e-66	NKT
Chsy1	2.31083e-69	0.317322	0.348	0.083	3.12193e-65	NKT
Pglyrp1	6.20593e-69	0.430256	0.483	0.165	8.38422e-65	NKT
Ly6c2	7.36318e-68	0.704011	0.699	0.371	9.94766e-64	NKT
Tcrg-C2	8.4887e-68	0.339171	0.281	0.053	1.14682e-63	NKT
Fasl	1.86492e-67	0.26691	0.279	0.053	2.51951e-63	NKT
Ikzf2	3.81429e-64	0.4724	0.472	0.152	5.15311e-60	NKT
Pfn1	2.35692e-63	0.192163	1	0.997	3.18421e-59	NKT
Tyrobp	8.8653e-63	0.583319	0.541	0.236	1.1977e-58	NKT
Id2	1.04763e-60	0.593157	0.762	0.508	1.41535e-56	NKT
Fgl2	8.41702e-55	0.353741	0.333	0.094	1.13714e-50	NKT
Sh3bgrl3	1.57184e-53	0.211654	1	0.988	2.12355e-49	NKT
Rgs3	4.61781e-52	0.316571	0.396	0.137	6.23867e-48	NKT
Ifitm10	8.24596e-51	0.229173	0.258	0.06	1.11403e-46	NKT
Ctla2b	1.24535e-49	0.241635	0.262	0.063	1.68247e-45	NKT
Ctsd	3.79664e-49	0.305663	0.942	0.774	5.12926e-45	NKT
Acot7	5.33286e-49	0.272181	0.353	0.106	7.2047e-45	NKT
Ifngr1	8.62799e-48	0.346039	0.892	0.698	1.16564e-43	NKT
Gzmb	3.52741e-45	0.350688	0.255	0.064	4.76553e-41	NKT
B2m	2.24186e-44	0.122149	1	1	3.02875e-40	NKT
Cox8a	1.03002e-43	0.192132	0.998	0.969	1.39155e-39	NKT
Serpinb9	1.56984e-43	0.270871	0.292	0.088	2.12085e-39	NKT
Il18rap	3.79978e-43	0.251561	0.286	0.082	5.1335e-39	NKT
Nedd4	1.73441e-42	0.23197	0.268	0.075	2.34319e-38	NKT
Sub1	4.40034e-41	0.229644	0.996	0.927	5.94486e-37	NKT
Tpm4	1.79703e-40	0.330097	0.766	0.525	2.42778e-36	NKT
Rgs1	5.92757e-40	0.37475	0.53	0.242	8.00815e-36	NKT
Zyx	7.10126e-40	0.359955	0.591	0.337	9.59381e-36	NKT
Padi2	1.02772e-39	0.238518	0.294	0.094	1.38845e-35	NKT
Gm19585	1.95159e-39	0.358721	0.506	0.264	2.6366e-35	NKT
Coro2a	9.45699e-39	0.249068	0.307	0.102	1.27764e-34	NKT
Gimap7	1.43047e-38	0.380541	0.522	0.274	1.93257e-34	NKT
Bhlhe40	1.57064e-38	0.241953	0.268	0.077	2.12193e-34	NKT
Rnf130	6.99636e-38	0.249092	0.327	0.12	9.45209e-34	NKT
Dusp5	1.88823e-37	0.316312	0.424	0.172	2.551e-33	NKT
Gimap5	5.58523e-37	0.344939	0.63	0.39	7.54564e-33	NKT
Ahnak	9.08436e-37	0.351669	0.593	0.317	1.2273e-32	NKT
Cd52	1.20438e-36	0.130216	1	0.998	1.62712e-32	NKT
Tm6sf1	1.45036e-36	0.281137	0.392	0.164	1.95943e-32	NKT
S100a6	5.0586e-35	0.359606	0.79	0.466	6.83417e-31	NKT
Hopx	2.82741e-34	0.344598	0.411	0.197	3.81984e-30	NKT
Myo1f	1.11685e-33	0.242597	0.379	0.152	1.50887e-29	NKT
Cd44	3.10872e-32	0.282684	0.468	0.225	4.19987e-28	NKT
Bcl2	6.12882e-32	0.261351	0.959	0.842	8.28003e-28	NKT
Serinc3	1.4475e-30	0.286329	0.797	0.654	1.95558e-26	NKT
Cyba	3.44875e-30	0.211091	0.976	0.889	4.65926e-26	NKT
Gimap3	3.57848e-30	0.223045	0.981	0.941	4.83453e-26	NKT
H2-D1	8.47387e-30	0.100957	1	1	1.14482e-25	NKT
Myl6	1.7834e-29	0.132196	1	0.995	2.40937e-25	NKT
Gnas	2.05413e-29	0.17585	0.991	0.947	2.77513e-25	NKT
Txk	2.12145e-29	0.240714	0.848	0.758	2.86608e-25	NKT
Epsti1	3.11577e-29	0.263296	0.838	0.685	4.2094e-25	NKT
Actg1	9.60734e-29	0.182868	0.998	0.965	1.29795e-24	NKT
Ptpn22	1.50424e-28	0.25462	0.784	0.617	2.03223e-24	NKT
Eif5a	7.21106e-28	0.202431	0.961	0.894	9.74215e-24	NKT
Tnfrsf18	1.95867e-27	0.265622	0.496	0.269	2.64616e-23	NKT
H2-Q6	3.88719e-27	0.286413	0.686	0.515	5.2516e-23	NKT
S100a11	4.04107e-27	0.232706	0.935	0.741	5.45948e-23	NKT
Serf2	1.0258e-26	0.120661	1	0.993	1.38586e-22	NKT
Rgs2	1.44148e-26	0.294504	0.468	0.246	1.94744e-22	NKT
Peak1	2.59941e-26	0.238476	0.368	0.175	3.5118e-22	NKT
Zfp36l2	6.098e-26	0.175644	0.983	0.953	8.2384e-22	NKT
Dusp2	4.22179e-25	0.338669	0.565	0.382	5.70364e-21	NKT
Cebpb	9.77491e-25	0.259977	0.403	0.205	1.32059e-20	NKT
Ptprcap	1.02152e-24	0.16239	0.998	0.952	1.38007e-20	NKT
H3f3b	1.16672e-24	0.140095	0.994	0.982	1.57624e-20	NKT
Hcst	1.70911e-24	0.183724	0.981	0.931	2.30901e-20	NKT
St3gal6	4.49328e-24	0.217436	0.379	0.184	6.07043e-20	NKT
Capzb	1.06491e-23	0.194001	0.926	0.826	1.43869e-19	NKT
Il10rb	2.08858e-23	0.239001	0.431	0.237	2.82167e-19	NKT
Gimap6	2.67436e-23	0.179942	0.978	0.918	3.61307e-19	NKT
Dok2	3.69923e-23	0.256344	0.429	0.239	4.99766e-19	NKT
Unc119	1.29593e-22	0.181292	0.264	0.107	1.75081e-18	NKT
Lgals1	5.1362e-22	0.252913	0.82	0.562	6.93901e-18	NKT
Lcp1	7.9644e-22	0.185526	0.968	0.872	1.07599e-17	NKT
Mirt1	7.96845e-22	0.213852	0.316	0.15	1.07654e-17	NKT
Ly6e	1.21491e-21	0.14367	1	0.966	1.64134e-17	NKT
Ckb	1.28744e-21	0.216345	0.258	0.107	1.73933e-17	NKT
Plaat3	2.75596e-21	0.242376	0.535	0.357	3.7233e-17	NKT
Srgn	3.20309e-21	0.182866	0.989	0.882	4.32737e-17	NKT
Clic1	3.47578e-21	0.167458	0.974	0.903	4.69578e-17	NKT
Selplg	4.32155e-21	0.163097	0.983	0.921	5.83841e-17	NKT
Apobec3	6.04637e-21	0.204646	0.848	0.721	8.16865e-17	NKT
2023-09-01	1.13753e-20	0.166594	0.963	0.888	1.5368e-16	NKT
AU020206	2.40799e-20	0.242671	0.403	0.229	3.25319e-16	NKT
Prkar1a	2.87492e-20	0.184854	0.816	0.716	3.88402e-16	NKT
Cotl1	2.87853e-20	0.178901	0.965	0.881	3.8889e-16	NKT
Apoe	3.42764e-20	0.312487	0.537	0.324	4.63074e-16	NKT
Tmem256	8.15471e-20	0.206287	0.383	0.205	1.1017e-15	NKT
Tcrg-C1	3.71303e-19	0.130508	0.262	0.103	5.0163e-15	NKT
Ube2g2	3.99006e-19	0.176648	0.299	0.144	5.39057e-15	NKT
Itgb1	4.10449e-19	0.205252	0.528	0.311	5.54516e-15	NKT
Nabp1	1.32808e-18	0.206608	0.392	0.219	1.79423e-14	NKT
Sipa1	1.63942e-18	0.228356	0.524	0.355	2.21486e-14	NKT
Arhgdia	2.92364e-18	0.164616	0.859	0.771	3.94983e-14	NKT
Calm2	3.7829e-18	0.175098	0.874	0.779	5.11069e-14	NKT
Itgb2	6.5328e-18	0.224925	0.669	0.565	8.82581e-14	NKT
Rac2	8.28318e-18	0.105474	1	0.989	1.11906e-13	NKT
Trip4	8.35519e-18	0.170693	0.253	0.117	1.12879e-13	NKT
Neurl3	1.76685e-17	0.229181	0.457	0.295	2.38702e-13	NKT
Arpc3	2.99215e-17	0.153811	0.97	0.901	4.0424e-13	NKT
Cd82	3.17905e-17	0.222706	0.602	0.437	4.2949e-13	NKT
Ccr2	3.69969e-17	0.238469	0.346	0.184	4.99828e-13	NKT
S100a10	6.35915e-17	0.14137	0.994	0.924	8.59121e-13	NKT
Zfp512	8.50666e-17	0.184561	0.271	0.137	1.14925e-12	NKT
Gimap1os	9.7298e-17	0.195138	0.301	0.16	1.3145e-12	NKT
Cox6b1	1.04597e-16	0.145728	0.955	0.891	1.4131e-12	NKT
Cox6a1	2.46498e-16	0.146566	0.918	0.841	3.33019e-12	NKT
Cox7a2	2.56193e-16	0.150422	0.909	0.851	3.46116e-12	NKT
Tpi1	2.70226e-16	0.173228	0.333	0.179	3.65075e-12	NKT
Ptpn7	2.83032e-16	0.204329	0.387	0.229	3.82377e-12	NKT
Btg2	9.13535e-16	0.181325	0.861	0.769	1.23419e-11	NKT
Ndufa13	9.92863e-16	0.142448	0.946	0.88	1.34136e-11	NKT
Slc3a2	1.24492e-15	0.216104	0.5	0.347	1.68189e-11	NKT
Cd226	1.5802e-15	0.256756	0.47	0.339	2.13484e-11	NKT
B4galnt1	2.02342e-15	0.162673	0.827	0.743	2.73364e-11	NKT
H2afz	2.24888e-15	0.155078	0.959	0.899	3.03823e-11	NKT
Vps37b	3.10209e-15	0.233998	0.693	0.593	4.19093e-11	NKT
Arpc1b	4.25461e-15	0.12347	0.996	0.958	5.74798e-11	NKT
Cd37	4.73114e-15	0.156909	0.823	0.737	6.39178e-11	NKT
Zfpm1	8.16867e-15	0.147601	0.253	0.126	1.10359e-10	NKT
Cxcr6	9.73805e-15	0.253185	0.416	0.256	1.31561e-10	NKT
Junb	1.39507e-14	0.250461	0.816	0.756	1.88473e-10	NKT
Gpx4	2.72582e-14	0.153684	0.859	0.786	3.68259e-10	NKT
Lamtor4	3.67137e-14	0.18826	0.489	0.343	4.96003e-10	NKT
Ppp3cc	1.14646e-13	0.179177	0.374	0.235	1.54886e-09	NKT
Atp5j	1.4782e-13	0.12816	0.922	0.879	1.99705e-09	NKT
Tra2b	2.27826e-13	0.136272	0.896	0.847	3.07792e-09	NKT
Ostf1	2.50631e-13	0.139607	0.857	0.784	3.38602e-09	NKT
Ccnd2	3.7951e-13	0.171685	0.963	0.868	5.12717e-09	NKT
Cst3	4.72336e-13	0.188183	0.732	0.589	6.38126e-09	NKT
Lyst	5.35426e-13	0.279916	0.368	0.259	7.2336e-09	NKT
Cdc42	5.61592e-13	0.114941	0.994	0.951	7.58711e-09	NKT
Ubl5	7.58554e-13	0.13448	0.948	0.871	1.02481e-08	NKT
Itgal	9.56675e-13	0.205786	0.6	0.522	1.29247e-08	NKT
Evl	1.04484e-12	0.138027	0.859	0.804	1.41158e-08	NKT
Jund	1.47881e-12	0.134933	0.959	0.902	1.99787e-08	NKT
Lax1	1.9623e-12	0.153008	0.316	0.186	2.65107e-08	NKT
Eif4a1	2.30399e-12	0.137423	0.918	0.868	3.1127e-08	NKT
Sh2d2a	2.73793e-12	0.178849	0.461	0.321	3.69895e-08	NKT
Sema4a	3.3868e-12	0.172526	0.411	0.279	4.57557e-08	NKT
Grcc10	3.65921e-12	0.126091	0.957	0.907	4.94359e-08	NKT
Crot	3.73208e-12	0.150919	0.301	0.175	5.04204e-08	NKT
Plac8	3.7862e-12	0.225963	0.407	0.271	5.11515e-08	NKT
45180	4.6109e-12	0.166826	0.353	0.221	6.22932e-08	NKT
Fam204a	5.58964e-12	0.160468	0.318	0.192	7.55161e-08	NKT
Ndfip1	7.03239e-12	0.132933	0.851	0.788	9.50076e-08	NKT
Uqcrb	1.10155e-11	0.141962	0.74	0.678	1.48819e-07	NKT
Cox6c	1.19272e-11	0.113046	0.987	0.947	1.61136e-07	NKT
Atp5l	1.48347e-11	0.104341	0.996	0.959	2.00417e-07	NKT
Hmgb1	1.79388e-11	0.102913	0.991	0.965	2.42353e-07	NKT
Ccnd3	1.8102e-11	0.132349	0.829	0.783	2.44558e-07	NKT
Cox5a	1.92259e-11	0.120485	0.853	0.801	2.59742e-07	NKT
Vars	2.18058e-11	0.167883	0.426	0.298	2.94597e-07	NKT
Prr13	2.32618e-11	0.164028	0.58	0.416	3.14267e-07	NKT
Arf4	3.33383e-11	0.167748	0.545	0.42	4.50401e-07	NKT
Rcbtb2	3.67263e-11	0.215761	0.31	0.198	4.96172e-07	NKT
Prex1	4.07679e-11	0.180979	0.489	0.384	5.50774e-07	NKT
Anxa6	4.77132e-11	0.14388	0.76	0.679	6.44605e-07	NKT
Sh2d3c	5.67794e-11	0.16325	0.323	0.209	7.6709e-07	NKT
Stat4	1.0441e-10	0.179735	0.465	0.351	1.41058e-06	NKT
Vasp	1.23315e-10	0.12241	0.903	0.813	1.66598e-06	NKT
Sumo2	1.27493e-10	0.110616	0.981	0.929	1.72243e-06	NKT
Cst7	1.33147e-10	0.167665	0.37	0.243	1.79881e-06	NKT
Lgals3bp	1.67161e-10	0.154464	0.344	0.22	2.25835e-06	NKT
Pde2a	1.79416e-10	0.15655	0.351	0.229	2.42391e-06	NKT
Dynll2	2.20092e-10	0.145438	0.305	0.191	2.97344e-06	NKT
Rps27l	2.75221e-10	0.155628	0.634	0.547	3.71824e-06	NKT
Ppp1r16b	2.79614e-10	0.1535	0.351	0.226	3.77759e-06	NKT
Il2rg	3.00785e-10	0.120418	0.89	0.815	4.0636e-06	NKT
Icam1	3.36999e-10	0.152045	0.262	0.154	4.55285e-06	NKT
Sec61g	3.52929e-10	0.125277	0.968	0.883	4.76807e-06	NKT
Psmb3	3.76735e-10	0.121636	0.777	0.73	5.08968e-06	NKT
Ppp1r12a	3.94461e-10	0.155917	0.701	0.682	5.32917e-06	NKT
Cox5b	4.09857e-10	0.120252	0.87	0.809	5.53716e-06	NKT
Gm11808	4.50222e-10	0.138776	0.838	0.797	6.0825e-06	NKT
Aplp2	6.76742e-10	0.150662	0.338	0.22	9.14278e-06	NKT
Sri	8.26958e-10	0.110569	0.857	0.807	1.11722e-05	NKT
Slbp	8.37715e-10	0.14873	0.392	0.275	1.13175e-05	NKT
Pde7a	8.57012e-10	0.184381	0.431	0.336	1.15782e-05	NKT
Txn1	8.57278e-10	0.128735	0.794	0.732	1.15818e-05	NKT
Gpr65	1.00866e-09	0.134207	0.264	0.158	1.3627e-05	NKT
Clec2i	1.05864e-09	0.152774	0.37	0.254	1.43022e-05	NKT
Lrmp	1.42412e-09	0.133811	0.284	0.174	1.92398e-05	NKT
Capns1	1.42756e-09	0.159221	0.55	0.444	1.92864e-05	NKT
Jaml	1.60022e-09	0.130062	0.258	0.151	2.16189e-05	NKT
Lpxn	2.32572e-09	0.141953	0.32	0.207	3.14205e-05	NKT
Inpp5d	2.5071e-09	0.137264	0.381	0.261	3.38709e-05	NKT
Tomm6	3.30766e-09	0.115382	0.842	0.776	4.46865e-05	NKT
Runx3	3.52257e-09	0.160136	0.543	0.433	4.75899e-05	NKT
Ier2	5.70331e-09	0.17416	0.567	0.468	7.70518e-05	NKT
Reep5	8.18723e-09	0.149392	0.563	0.466	0.000110609	NKT
Ctsb	9.04691e-09	0.148431	0.504	0.383	0.000122224	NKT
Gabarapl2	1.12398e-08	0.130688	0.662	0.612	0.00015185	NKT
Nme1	1.28137e-08	0.126888	0.751	0.723	0.000173113	NKT
Tmem243	2.57308e-08	0.134469	0.422	0.311	0.000347623	NKT
Micos10	2.79893e-08	0.102194	0.786	0.757	0.000378136	NKT
Ndufb7	2.85162e-08	0.119982	0.71	0.642	0.000385254	NKT
Gnb2	2.97889e-08	0.119645	0.714	0.658	0.000402448	NKT
Higd1a	3.84326e-08	0.141657	0.515	0.427	0.000519224	NKT
Atp5md	3.91189e-08	0.107935	0.805	0.755	0.000528496	NKT
Tmbim6	3.9942e-08	0.104048	0.848	0.803	0.000539616	NKT
Prdx5	4.93469e-08	0.145931	0.517	0.442	0.000666676	NKT
Tgfb1	5.96857e-08	0.140158	0.476	0.376	0.000806354	NKT
Socs1	6.38176e-08	0.145828	0.31	0.215	0.000862175	NKT
Nedd9	1.09816e-07	0.132535	0.374	0.271	0.00148361	NKT
AI506816	1.17692e-07	0.125608	0.303	0.207	0.00159003	NKT
Vgll4	1.19125e-07	0.151809	0.519	0.434	0.00160938	NKT
Ptk2b	1.30126e-07	0.135481	0.433	0.333	0.00175801	NKT
Atp6v1f	1.34651e-07	0.100508	0.807	0.77	0.00181914	NKT
Cycs	1.57136e-07	0.145833	0.578	0.516	0.00212291	NKT
Bcl7c	1.94374e-07	0.115115	0.31	0.211	0.00262599	NKT
Uqcc2	1.96561e-07	0.136916	0.439	0.346	0.00265553	NKT
Rab8b	2.4712e-07	0.127305	0.364	0.261	0.00333859	NKT
Fos	2.47485e-07	0.146492	0.288	0.189	0.00334353	NKT
Dnajc15	2.72957e-07	0.128302	0.658	0.577	0.00368765	NKT
Arf6	3.26122e-07	0.125287	0.468	0.366	0.00440591	NKT
S100a13	3.52865e-07	0.114196	0.66	0.582	0.0047672	NKT
Rab8a	4.20839e-07	0.1331	0.554	0.486	0.00568553	NKT
Rnh1	4.98593e-07	0.11011	0.301	0.203	0.00673598	NKT
Cetn2	5.54265e-07	0.128	0.366	0.277	0.00748811	NKT
Gpr171	5.58373e-07	0.126319	0.316	0.224	0.00754362	NKT
Txnrd1	6.35215e-07	0.115519	0.303	0.21	0.00858175	NKT
D16Ertd472e	6.9266e-07	0.121096	0.416	0.312	0.00935784	NKT
Ppp1r9b	7.69278e-07	0.122357	0.379	0.285	0.0103929	NKT
Hmgb2	1.1154e-06	0.106296	0.861	0.796	0.0150691	NKT
Gng10	1.14576e-06	0.124565	0.392	0.298	0.0154793	NKT
Bin2	1.24026e-06	0.10138	0.794	0.75	0.0167559	NKT
2023-09-07	1.6703e-06	0.102751	0.747	0.718	0.0225658	NKT
Mef2a	1.71584e-06	0.126024	0.361	0.274	0.023181	NKT
Tbcb	1.82581e-06	0.118315	0.323	0.235	0.0246667	NKT
Ndufs8	1.84687e-06	0.119619	0.387	0.298	0.0249512	NKT
Syngr2	2.19926e-06	0.101192	0.279	0.19	0.029712	NKT
Ptpn6	2.53373e-06	0.139997	0.461	0.388	0.0342306	NKT
Gm15472	2.66314e-06	0.119043	0.31	0.224	0.035979	NKT
Lasp1	3.18349e-06	0.125576	0.407	0.323	0.0430089	NKT
Ywhaq	3.22104e-06	0.114991	0.628	0.593	0.0435162	NKT
Tnfaip8	3.49455e-06	0.12453	0.459	0.371	0.0472114	NKT
Hpcal1	3.78582e-06	0.11408	0.39	0.3	0.0511465	NKT
Nbeal2	4.19084e-06	0.100223	0.262	0.18	0.0566183	NKT
Itm2c	4.50335e-06	0.115469	0.429	0.341	0.0608403	NKT
Tapbpl	4.7703e-06	0.108925	0.34	0.251	0.0644467	NKT
Ifi27	4.91825e-06	0.130298	0.465	0.392	0.0664455	NKT
Cyth4	5.18886e-06	0.116788	0.491	0.402	0.0701015	NKT
Acap1	5.42127e-06	0.130882	0.442	0.38	0.0732414	NKT
Il18r1	5.56778e-06	0.137766	0.355	0.275	0.0752207	NKT
Ndufs6	6.15886e-06	0.119153	0.517	0.445	0.0832062	NKT
Chmp2a	6.17822e-06	0.123889	0.524	0.476	0.0834677	NKT
Cuta	7.24964e-06	0.123013	0.442	0.366	0.0979427	NKT
Lgals9	7.53754e-06	0.109973	0.398	0.309	0.101832	NKT
Ifnar2	7.96092e-06	0.108832	0.32	0.236	0.107552	NKT
Vps29	8.28327e-06	0.105898	0.392	0.298	0.111907	NKT
Atf4	1.57243e-05	0.113555	0.435	0.354	0.212435	NKT
Zmiz1	1.64192e-05	0.114195	0.307	0.229	0.221823	NKT
Cdc42ep3	1.76164e-05	0.104309	0.344	0.255	0.237998	NKT
Nucb1	2.01252e-05	0.101041	0.31	0.229	0.271892	NKT
Pde3b	2.02013e-05	0.134851	0.387	0.326	0.27292	NKT
Polr2f	2.8277e-05	0.102866	0.457	0.378	0.382022	NKT
Bcl2l11	3.0196e-05	0.115692	0.268	0.2	0.407948	NKT
Hsd11b1	4.58006e-05	0.100907	0.37	0.295	0.618766	NKT
Bloc1s1	5.01345e-05	0.105883	0.394	0.323	0.677317	NKT
Hspa5	5.04441e-05	0.104775	0.61	0.579	0.6815	NKT
Ier5	6.92187e-05	0.119652	0.498	0.446	0.935145	NKT
Slc38a2	7.469e-05	0.106909	0.563	0.507	1	NKT
Ier3ip1	7.67829e-05	0.104136	0.587	0.54	1	NKT
Ly9	7.86731e-05	0.106277	0.394	0.331	1	NKT
Rnaseh2c	7.96626e-05	0.101972	0.494	0.427	1	NKT
Os9	0.000119038	0.105336	0.359	0.293	1	NKT
Ubald2	0.000208301	0.105584	0.502	0.455	1	NKT
Ndufb2	0.000217309	0.101337	0.405	0.347	1	NKT
Pik3r1	0.000286109	0.108844	0.504	0.479	1	NKT
Foxp3	0	0.810533	0.598	0.01	0	Treg
Ctla4	2.89313e-294	0.995312	0.797	0.073	3.90862e-290	Treg
Tnfrsf4	1.77228e-228	0.864409	0.625	0.055	2.39435e-224	Treg
Il2ra	6.02628e-197	0.635797	0.483	0.034	8.1415e-193	Treg
Ikzf2	1.60019e-175	1.03916	0.793	0.148	2.16186e-171	Treg
Nrp1	1.32643e-125	0.477791	0.421	0.045	1.792e-121	Treg
Ifi27l2a	5.0288e-81	0.752945	0.977	0.807	6.7939e-77	Treg
Capg	4.91032e-69	0.654308	0.705	0.242	6.63384e-65	Treg
Tnfrsf18	2.215e-68	0.668708	0.697	0.268	2.99247e-64	Treg
Izumo1r	1.57396e-64	0.567556	0.548	0.161	2.12642e-60	Treg
Pim1	1.15301e-58	0.551544	0.95	0.71	1.55772e-54	Treg
Maf	1.05667e-51	0.548924	0.467	0.136	1.42757e-47	Treg
Samhd1	4.7096e-48	0.427712	0.958	0.825	6.36267e-44	Treg
Srgn	8.24065e-48	0.393071	0.954	0.889	1.11331e-43	Treg
Ly6e	1.5879e-46	0.276381	0.996	0.968	2.14526e-42	Treg
Glrx	2.20027e-45	0.490123	0.452	0.148	2.97257e-41	Treg
S100a10	2.20549e-45	0.439144	0.989	0.928	2.97961e-41	Treg
Fam129a	2.36485e-45	0.338584	0.349	0.084	3.19491e-41	Treg
Ass1	1.11641e-43	0.514087	0.648	0.307	1.50827e-39	Treg
S100a4	1.20741e-42	0.740307	0.598	0.266	1.63122e-38	Treg
Cd5	8.02867e-42	0.453446	0.789	0.456	1.08467e-37	Treg
Rora	2.5835e-41	0.447722	0.483	0.165	3.49031e-37	Treg
Pou2f2	9.64117e-37	0.424351	0.444	0.159	1.30252e-32	Treg
H2-D1	1.24078e-36	0.165782	1	1	1.67629e-32	Treg
Shisa5	6.28994e-35	0.167438	1	0.997	8.4977e-31	Treg
Vim	8.88492e-35	0.440225	0.912	0.758	1.20035e-30	Treg
Cd2	4.59579e-34	0.301601	0.931	0.869	6.20891e-30	Treg
Slc4a7	1.50003e-32	0.351275	0.414	0.15	2.02654e-28	Treg
Slamf1	1.10145e-31	0.240718	0.268	0.068	1.48806e-27	Treg
Serinc3	5.94339e-31	0.393923	0.839	0.658	8.02952e-27	Treg
Itm2b	7.21025e-31	0.229974	0.992	0.983	9.74105e-27	Treg
Gbp3	9.67183e-31	0.231621	0.264	0.069	1.30666e-26	Treg
Ndfip1	3.75472e-30	0.312332	0.923	0.786	5.07263e-26	Treg
Ly6a	2.44866e-29	0.520083	0.686	0.447	3.30815e-25	Treg
Itgb7	4.27425e-29	0.321147	0.92	0.798	5.77451e-25	Treg
Tmem64	1.01548e-28	0.328697	0.467	0.191	1.37191e-24	Treg
Tspan32	2.49844e-28	0.370327	0.678	0.391	3.3754e-24	Treg
Crip1	1.61024e-27	0.331785	0.962	0.912	2.17544e-23	Treg
Pglyrp1	2.08372e-27	0.365148	0.437	0.182	2.81511e-23	Treg
Cyb5a	3.61701e-27	0.34684	0.785	0.58	4.88658e-23	Treg
Cd81	3.5698e-26	0.251442	0.326	0.104	4.8228e-22	Treg
Sh3bgrl	1.96118e-25	0.287741	0.379	0.148	2.64955e-21	Treg
Actg1	5.3708e-25	0.276361	0.989	0.967	7.25595e-21	Treg
H2-K1	1.36656e-24	0.101106	1	1	1.84622e-20	Treg
S100a6	1.49488e-24	0.517293	0.728	0.485	2.01958e-20	Treg
Icos	2.00098e-24	0.438811	0.563	0.311	2.70332e-20	Treg
A430093F15Rik	3.36638e-24	0.247448	0.272	0.088	4.54798e-20	Treg
Prr13	5.51862e-24	0.374817	0.67	0.418	7.45565e-20	Treg
Sdf4	7.71613e-24	0.306899	0.812	0.621	1.04245e-19	Treg
Coro1a	1.63069e-23	0.133001	1	0.999	2.20306e-19	Treg
Il2rb	1.73603e-23	0.363293	0.682	0.376	2.34537e-19	Treg
Smco4	4.2664e-23	0.335048	0.429	0.206	5.76391e-19	Treg
Cd4	1.32361e-20	0.299574	0.582	0.303	1.78819e-16	Treg
Cd6	1.13997e-19	0.333779	0.663	0.44	1.5401e-15	Treg
Cish	1.18475e-19	0.208951	0.253	0.084	1.6006e-15	Treg
Rac2	2.73071e-19	0.145189	0.992	0.99	3.68919e-15	Treg
Cyba	8.07888e-19	0.227879	0.969	0.893	1.09146e-14	Treg
Gata3	8.34244e-19	0.304194	0.49	0.269	1.12706e-14	Treg
Ppil1	1.52025e-18	0.204268	0.33	0.135	2.05386e-14	Treg
Arl6ip1	2.99623e-18	0.220878	0.939	0.829	4.04791e-14	Treg
Rfk	6.06194e-18	0.24349	0.314	0.132	8.18968e-14	Treg
Gna15	6.5159e-18	0.21665	0.257	0.094	8.80298e-14	Treg
Igf1r	7.88045e-18	0.20366	0.261	0.095	1.06465e-13	Treg
Rhoh	8.48033e-18	0.226914	0.9	0.848	1.14569e-13	Treg
Atp2b1	8.68293e-18	0.306843	0.751	0.574	1.17306e-13	Treg
Tnfrsf1b	1.8262e-17	0.245445	0.299	0.123	2.4672e-13	Treg
P2ry10	3.59457e-17	0.296054	0.513	0.302	4.85626e-13	Treg
Sla	3.74009e-17	0.282642	0.544	0.324	5.05286e-13	Treg
P4ha1	5.89007e-17	0.225494	0.326	0.144	7.95748e-13	Treg
Rap1a	7.22203e-17	0.245705	0.82	0.655	9.75697e-13	Treg
Snx2	9.37936e-17	0.259997	0.506	0.288	1.26715e-12	Treg
Lgals1	1.00134e-16	0.41416	0.724	0.58	1.35282e-12	Treg
Nfkbia	1.06427e-16	0.344797	0.816	0.686	1.43782e-12	Treg
Eva1b	1.15283e-16	0.248555	0.414	0.213	1.55747e-12	Treg
Ptms	1.16433e-16	0.194902	0.291	0.115	1.57301e-12	Treg
Pkp3	1.33612e-16	0.308588	0.502	0.307	1.8051e-12	Treg
Mif4gd	1.53902e-16	0.270154	0.414	0.214	2.07922e-12	Treg
Vamp8	1.74893e-16	0.286984	0.648	0.466	2.36281e-12	Treg
B2m	1.78273e-16	0.102176	1	1	2.40847e-12	Treg
Actb	2.12612e-16	0.102616	1	1	2.87239e-12	Treg
Ubl3	4.30413e-16	0.259651	0.59	0.371	5.81488e-12	Treg
Arl5a	6.49543e-16	0.243841	0.322	0.147	8.77533e-12	Treg
Hif1a	6.68911e-16	0.275546	0.471	0.269	9.03699e-12	Treg
Lsp1	6.74351e-16	0.234473	0.943	0.882	9.11048e-12	Treg
Anp32a	8.20656e-16	0.187511	0.95	0.889	1.10871e-11	Treg
Ldha	8.37414e-16	0.219941	0.943	0.86	1.13135e-11	Treg
Nt5e	8.95936e-16	0.239518	0.368	0.175	1.21041e-11	Treg
Emp3	1.1922e-15	0.216174	0.954	0.855	1.61066e-11	Treg
Ptprcap	1.28901e-15	0.165338	0.966	0.956	1.74145e-11	Treg
Samsn1	1.7306e-15	0.257816	0.41	0.208	2.33805e-11	Treg
Odc1	2.00611e-15	0.344159	0.375	0.194	2.71025e-11	Treg
Trp53i11	2.83091e-15	0.186702	0.295	0.126	3.82455e-11	Treg
Rilpl2	3.14252e-15	0.202694	0.299	0.127	4.24554e-11	Treg
Hmgb2	3.37016e-15	0.275166	0.877	0.798	4.55309e-11	Treg
Cdc25b	3.42977e-15	0.214312	0.337	0.156	4.63362e-11	Treg
Cast	4.70326e-15	0.25989	0.659	0.498	6.35411e-11	Treg
S100a11	1.2133e-14	0.305053	0.805	0.758	1.63916e-10	Treg
AW112010	1.81215e-14	0.252325	0.916	0.83	2.44822e-10	Treg
Atpif1	2.07272e-14	0.263343	0.49	0.293	2.80024e-10	Treg
Cmtm7	2.20663e-14	0.277471	0.602	0.412	2.98115e-10	Treg
S100a13	2.40762e-14	0.256835	0.728	0.581	3.25269e-10	Treg
Ccr2	2.55536e-14	0.331322	0.368	0.191	3.4523e-10	Treg
Ptger4	2.63806e-14	0.181256	0.257	0.106	3.56401e-10	Treg
Jund	3.0782e-14	0.216223	0.946	0.906	4.15865e-10	Treg
Vps54	3.37156e-14	0.209019	0.318	0.151	4.55498e-10	Treg
Cdc42se2	3.55342e-14	0.248604	0.644	0.501	4.80068e-10	Treg
Rbm3	3.82526e-14	0.160882	0.985	0.963	5.16793e-10	Treg
Pdia3	6.07787e-14	0.195507	0.839	0.729	8.2112e-10	Treg
Capn2	7.6074e-14	0.208695	0.337	0.165	1.02776e-09	Treg
Psen2	8.13058e-14	0.228044	0.391	0.208	1.09844e-09	Treg
Rac1	8.43224e-14	0.189612	0.916	0.798	1.1392e-09	Treg
Pfn1	9.05462e-14	0.1222	1	0.997	1.22328e-09	Treg
Tspan13	1.01691e-13	0.262805	0.552	0.374	1.37385e-09	Treg
Acot7	1.10485e-13	0.186092	0.284	0.121	1.49265e-09	Treg
Plaat3	1.49243e-13	0.242766	0.567	0.364	2.01627e-09	Treg
H2afz	1.62661e-13	0.242434	0.946	0.902	2.19755e-09	Treg
Gnai2	1.71194e-13	0.153531	0.973	0.956	2.31283e-09	Treg
Syt11	1.73414e-13	0.180622	0.261	0.111	2.34283e-09	Treg
Cd48	1.7766e-13	0.234526	0.808	0.666	2.40019e-09	Treg
Coro2a	2.05574e-13	0.171791	0.268	0.114	2.77731e-09	Treg
Ifngr1	3.78741e-13	0.246605	0.831	0.711	5.11679e-09	Treg
Prelid1	4.52048e-13	0.225531	0.72	0.598	6.10717e-09	Treg
Cdc42	4.78024e-13	0.160824	0.981	0.954	6.4581e-09	Treg
Hopx	5.55025e-13	0.207503	0.402	0.208	7.49838e-09	Treg
Lrp10	5.57305e-13	0.239835	0.521	0.332	7.52919e-09	Treg
Reep5	5.77083e-13	0.240235	0.644	0.465	7.7964e-09	Treg
Zbtb7b	6.32993e-13	0.1663	0.287	0.13	8.55173e-09	Treg
Glcci1	8.945e-13	0.201058	0.349	0.179	1.20847e-08	Treg
Ccs	1.48723e-12	0.206434	0.352	0.187	2.00925e-08	Treg
Pycard	1.57722e-12	0.237006	0.77	0.671	2.13082e-08	Treg
Arhgap31	1.77602e-12	0.224302	0.452	0.259	2.3994e-08	Treg
Trac	1.85136e-12	0.182277	0.954	0.924	2.50119e-08	Treg
Apobec3	1.90648e-12	0.200004	0.862	0.727	2.57566e-08	Treg
Cytip	2.20751e-12	0.166284	0.931	0.904	2.98234e-08	Treg
Ahnak	2.85065e-12	0.315412	0.513	0.334	3.85123e-08	Treg
Itm2c	3.33015e-12	0.233571	0.525	0.339	4.49904e-08	Treg
Gm26740	3.55809e-12	0.203953	0.793	0.662	4.80698e-08	Treg
Asxl1	3.76914e-12	0.20053	0.356	0.194	5.09211e-08	Treg
Hint1	4.40572e-12	0.155671	0.943	0.927	5.95212e-08	Treg
Itgb1	5.32683e-12	0.338966	0.487	0.323	7.19655e-08	Treg
B3gnt2	5.46588e-12	0.216854	0.479	0.3	7.38441e-08	Treg
H3f3b	5.85039e-12	0.124798	0.996	0.982	7.90388e-08	Treg
Sri	6.24321e-12	0.173828	0.897	0.807	8.43458e-08	Treg
Myo1g	7.19747e-12	0.243733	0.479	0.316	9.72379e-08	Treg
Grap	7.47571e-12	0.236521	0.582	0.428	1.00997e-07	Treg
Tank	8.92277e-12	0.194302	0.349	0.185	1.20547e-07	Treg
Ighm	1.24937e-11	0.237981	0.835	0.805	1.6879e-07	Treg
Dusp1	1.26746e-11	0.264995	0.487	0.297	1.71234e-07	Treg
Ifnar1	1.87707e-11	0.220405	0.467	0.297	2.53592e-07	Treg
Glmp	2.67632e-11	0.182994	0.418	0.238	3.61571e-07	Treg
Gapdh	2.83443e-11	0.156506	0.969	0.951	3.82932e-07	Treg
Ywhae	3.32766e-11	0.196738	0.739	0.63	4.49568e-07	Treg
Myl6	3.8726e-11	0.107613	0.996	0.995	5.23188e-07	Treg
Supt4a	4.10228e-11	0.161219	0.904	0.83	5.54218e-07	Treg
Resf1	4.90076e-11	0.222644	0.805	0.723	6.62092e-07	Treg
Mtmr3	5.30309e-11	0.189227	0.356	0.2	7.16448e-07	Treg
Spcs2	6.55338e-11	0.170553	0.843	0.764	8.85361e-07	Treg
Gbp7	7.47908e-11	0.232972	0.479	0.316	1.01042e-06	Treg
Arid5b	9.82657e-11	0.222432	0.429	0.266	1.32757e-06	Treg
Cd27	1.19406e-10	0.170447	0.824	0.788	1.61317e-06	Treg
Ift80	1.22327e-10	0.227464	0.341	0.199	1.65263e-06	Treg
Zfp36l1	1.25058e-10	0.218322	0.759	0.617	1.68954e-06	Treg
Dok2	1.25683e-10	0.197385	0.418	0.248	1.69797e-06	Treg
Mndal	1.3781e-10	0.166949	0.889	0.852	1.86181e-06	Treg
Ptpn7	1.45668e-10	0.203585	0.398	0.236	1.96797e-06	Treg
Smpdl3a	1.54151e-10	0.215524	0.59	0.433	2.08257e-06	Treg
Smc4	1.57903e-10	0.196279	0.9	0.846	2.13327e-06	Treg
Aven	1.93512e-10	0.198745	0.375	0.224	2.61435e-06	Treg
Myl12a	1.96661e-10	0.160004	0.939	0.891	2.65689e-06	Treg
Clic1	2.00869e-10	0.149381	0.904	0.91	2.71374e-06	Treg
AU020206	2.33157e-10	0.192178	0.406	0.237	3.14995e-06	Treg
Dapp1	2.53925e-10	0.161806	0.272	0.136	3.43052e-06	Treg
Rap1b	3.1017e-10	0.146429	0.923	0.886	4.19039e-06	Treg
Rgs1	3.20373e-10	0.20475	0.452	0.26	4.32824e-06	Treg
Lamtor5	3.51689e-10	0.200817	0.548	0.381	4.75132e-06	Treg
Lbh	3.57328e-10	0.20169	0.69	0.575	4.8275e-06	Treg
Nr4a1	3.66668e-10	0.212629	0.253	0.119	4.95368e-06	Treg
Arpc2	3.70371e-10	0.111392	0.985	0.978	5.00371e-06	Treg
Tmbim4	4.11044e-10	0.163184	0.36	0.198	5.5532e-06	Treg
Csrnp1	4.33541e-10	0.174779	0.268	0.131	5.85714e-06	Treg
Plekhb2	4.35487e-10	0.142297	0.276	0.135	5.88343e-06	Treg
Rab11a	4.45887e-10	0.180199	0.433	0.259	6.02394e-06	Treg
Cenpa	4.4981e-10	0.192614	0.33	0.187	6.07693e-06	Treg
Birc3	6.03732e-10	0.185454	0.341	0.193	8.15642e-06	Treg
Hnrnpll	9.12123e-10	0.124713	0.257	0.122	1.23228e-05	Treg
AI504432	1.04041e-09	0.185884	0.314	0.177	1.40559e-05	Treg
Sh2d1a	1.05241e-09	0.251103	0.536	0.416	1.42181e-05	Treg
Ifi203	1.07969e-09	0.154647	0.916	0.871	1.45866e-05	Treg
Slc9a3r1	1.1856e-09	0.197332	0.628	0.472	1.60175e-05	Treg
2310001H17Rik	1.24312e-09	0.185969	0.383	0.228	1.67946e-05	Treg
Gpx4	1.39419e-09	0.166974	0.843	0.79	1.88355e-05	Treg
2023-09-09	1.45337e-09	0.199291	0.628	0.481	1.9635e-05	Treg
Lmnb1	1.64013e-09	0.16204	0.276	0.144	2.21582e-05	Treg
Tnfrsf25	1.71616e-09	0.136388	0.261	0.126	2.31853e-05	Treg
Ctsb	1.72724e-09	0.200084	0.563	0.385	2.3335e-05	Treg
Tap2	1.75383e-09	0.198194	0.602	0.463	2.36943e-05	Treg
Mthfs	1.89713e-09	0.149933	0.264	0.135	2.56302e-05	Treg
Gimap4	2.05895e-09	0.142322	0.935	0.922	2.78165e-05	Treg
Tmem123	2.11185e-09	0.190729	0.517	0.346	2.85311e-05	Treg
Gnb2	2.60027e-09	0.176754	0.751	0.659	3.51296e-05	Treg
Rnaset2a	2.68653e-09	0.180832	0.774	0.737	3.6295e-05	Treg
Ctss	3.22206e-09	0.19838	0.77	0.615	4.353e-05	Treg
Mxd1	3.64117e-09	0.16686	0.261	0.135	4.91922e-05	Treg
Fyb	3.94098e-09	0.130269	0.989	0.97	5.32427e-05	Treg
Vmp1	4.92326e-09	0.199601	0.356	0.222	6.65133e-05	Treg
Map1lc3b	8.73334e-09	0.162092	0.808	0.727	0.000117987	Treg
Gpx1	8.73795e-09	0.181437	0.705	0.59	0.00011805	Treg
Capza2	1.06253e-08	0.169602	0.728	0.601	0.000143548	Treg
Ube2b	1.35205e-08	0.158531	0.812	0.725	0.000182662	Treg
Lgals3	1.38369e-08	0.193462	0.253	0.132	0.000186937	Treg
Tmbim6	1.45836e-08	0.154722	0.858	0.805	0.000197025	Treg
Pomp	1.51704e-08	0.161545	0.766	0.679	0.000204952	Treg
Hnrnpk	1.57723e-08	0.119902	0.958	0.931	0.000213084	Treg
Sigirr	1.8007e-08	0.159561	0.364	0.22	0.000243274	Treg
Ctsz	1.8788e-08	0.170553	0.375	0.228	0.000253826	Treg
Psmb3	1.9964e-08	0.154817	0.812	0.73	0.000269713	Treg
Cnpy2	2.00508e-08	0.151749	0.345	0.203	0.000270887	Treg
Spn	2.01795e-08	0.193555	0.716	0.609	0.000272625	Treg
Atxn1	2.10318e-08	0.156687	0.268	0.145	0.00028414	Treg
Sem1	2.22095e-08	0.123652	0.92	0.91	0.000300051	Treg
Cnn2	2.28552e-08	0.139754	0.954	0.905	0.000308773	Treg
Ms4a6b	2.59735e-08	0.110201	0.992	0.984	0.000350902	Treg
Camk4	2.6699e-08	0.114537	0.257	0.132	0.000360703	Treg
Mthfsl	2.69301e-08	0.15613	0.28	0.155	0.000363826	Treg
Gpi1	2.99496e-08	0.148866	0.866	0.781	0.00040462	Treg
Pkm	3.01678e-08	0.16665	0.828	0.777	0.000407567	Treg
Ppp1r12a	3.57901e-08	0.16413	0.762	0.68	0.000483525	Treg
Fam107b	3.72422e-08	0.179012	0.655	0.553	0.000503143	Treg
Inpp4b	4.00578e-08	0.198831	0.659	0.545	0.00054118	Treg
Glipr1	4.43405e-08	0.178269	0.398	0.257	0.00059904	Treg
Traf1	4.55103e-08	0.201391	0.49	0.361	0.000614844	Treg
H2-Q6	5.43858e-08	0.193998	0.64	0.526	0.000734752	Treg
Gm2a	5.88411e-08	0.213964	0.46	0.337	0.000794944	Treg
Hcls1	6.02802e-08	0.175179	0.586	0.441	0.000814386	Treg
Trat1	6.27204e-08	0.196531	0.437	0.295	0.000847353	Treg
Zfand6	6.30353e-08	0.184401	0.59	0.482	0.000851607	Treg
Dpp3	6.68144e-08	0.138347	0.307	0.177	0.000902662	Treg
Rps27l	6.73697e-08	0.178321	0.659	0.55	0.000910165	Treg
Ncf4	7.0249e-08	0.159743	0.341	0.209	0.000949064	Treg
Plp2	7.43043e-08	0.149802	0.272	0.151	0.00100385	Treg
Igtp	7.75869e-08	0.203312	0.441	0.301	0.0010482	Treg
Psma3	8.08517e-08	0.128609	0.843	0.804	0.00109231	Treg
Ucp2	9.76623e-08	0.121731	0.916	0.883	0.00131942	Treg
Smap1	1.02993e-07	0.189364	0.49	0.361	0.00139143	Treg
Trp53inp1	1.06589e-07	0.200207	0.487	0.369	0.00144001	Treg
Polr1d	1.11418e-07	0.139512	0.877	0.833	0.00150525	Treg
Aurkaip1	1.14311e-07	0.170333	0.54	0.396	0.00154433	Treg
H2-T23	1.24509e-07	0.123743	0.897	0.877	0.00168211	Treg
Zfp36	1.25137e-07	0.222423	0.456	0.332	0.0016906	Treg
Snx3	1.42554e-07	0.165358	0.651	0.508	0.0019259	Treg
Cd53	1.43025e-07	0.11608	0.969	0.953	0.00193227	Treg
Arpc4	1.49378e-07	0.157375	0.77	0.68	0.0020181	Treg
Arpc3	1.67504e-07	0.128778	0.923	0.907	0.00226298	Treg
Ap2s1	1.80647e-07	0.177527	0.556	0.447	0.00244054	Treg
Tnfaip3	1.92101e-07	0.187276	0.525	0.387	0.00259529	Treg
Cldnd1	2.03249e-07	0.171462	0.284	0.167	0.00274589	Treg
Eloa	2.04364e-07	0.138068	0.314	0.187	0.00276096	Treg
Fcho2	2.921e-07	0.146901	0.356	0.224	0.00394627	Treg
Trim59	2.9879e-07	0.149427	0.345	0.213	0.00403666	Treg
Tpm4	3.21542e-07	0.183611	0.64	0.544	0.00434404	Treg
Psma1	3.34965e-07	0.168027	0.594	0.476	0.00452537	Treg
Nrip1	3.53126e-07	0.19504	0.533	0.416	0.00477074	Treg
Prdx1	3.68884e-07	0.153409	0.851	0.815	0.00498362	Treg
Ssu72	4.28825e-07	0.168467	0.548	0.428	0.00579342	Treg
Stim2	4.80061e-07	0.132343	0.272	0.159	0.00648562	Treg
Syngr2	5.01688e-07	0.151381	0.314	0.192	0.00677781	Treg
Ebp	5.13293e-07	0.16778	0.387	0.263	0.00693458	Treg
Snx20	5.73167e-07	0.175754	0.475	0.359	0.00774348	Treg
Crtc3	5.97028e-07	0.16439	0.479	0.344	0.00806585	Treg
Nek7	6.29713e-07	0.170088	0.444	0.323	0.00850743	Treg
Cox6c	6.79281e-07	0.110574	0.969	0.95	0.00917709	Treg
Ubl5	7.77817e-07	0.118171	0.897	0.877	0.0105083	Treg
Tbca	1.01492e-06	0.12536	0.862	0.798	0.0137116	Treg
Gabarap	1.02848e-06	0.124166	0.881	0.802	0.0138948	Treg
Ptp4a2	1.05524e-06	0.118089	0.92	0.872	0.0142563	Treg
Ly6c1	1.09879e-06	0.188059	0.253	0.148	0.0148447	Treg
Itpkb	1.29002e-06	0.171464	0.648	0.561	0.0174281	Treg
Xlr4a	1.42517e-06	0.11687	0.264	0.153	0.019254	Treg
Aplp2	1.49417e-06	0.143027	0.349	0.225	0.0201863	Treg
Pdlim2	1.58582e-06	0.128058	0.322	0.201	0.0214244	Treg
Pacs1	1.72842e-06	0.14533	0.352	0.234	0.0233509	Treg
Jpt1	1.89047e-06	0.119947	0.843	0.771	0.0255403	Treg
Faim	2.01248e-06	0.127067	0.36	0.232	0.0271886	Treg
Commd4	2.13575e-06	0.139759	0.395	0.265	0.028854	Treg
Tgif1	2.17304e-06	0.152969	0.326	0.205	0.0293578	Treg
Cd44	2.20801e-06	0.150239	0.372	0.242	0.0298302	Treg
Pigx	2.21112e-06	0.14016	0.391	0.261	0.0298723	Treg
Atp6v1d	2.22142e-06	0.146213	0.544	0.393	0.0300114	Treg
Gimap7	2.27118e-06	0.166344	0.421	0.292	0.0306836	Treg
Rps6ka1	2.27919e-06	0.145066	0.398	0.276	0.0307919	Treg
Acot9	2.29919e-06	0.112592	0.261	0.15	0.031062	Treg
Man2a1	2.36763e-06	0.134493	0.31	0.195	0.0319867	Treg
Txn1	2.39497e-06	0.14494	0.789	0.736	0.0323561	Treg
Sdhaf1	2.46711e-06	0.125401	0.28	0.169	0.0333307	Treg
Rab27a	2.51053e-06	0.12975	0.31	0.195	0.0339173	Treg
Psenen	2.62322e-06	0.131086	0.785	0.704	0.0354397	Treg
Lcp1	2.7471e-06	0.116322	0.893	0.881	0.0371133	Treg
Casp8	2.85777e-06	0.162789	0.506	0.391	0.0386085	Treg
Sft2d1	2.93778e-06	0.143511	0.425	0.3	0.0396894	Treg
Abracl	3.08654e-06	0.126526	0.893	0.868	0.0416991	Treg
Itga6	3.28939e-06	0.168321	0.429	0.314	0.0444396	Treg
Pik3c2a	3.60145e-06	0.144306	0.272	0.172	0.0486556	Treg
Stk24	3.72593e-06	0.139768	0.724	0.63	0.0503373	Treg
Phf11b	4.03503e-06	0.15657	0.36	0.243	0.0545132	Treg
Stat5b	4.15471e-06	0.156372	0.398	0.29	0.0561302	Treg
Ppp1ca	4.38033e-06	0.108347	0.908	0.909	0.0591782	Treg
Arf1	4.45561e-06	0.12574	0.801	0.714	0.0601953	Treg
M6pr	4.60824e-06	0.182912	0.433	0.332	0.0622574	Treg
Zc3hav1	4.96082e-06	0.140125	0.747	0.683	0.0670207	Treg
Elob	4.98098e-06	0.103786	0.923	0.907	0.067293	Treg
Fam53b	5.07756e-06	0.146797	0.456	0.335	0.0685979	Treg
Cd37	5.64332e-06	0.130035	0.824	0.741	0.0762412	Treg
Tpi1	6.2355e-06	0.138588	0.295	0.189	0.0842416	Treg
Psma4	6.80102e-06	0.156417	0.59	0.5	0.0918817	Treg
Wdr1	7.08497e-06	0.154831	0.567	0.492	0.095718	Treg
Nxpe3	7.34189e-06	0.133693	0.337	0.224	0.099189	Treg
Pttg1	7.43283e-06	0.136123	0.379	0.259	0.100418	Treg
Selenok	7.57761e-06	0.125704	0.736	0.671	0.102374	Treg
Ndufa13	7.85342e-06	0.109103	0.927	0.884	0.1061	Treg
Pold4	7.87701e-06	0.123497	0.421	0.29	0.106418	Treg
Ciao2b	8.27666e-06	0.132737	0.387	0.273	0.111818	Treg
Glud1	8.31856e-06	0.155164	0.49	0.391	0.112384	Treg
Rab8b	8.38111e-06	0.142479	0.383	0.265	0.113229	Treg
St8sia4	8.41805e-06	0.154055	0.441	0.323	0.113728	Treg
Leprotl1	8.44271e-06	0.114915	0.866	0.825	0.114061	Treg
Psme2	8.56972e-06	0.115327	0.851	0.839	0.115777	Treg
Cd74	8.86167e-06	0.182095	0.36	0.253	0.119721	Treg
Batf	8.93485e-06	0.14996	0.314	0.211	0.12071	Treg
Ctps2	9.20928e-06	0.119688	0.287	0.183	0.124417	Treg
Atp5j2	9.22554e-06	0.103449	0.946	0.925	0.124637	Treg
Nt5c	1.02479e-05	0.141388	0.648	0.571	0.138449	Treg
Ahcyl2	1.18367e-05	0.134032	0.337	0.227	0.159913	Treg
Edf1	1.21251e-05	0.121016	0.858	0.801	0.163811	Treg
Esd	1.23533e-05	0.146478	0.513	0.413	0.166894	Treg
Mknk2	1.26055e-05	0.142514	0.548	0.449	0.1703	Treg
Il2rg	1.36777e-05	0.121166	0.866	0.82	0.184785	Treg
Cnih4	1.4038e-05	0.126321	0.264	0.166	0.189654	Treg
Cnp	1.48937e-05	0.14523	0.59	0.513	0.201214	Treg
Nfkbiz	1.52797e-05	0.151734	0.264	0.169	0.206428	Treg
Ddit4	1.64099e-05	0.144074	0.261	0.165	0.221698	Treg
Tmem14c	1.67318e-05	0.140897	0.529	0.423	0.226047	Treg
Vasp	1.68754e-05	0.107783	0.851	0.821	0.227987	Treg
Cdkn1b	1.69864e-05	0.135928	0.728	0.657	0.229487	Treg
Vrk1	1.7185e-05	0.124608	0.303	0.199	0.232169	Treg
Ywhab	1.75508e-05	0.124619	0.759	0.666	0.237111	Treg
Cox7b	1.79563e-05	0.104596	0.904	0.837	0.242589	Treg
Vcp	1.93602e-05	0.160259	0.552	0.469	0.261556	Treg
Traf3ip3	1.97963e-05	0.127484	0.678	0.588	0.267448	Treg
Arpp19	2.01798e-05	0.11886	0.816	0.721	0.272629	Treg
Tmem173	2.14837e-05	0.13765	0.356	0.253	0.290244	Treg
Serp1	2.28238e-05	0.144115	0.513	0.404	0.30835	Treg
Gimap1	2.64084e-05	0.107603	0.897	0.86	0.356777	Treg
Cdipt	2.67309e-05	0.139663	0.487	0.382	0.361134	Treg
Mxd4	2.68027e-05	0.149307	0.448	0.343	0.362105	Treg
Rnh1	2.85614e-05	0.124447	0.31	0.207	0.385865	Treg
Yipf3	3.09683e-05	0.126985	0.383	0.274	0.418381	Treg
Sec11c	3.09785e-05	0.146595	0.628	0.583	0.418519	Treg
Camk2d	3.12179e-05	0.145079	0.402	0.305	0.421754	Treg
Pak2	3.5188e-05	0.11129	0.824	0.776	0.47539	Treg
Ghitm	3.55398e-05	0.134016	0.464	0.354	0.480142	Treg
Ube2d2a	3.61865e-05	0.106045	0.835	0.811	0.488879	Treg
Rtp4	3.66273e-05	0.1423	0.295	0.195	0.494835	Treg
Ppp1r16b	4.0047e-05	0.143759	0.333	0.233	0.541035	Treg
H2afv	4.03538e-05	0.126076	0.663	0.586	0.54518	Treg
Ap3s1	4.45251e-05	0.130967	0.383	0.278	0.601534	Treg
Ttc39b	4.53567e-05	0.131935	0.33	0.231	0.612768	Treg
Rgs10	4.66171e-05	0.115001	0.805	0.795	0.629797	Treg
2023-09-07	4.85987e-05	0.114128	0.785	0.717	0.656569	Treg
Myo1f	4.89001e-05	0.111576	0.268	0.17	0.66064	Treg
Hnrnpm	5.19685e-05	0.119602	0.705	0.661	0.702095	Treg
Fkbp1a	5.19767e-05	0.139086	0.651	0.6	0.702205	Treg
S1pr4	5.25294e-05	0.159543	0.579	0.51	0.709672	Treg
Adprh	5.27107e-05	0.113962	0.287	0.191	0.712122	Treg
Arl5c	6.42897e-05	0.135705	0.414	0.305	0.868553	Treg
Dek	6.50493e-05	0.126159	0.674	0.59	0.878816	Treg
Foxn3	6.74479e-05	0.168746	0.54	0.466	0.911221	Treg
Msi2	7.04387e-05	0.132589	0.406	0.303	0.951627	Treg
Tgfb1	7.20854e-05	0.139642	0.487	0.38	0.973874	Treg
AI467606	7.42324e-05	0.131819	0.494	0.402	1	Treg
Zdhhc20	7.5803e-05	0.132045	0.579	0.486	1	Treg
Dynlrb1	8.2188e-05	0.142464	0.54	0.453	1	Treg
Pdcd2	8.37175e-05	0.11624	0.379	0.279	1	Treg
Mrps21	8.53674e-05	0.118991	0.571	0.472	1	Treg
Sfr1	8.81436e-05	0.135745	0.521	0.411	1	Treg
Junb	9.14911e-05	0.166639	0.812	0.759	1	Treg
Grb2	9.41821e-05	0.143372	0.536	0.458	1	Treg
Ube2n	0.00010137	0.141504	0.471	0.378	1	Treg
Rftn1	0.000117719	0.109363	0.303	0.207	1	Treg
Retreg1	0.000118295	0.129105	0.467	0.363	1	Treg
2210016F16Rik	0.000119471	0.110731	0.261	0.174	1	Treg
Ccng1	0.000119588	0.129084	0.368	0.267	1	Treg
Lamtor4	0.000125463	0.120888	0.452	0.352	1	Treg
Raly	0.000127631	0.109009	0.77	0.665	1	Treg
Tap1	0.00012899	0.142937	0.579	0.499	1	Treg
Tkt	0.000131	0.130931	0.487	0.39	1	Treg
Timp2	0.000135763	0.1444	0.287	0.206	1	Treg
Ncoa3	0.000139147	0.118138	0.379	0.274	1	Treg
Ptpn1	0.000140729	0.121902	0.556	0.462	1	Treg
Cox17	0.00014638	0.122643	0.755	0.674	1	Treg
Mettl23	0.000151294	0.112189	0.667	0.6	1	Treg
Khdrbs1	0.000153543	0.120311	0.617	0.536	1	Treg
Cwc15	0.000161802	0.124516	0.602	0.525	1	Treg
Nfkb1	0.000162758	0.126942	0.533	0.45	1	Treg
Irf9	0.000165206	0.119905	0.364	0.266	1	Treg
Rassf1	0.000175556	0.115287	0.31	0.22	1	Treg
Adss	0.000178049	0.120425	0.46	0.355	1	Treg
Taldo1	0.000191151	0.117951	0.67	0.601	1	Treg
Tes	0.000202664	0.128447	0.559	0.47	1	Treg
Tecr	0.000205221	0.119683	0.548	0.454	1	Treg
Snx5	0.000210423	0.128343	0.471	0.378	1	Treg
Stk10	0.000211876	0.118792	0.556	0.453	1	Treg
Cotl1	0.000227276	0.102129	0.885	0.89	1	Treg
Rbms1	0.00024448	0.12902	0.594	0.497	1	Treg
Txndc17	0.000248521	0.120874	0.498	0.405	1	Treg
Arid4b	0.000253223	0.14386	0.544	0.473	1	Treg
Bri3	0.000255555	0.115827	0.487	0.388	1	Treg
Syf2	0.000262006	0.106757	0.697	0.638	1	Treg
Itsn2	0.000264853	0.128729	0.521	0.432	1	Treg
Uqcr11	0.000284544	0.110001	0.625	0.537	1	Treg
Ppdpf	0.000307165	0.116717	0.586	0.498	1	Treg
Rbck1	0.00031448	0.116195	0.464	0.364	1	Treg
H13	0.000316765	0.125824	0.49	0.404	1	Treg
Psmd8	0.000319328	0.120829	0.54	0.454	1	Treg
Rab5c	0.000320113	0.122049	0.502	0.409	1	Treg
Asxl2	0.000329104	0.131615	0.467	0.379	1	Treg
Anxa6	0.000330955	0.11285	0.72	0.686	1	Treg
Ywhah	0.000331404	0.130605	0.609	0.532	1	Treg
Lman2	0.000336643	0.114814	0.487	0.387	1	Treg
Cbl	0.000337354	0.121261	0.567	0.474	1	Treg
Cd28	0.000342433	0.102375	0.808	0.758	1	Treg
Fgfr1op2	0.00034465	0.121021	0.594	0.528	1	Treg
Ypel3	0.000345851	0.103876	0.793	0.747	1	Treg
Atp5k	0.000359947	0.105262	0.751	0.689	1	Treg
Supt20	0.000368973	0.116525	0.406	0.314	1	Treg
Sap18	0.000372423	0.119959	0.559	0.478	1	Treg
Trim35	0.000374022	0.106686	0.326	0.234	1	Treg
Ech1	0.000376702	0.130647	0.356	0.275	1	Treg
Cflar	0.000383663	0.120046	0.49	0.397	1	Treg
Ikzf3	0.000388828	0.126966	0.398	0.307	1	Treg
Prdx2	0.000405931	0.126566	0.498	0.42	1	Treg
Clec2d	0.000423814	0.103478	0.858	0.844	1	Treg
Pon2	0.000443336	0.103726	0.307	0.222	1	Treg
Kbtbd11	0.000452745	0.12975	0.563	0.518	1	Treg
Mdh1	0.000506379	0.125254	0.556	0.481	1	Treg
Trip12	0.000611968	0.120362	0.498	0.435	1	Treg
Ralbp1	0.000626386	0.122664	0.529	0.454	1	Treg
Cd82	0.000645343	0.140268	0.525	0.449	1	Treg
Gsk3b	0.000665516	0.114036	0.544	0.466	1	Treg
Naa20	0.000705924	0.113414	0.31	0.23	1	Treg
Ppp2r5c	0.000716816	0.108666	0.513	0.442	1	Treg
Psma6	0.000719814	0.114947	0.494	0.424	1	Treg
Bax	0.000730207	0.108786	0.571	0.51	1	Treg
Plec	0.000745763	0.11266	0.471	0.388	1	Treg
Mrpl54	0.000754487	0.12042	0.379	0.31	1	Treg
Nabp1	0.000766654	0.106573	0.318	0.232	1	Treg
Phc3	0.000780357	0.112335	0.375	0.288	1	Treg
Aspscr1	0.000781317	0.101251	0.257	0.181	1	Treg
Sesn1	0.000781425	0.139644	0.402	0.332	1	Treg
Birc2	0.000832247	0.11531	0.36	0.281	1	Treg
Arf6	0.000838926	0.114143	0.464	0.371	1	Treg
Mtch1	0.000908867	0.116505	0.307	0.229	1	Treg
Map4k2	0.00091429	0.10957	0.437	0.354	1	Treg
Chmp2a	0.00096448	0.108634	0.563	0.475	1	Treg
AI662270	0.00096819	0.125208	0.418	0.343	1	Treg
Chic2	0.000982195	0.106167	0.536	0.471	1	Treg
Upf3b	0.000987043	0.112446	0.303	0.229	1	Treg
Pts	0.000993724	0.10792	0.356	0.272	1	Treg
Bcl10	0.00103884	0.103409	0.391	0.302	1	Treg
Sqstm1	0.00111786	0.104463	0.368	0.285	1	Treg
Arhgap25	0.00113721	0.107612	0.379	0.292	1	Treg
Zbp1	0.00113989	0.122516	0.383	0.302	1	Treg
Rnaset2b	0.00116663	0.100798	0.674	0.628	1	Treg
Rhog	0.00116978	0.109794	0.444	0.362	1	Treg
Man2b1	0.00126938	0.104002	0.425	0.335	1	Treg
Akr1a1	0.00128909	0.103792	0.617	0.525	1	Treg
Trpc4ap	0.00131406	0.112017	0.448	0.376	1	Treg
Trib2	0.00133114	0.109555	0.402	0.317	1	Treg
Arf4	0.00144544	0.114496	0.51	0.428	1	Treg
Fermt3	0.00145886	0.118662	0.571	0.517	1	Treg
Rab2a	0.00154497	0.104197	0.613	0.559	1	Treg
Dusp5	0.00162057	0.102702	0.276	0.193	1	Treg
Ap2m1	0.00162771	0.106946	0.483	0.407	1	Treg
Mpc1	0.00173371	0.105422	0.448	0.376	1	Treg
Igflr1	0.00189223	0.119179	0.268	0.203	1	Treg
Runx1	0.00231954	0.10376	0.395	0.32	1	Treg
Spcs1	0.00246477	0.108304	0.536	0.464	1	Treg
Crlf2	0.00259941	0.105	0.322	0.248	1	Treg
Calm3	0.0027824	0.106354	0.533	0.472	1	Treg
Ndufb8	0.00319292	0.106617	0.51	0.447	1	Treg
Bsg	0.00328903	0.104836	0.498	0.431	1	Treg
Psmb2	0.00333882	0.106669	0.498	0.434	1	Treg
Uhrf2	0.00343369	0.112243	0.425	0.36	1	Treg
Pcm1	0.00353374	0.1181	0.36	0.298	1	Treg
Gstp3	0.00366467	0.102663	0.33	0.258	1	Treg
Hsbp1	0.00368759	0.107437	0.456	0.397	1	Treg
Gstp1	0.00373842	0.106702	0.467	0.397	1	Treg
Fam169b	0.00378067	0.113671	0.441	0.381	1	Treg
Fundc2	0.00378574	0.10187	0.421	0.351	1	Treg
Spata13	0.00382996	0.101405	0.387	0.325	1	Treg
Esyt2	0.00383587	0.100332	0.51	0.432	1	Treg
Rbl2	0.00387517	0.113137	0.36	0.295	1	Treg
Hprt	0.00416317	0.100004	0.487	0.419	1	Treg
Atox1	0.00456259	0.100305	0.575	0.535	1	Treg
Arid4a	0.00502596	0.100655	0.628	0.568	1	Treg
Rexo2	0.00534709	0.107455	0.517	0.471	1	Treg
Cebpb	0.00580983	0.115156	0.287	0.221	1	Treg
Cyth4	0.00581949	0.102095	0.467	0.407	1	Treg
Cited2	0.00853363	0.100849	0.46	0.401	1	Treg
Gng10	0.00937338	0.101695	0.36	0.304	1	Treg
C1qc	8.22593e-193	1.18013	0.75	0.085	1.11132e-188	MLT
C1qa	6.83655e-188	1.27693	0.756	0.093	9.23618e-184	MLT
C1qb	2.05506e-177	1.23976	0.772	0.104	2.77638e-173	MLT
Fcrls	1.17005e-162	0.599868	0.406	0.021	1.58074e-158	MLT
Cd63	2.23035e-152	0.751258	0.533	0.047	3.0132e-148	MLT
Sparc	3.72771e-132	0.561493	0.356	0.021	5.03614e-128	MLT
Ly86	5.31589e-128	0.708162	0.489	0.048	7.18177e-124	MLT
Aif1	2.46639e-121	0.602384	0.417	0.035	3.33209e-117	MLT
Trem2	6.19387e-118	0.64922	0.422	0.038	8.36792e-114	MLT
Lgmn	1.26642e-89	0.711822	0.489	0.074	1.71094e-85	MLT
Apoe	1.06286e-87	1.28947	0.844	0.325	1.43593e-83	MLT
Cd68	5.20452e-87	0.486242	0.339	0.033	7.03131e-83	MLT
Csf1r	5.2444e-82	0.427945	0.283	0.024	7.08519e-78	MLT
Fcer1g	2.60485e-80	0.892186	0.722	0.19	3.51916e-76	MLT
Hexb	1.84157e-79	0.911955	0.733	0.228	2.48796e-75	MLT
Grn	6.79577e-76	0.64494	0.433	0.068	9.18108e-72	MLT
Ctsl	4.7093e-75	0.628349	0.472	0.084	6.36226e-71	MLT
Mt1	8.23814e-73	0.414026	0.261	0.022	1.11297e-68	MLT
Spp1	1.03953e-72	0.83511	0.461	0.08	1.40441e-68	MLT
Fcgr3	4.22415e-72	0.492326	0.35	0.045	5.70683e-68	MLT
Tyrobp	1.21542e-71	0.909071	0.733	0.247	1.64203e-67	MLT
Cst3	4.18532e-70	0.992099	0.917	0.59	5.65437e-66	MLT
Trf	1.95031e-68	0.400311	0.283	0.029	2.63487e-64	MLT
Ctsd	4.50954e-66	0.816069	0.967	0.784	6.09239e-62	MLT
Ctsh	1.05173e-61	0.421057	0.311	0.04	1.42088e-57	MLT
Ctsb	1.68545e-59	0.841098	0.783	0.379	2.27704e-55	MLT
Ctss	2.74993e-59	0.726796	0.917	0.612	3.71515e-55	MLT
Ftl1	7.78361e-53	0.451027	0.994	0.985	1.05157e-48	MLT
Fth1	1.39701e-47	0.294958	1	0.999	1.88736e-43	MLT
Cd81	8.42738e-47	0.588719	0.428	0.104	1.13854e-42	MLT
Ctsz	2.83795e-43	0.669519	0.572	0.223	3.83407e-39	MLT
Lyz2	1.67795e-32	0.590016	0.672	0.381	2.26691e-28	MLT
Rpl41	2.53268e-31	0.126036	1	1	3.42165e-27	MLT
Ccl4	1.07486e-29	0.409417	0.311	0.077	1.45214e-25	MLT
Unc93b1	3.23516e-27	0.34833	0.283	0.072	4.37071e-23	MLT
Fabp5	3.08741e-25	0.391028	0.261	0.066	4.17109e-21	MLT
Itm2b	3.07043e-24	0.248826	0.994	0.983	4.14815e-20	MLT
Selenop	4.92733e-20	0.392068	0.783	0.5	6.65682e-16	MLT
Hexa	3.08698e-19	0.387231	0.394	0.171	4.1705e-15	MLT
B2m	7.56889e-19	0.125626	1	1	1.02256e-14	MLT
Ckb	9.31088e-19	0.349433	0.322	0.114	1.2579e-14	MLT
Cd9	1.71621e-18	0.428292	0.517	0.297	2.3186e-14	MLT
Gpr34	1.77286e-18	0.281174	0.261	0.082	2.39513e-14	MLT
Lamp1	1.65384e-17	0.396383	0.589	0.413	2.23434e-13	MLT
Timp2	5.68588e-16	0.365549	0.406	0.202	7.68162e-12	MLT
Psap	7.31715e-16	0.327333	0.811	0.672	9.88548e-12	MLT
Ubb	5.92071e-15	0.126235	1	0.999	7.99887e-11	MLT
Bcl2a1b	1.05085e-14	0.388769	0.472	0.255	1.4197e-10	MLT
Gnas	8.77084e-14	0.195635	0.994	0.95	1.18494e-09	MLT
Ifitm3	2.48986e-13	0.310594	0.294	0.124	3.3638e-09	MLT
Ccl5	3.63143e-13	0.288602	0.789	0.458	4.90606e-09	MLT
Atox1	6.51292e-13	0.323413	0.661	0.532	8.79895e-09	MLT
Cyba	1.13656e-12	0.219924	0.956	0.895	1.53549e-08	MLT
Prdx1	6.90474e-12	0.246767	0.922	0.813	9.3283e-08	MLT
Ldhb	1.17991e-11	0.262809	0.256	0.107	1.59406e-07	MLT
Gapdh	4.5493e-11	0.188541	0.989	0.95	6.1461e-07	MLT
Actb	7.61983e-11	0.124826	1	1	1.02944e-06	MLT
Abhd12	1.91228e-10	0.253159	0.261	0.12	2.5835e-06	MLT
H2-Ab1	3.10597e-10	0.308264	0.317	0.163	4.19617e-06	MLT
Junb	3.63403e-10	0.279202	0.917	0.755	4.90957e-06	MLT
Pkm	4.56234e-10	0.225473	0.889	0.776	6.16372e-06	MLT
Atp6v0c	1.59782e-09	0.248224	0.717	0.592	2.15865e-05	MLT
Lgals1	2.1382e-09	0.239859	0.85	0.578	2.88871e-05	MLT
Aldoa	2.28609e-09	0.232505	0.889	0.795	3.0885e-05	MLT
Fos	2.52479e-09	0.316722	0.356	0.193	3.41099e-05	MLT
Pfn1	2.96618e-09	0.109074	1	0.997	4.00731e-05	MLT
Cotl1	6.04739e-09	0.183722	0.961	0.887	8.17002e-05	MLT
Clta	7.74072e-09	0.192406	0.944	0.873	0.000104577	MLT
Rnaset2a	1.18189e-08	0.189708	0.883	0.733	0.000159673	MLT
S100a6	1.26471e-08	0.186888	0.811	0.486	0.000170863	MLT
Gng5	1.77606e-08	0.164031	0.967	0.936	0.000239946	MLT
Tomm6	2.96363e-08	0.187642	0.872	0.779	0.000400386	MLT
Ctsa	4.83441e-08	0.25495	0.394	0.264	0.000653128	MLT
Atp6v1g1	8.02741e-08	0.230776	0.639	0.521	0.0010845	MLT
Npc2	1.47797e-07	0.144232	0.994	0.95	0.00199674	MLT
Arpc1b	3.72118e-07	0.121539	0.989	0.961	0.00502732	MLT
Glul	3.93842e-07	0.236826	0.294	0.175	0.00532081	MLT
Actg1	4.65885e-07	0.126291	0.989	0.967	0.00629411	MLT
Ier2	5.17856e-07	0.215581	0.633	0.471	0.00699624	MLT
Cst7	8.74316e-07	0.275099	0.367	0.251	0.011812	MLT
Bst2	8.94272e-07	0.213613	0.622	0.474	0.0120816	MLT
Sat1	1.24345e-06	0.236294	0.561	0.471	0.016799	MLT
Eif4a1	1.29847e-06	0.17118	0.972	0.869	0.0175424	MLT
Tmem176b	1.54522e-06	0.1704	0.272	0.138	0.0208759	MLT
Capza2	1.5531e-06	0.198847	0.694	0.604	0.0209824	MLT
Rgs10	2.30652e-06	0.167712	0.911	0.791	0.0311611	MLT
Ubc	2.7027e-06	0.146462	0.967	0.907	0.0365135	MLT
Slc25a5	4.79275e-06	0.142747	0.978	0.908	0.06475	MLT
Ly6c2	5.13279e-06	0.168212	0.622	0.395	0.0693439	MLT
Gpx1	5.99748e-06	0.199364	0.694	0.593	0.081026	MLT
Sdcbp	6.99942e-06	0.223657	0.539	0.467	0.0945621	MLT
H2afz	7.95458e-06	0.144129	0.983	0.902	0.107466	MLT
Ndufb1-ps	8.64728e-06	0.152154	0.95	0.832	0.116825	MLT
Atp6v1f	1.20325e-05	0.148183	0.867	0.77	0.16256	MLT
Serinc3	1.79423e-05	0.166929	0.794	0.663	0.242401	MLT
Ywhah	3.80479e-05	0.173978	0.639	0.532	0.514027	MLT
Cox6a1	5.0265e-05	0.145519	0.933	0.845	0.67908	MLT
Calm2	5.82569e-05	0.146524	0.867	0.785	0.787051	MLT
Cd74	8.49794e-05	0.2823	0.344	0.256	1	MLT
Id2	8.66722e-05	0.140642	0.717	0.526	1	MLT
Arpc4	0.000100462	0.145325	0.794	0.681	1	MLT
Tuba1b	0.00011083	0.176539	0.672	0.59	1	MLT
Cops9	0.000129653	0.150787	0.778	0.682	1	MLT
Cstb	0.000143924	0.226928	0.372	0.302	1	MLT
Akr1a1	0.000188638	0.186084	0.583	0.528	1	MLT
Ifi27l2a	0.000222398	0.143944	0.933	0.812	1	MLT
Clic1	0.000256036	0.103145	0.956	0.908	1	MLT
Capzb	0.000370408	0.127867	0.944	0.832	1	MLT
D8Ertd738e	0.000381898	0.125754	0.833	0.71	1	MLT
Uqcrq	0.000408705	0.160749	0.767	0.692	1	MLT
Dusp5	0.000427011	0.16606	0.289	0.194	1	MLT
Atpif1	0.000462721	0.200134	0.367	0.302	1	MLT
Gm11808	0.000466031	0.130065	0.906	0.797	1	MLT
Nkg7	0.000529741	0.138944	0.817	0.599	1	MLT
Cox6b1	0.000529751	0.126055	0.961	0.895	1	MLT
Gabarap	0.000578038	0.125714	0.872	0.804	1	MLT
Creg1	0.000588809	0.169015	0.25	0.173	1	MLT
Uqcr11	0.000807405	0.174636	0.589	0.54	1	MLT
Ndufa3	0.00107881	0.116698	0.867	0.774	1	MLT
Rps27l	0.00115654	0.147371	0.617	0.554	1	MLT
Vps37b	0.00116508	0.139342	0.717	0.598	1	MLT
Prdx5	0.00117263	0.183693	0.472	0.448	1	MLT
Vamp8	0.00147668	0.158675	0.522	0.475	1	MLT
Sec61g	0.00167788	0.102435	0.961	0.889	1	MLT
Atp5mpl	0.00173664	0.109511	0.944	0.875	1	MLT
Ly6a	0.00199122	0.113237	0.622	0.454	1	MLT
Capg	0.00202132	0.147014	0.361	0.265	1	MLT
Gdi2	0.00218067	0.117966	0.739	0.664	1	MLT
Gpx4	0.00230164	0.128711	0.867	0.79	1	MLT
Nfkbia	0.00236766	0.133773	0.833	0.688	1	MLT
Arf1	0.00236893	0.108255	0.794	0.716	1	MLT
Uqcrb	0.00248546	0.12789	0.739	0.682	1	MLT
Eno1	0.00351566	0.114925	0.844	0.787	1	MLT
Mif	0.0037125	0.11596	0.922	0.855	1	MLT
Psmb3	0.00427971	0.103846	0.811	0.732	1	MLT
Ssr4	0.00439135	0.109299	0.778	0.704	1	MLT
Lgals3bp	0.00602873	0.153906	0.294	0.23	1	MLT
Irf7	0.00679305	0.153334	0.283	0.223	1	MLT
Cycs	0.00895927	0.111108	0.583	0.52	1	MLT

## Sheet: SuppTable4 DEG NK
Supplementary Table 4 | Differential expressed genes (DEGs) that define natural killer cell subclusters
gene	p_val	avg_logFC	pct.1	pct.2	p_val_adj	cluster
Hbb-bs	1.38173e-144	1.0084	0.935	0.344	1.55791e-140	NK0
Lars2	1.49392e-134	0.960253	0.917	0.323	1.6844e-130	NK0
Hba-a2	1.25669e-121	0.869236	0.764	0.12	1.41692e-117	NK0
Hba-a1	2.98943e-121	0.872438	0.75	0.109	3.37058e-117	NK0
Ahnak	7.33464e-108	0.648687	0.957	0.636	8.2698e-104	NK0
Ptprc	7.57743e-107	0.457118	1	0.914	8.54355e-103	NK0
Ccl5	5.03999e-91	0.44016	0.999	0.906	5.68259e-87	NK0
Ccl5	5.03999e-91	0.44016	0.999	0.906	5.68259e-87	NK0
Gzma	2.08801e-90	0.424867	0.987	0.911	2.35423e-86	NK0
Hbb-bt	1.99524e-88	0.622661	0.569	0.044	2.24963e-84	NK0
Prf1	3.21988e-87	0.554477	0.94	0.659	3.63042e-83	NK0
mt-Co2	2.60162e-84	0.241822	0.999	1	2.93333e-80	NK0
Txnip	3.43556e-84	0.669184	0.738	0.227	3.8736e-80	NK0
Itga4	3.09017e-81	0.687638	0.808	0.343	3.48417e-77	NK0
Zeb2	1.71715e-78	0.650098	0.636	0.138	1.93608e-74	NK0
Il18rap	1.27246e-73	0.60102	0.673	0.191	1.43469e-69	NK0
Itgb2	4.89504e-73	0.513906	0.889	0.512	5.51916e-69	NK0
Macf1	5.52441e-72	0.607693	0.73	0.267	6.22877e-68	NK0
Klrc2	1.08341e-66	0.504068	0.878	0.501	1.22154e-62	NK0
Klf2	6.97213e-66	0.481837	0.964	0.662	7.86107e-62	NK0
Itgal	9.15622e-66	0.495621	0.835	0.428	1.03236e-61	NK0
Cma1	1.10608e-63	0.534435	0.477	0.053	1.24711e-59	NK0
Itga2	3.71881e-63	0.461424	0.514	0.081	4.19295e-59	NK0
Gm2682	7.92562e-63	0.50966	0.624	0.165	8.93614e-59	NK0
Spn	4.74845e-62	0.544511	0.673	0.252	5.35388e-58	NK0
Arhgef18	1.89573e-60	0.459733	0.532	0.094	2.13744e-56	NK0
Tpt1	8.15912e-60	0.193344	1	1	9.19941e-56	NK0
Emp3	1.35907e-59	0.458907	0.882	0.506	1.53235e-55	NK0
S1pr5	1.7203e-56	0.437685	0.474	0.069	1.93963e-52	NK0
Tln1	3.14629e-56	0.436034	0.855	0.504	3.54744e-52	NK0
Jak1	1.78309e-55	0.370973	0.972	0.763	2.01043e-51	NK0
Dock2	1.51292e-54	0.472113	0.745	0.349	1.70582e-50	NK0
Adgre5	2.73021e-54	0.496414	0.708	0.288	3.07831e-50	NK0
Ets1	7.36976e-53	0.467669	0.811	0.433	8.30941e-49	NK0
Ankrd11	9.77468e-53	0.45549	0.778	0.384	1.10209e-48	NK0
Myh9	6.27191e-52	0.474133	0.7	0.306	7.07158e-48	NK0
Itgam	5.39518e-51	0.43129	0.502	0.105	6.08307e-47	NK0
Cap1	6.82379e-51	0.420362	0.569	0.173	7.69382e-47	NK0
Lnpep	4.45835e-50	0.413093	0.542	0.15	5.02679e-46	NK0
H2afz	3.01479e-49	0.275952	0.993	0.944	3.39918e-45	NK0
Tulp4	1.54475e-48	0.354107	0.395	0.051	1.74171e-44	NK0
Ugcg	1.31784e-47	0.361983	0.913	0.687	1.48587e-43	NK0
Prrc2c	6.0778e-47	0.44523	0.623	0.247	6.85272e-43	NK0
Rock1	7.09746e-47	0.444216	0.613	0.244	8.00239e-43	NK0
Plec	3.11557e-46	0.399308	0.489	0.125	3.5128e-42	NK0
Sptbn1	7.37e-46	0.426619	0.548	0.175	8.30967e-42	NK0
2023-09-11	1.24861e-45	0.414194	0.585	0.206	1.40781e-41	NK0
Iqgap1	1.71681e-45	0.425177	0.754	0.404	1.93571e-41	NK0
Rasgrp2	3.86088e-45	0.355767	0.415	0.071	4.35314e-41	NK0
Hnrnpa0	4.88456e-45	0.39232	0.543	0.158	5.50734e-41	NK0
Klrk1	5.68281e-45	0.245481	0.994	0.947	6.40736e-41	NK0
Znrf2	6.42287e-45	0.363443	0.484	0.122	7.24178e-41	NK0
Lpin1	1.23824e-44	0.366172	0.445	0.097	1.39612e-40	NK0
Clec2d	2.54705e-44	0.422796	0.565	0.194	2.8718e-40	NK0
Nfatc3	7.40782e-44	0.379591	0.479	0.125	8.35232e-40	NK0
Kmt2a	1.21309e-43	0.399572	0.516	0.153	1.36776e-39	NK0
Kmt2e	1.4328e-43	0.415967	0.649	0.283	1.61548e-39	NK0
Atrx	2.64473e-43	0.416896	0.605	0.25	2.98194e-39	NK0
mt-Nd2	6.30664e-43	0.281618	0.989	0.934	7.11074e-39	NK0
Klf3	6.54159e-43	0.403533	0.461	0.11	7.37565e-39	NK0
Cdkn1b	1.39106e-42	0.343983	0.43	0.086	1.56842e-38	NK0
Purb	3.144e-42	0.370479	0.509	0.145	3.54486e-38	NK0
Kif21b	4.72203e-42	0.346124	0.455	0.109	5.32409e-38	NK0
Ripor2	9.63653e-42	0.384887	0.514	0.153	1.08652e-37	NK0
Flna	2.94805e-41	0.402948	0.552	0.189	3.32393e-37	NK0
Atp2a3	3.5107e-41	0.350159	0.461	0.117	3.95831e-37	NK0
Nsd1	3.56972e-41	0.366626	0.475	0.13	4.02486e-37	NK0
Adamts14	1.24214e-40	0.330473	0.424	0.091	1.40051e-36	NK0
Mylip	1.24776e-40	0.356721	0.438	0.105	1.40685e-36	NK0
Mbnl1	1.27223e-40	0.314629	0.962	0.763	1.43444e-36	NK0
Ash1l	1.60339e-40	0.335298	0.437	0.104	1.80782e-36	NK0
Fyn	2.13547e-40	0.402407	0.667	0.323	2.40774e-36	NK0
Mbd2	4.04814e-40	0.354866	0.478	0.138	4.56427e-36	NK0
Ddx6	4.6721e-40	0.357577	0.495	0.147	5.26779e-36	NK0
Ikzf1	2.65628e-39	0.386896	0.691	0.343	2.99496e-35	NK0
Serinc3	1.22608e-38	0.312646	0.919	0.738	1.3824e-34	NK0
S100a9	1.29114e-37	0.322171	0.383	0.076	1.45576e-33	NK0
Rap2b	1.59762e-37	0.297382	0.363	0.066	1.80131e-33	NK0
Cyfip2	2.77783e-37	0.33892	0.538	0.186	3.13201e-33	NK0
Ep300	4.15751e-37	0.30294	0.376	0.074	4.6876e-33	NK0
Mcl1	4.51414e-37	0.385041	0.592	0.254	5.08969e-33	NK0
Cul3	8.79695e-37	0.31847	0.418	0.1	9.91856e-33	NK0
Ddx17	1.22737e-36	0.355333	0.501	0.168	1.38386e-32	NK0
Apbb1ip	1.74323e-36	0.366962	0.589	0.245	1.96549e-32	NK0
Cbl	2.43823e-36	0.356041	0.521	0.189	2.7491e-32	NK0
Zmiz1	4.23059e-36	0.344527	0.464	0.143	4.76999e-32	NK0
Utrn	5.58578e-36	0.319944	0.434	0.117	6.29797e-32	NK0
Diaph1	9.10914e-36	0.354942	0.548	0.219	1.02706e-31	NK0
Ywhaz	1.77869e-35	0.367023	0.688	0.366	2.00547e-31	NK0
Dock11	2.72022e-35	0.285359	0.387	0.086	3.06704e-31	NK0
Arap2	2.81108e-35	0.358987	0.465	0.145	3.16949e-31	NK0
Smg1	4.94899e-35	0.302156	0.391	0.091	5.57999e-31	NK0
Gimap8	5.36031e-35	0.351558	0.525	0.199	6.04375e-31	NK0
Kmt2c	9.31137e-35	0.319573	0.405	0.104	1.04986e-30	NK0
Arhgef2	1.04079e-34	0.328283	0.486	0.17	1.17349e-30	NK0
Nipbl	1.56572e-34	0.340866	0.496	0.175	1.76535e-30	NK0
Thrap3	1.8959e-34	0.330482	0.494	0.173	2.13763e-30	NK0
Atp2b1	1.96754e-34	0.383767	0.565	0.242	2.2184e-30	NK0
Zdhhc18	2.68423e-34	0.305143	0.424	0.12	3.02647e-30	NK0
Brd1	2.81697e-34	0.280796	0.36	0.072	3.17614e-30	NK0
Cep350	3.39183e-34	0.265006	0.317	0.049	3.82429e-30	NK0
mt-Nd4l	4.08186e-34	0.309081	0.41	0.107	4.6023e-30	NK0
Bptf	5.41037e-34	0.359525	0.55	0.236	6.1002e-30	NK0
mt-Nd3	8.54237e-34	0.33712	0.791	0.517	9.63152e-30	NK0
Dock10	8.62843e-34	0.329953	0.508	0.185	9.72855e-30	NK0
Heca	8.64564e-34	0.302648	0.407	0.104	9.74796e-30	NK0
Tpr	1.00607e-33	0.374267	0.637	0.326	1.13435e-29	NK0
Tax1bp1	2.48596e-33	0.344687	0.623	0.297	2.80292e-29	NK0
Birc6	4.71029e-33	0.315505	0.435	0.133	5.31085e-29	NK0
Ccdc88c	5.76173e-33	0.339669	0.531	0.213	6.49635e-29	NK0
Tyk2	5.83411e-33	0.280548	0.368	0.086	6.57796e-29	NK0
Tm6sf1	7.35589e-33	0.358238	0.619	0.301	8.29376e-29	NK0
Borcs7	7.44995e-33	0.305075	0.387	0.096	8.39982e-29	NK0
Phf20l1	8.26129e-33	0.316391	0.45	0.142	9.31461e-29	NK0
Klrb1c	8.30055e-33	0.273237	0.956	0.827	9.35887e-29	NK0
Msn	1.08547e-32	0.31007	0.842	0.563	1.22387e-28	NK0
Pik3r1	1.14751e-32	0.355479	0.716	0.4	1.29381e-28	NK0
Dync1h1	1.4639e-32	0.263562	0.336	0.066	1.65054e-28	NK0
Ly6c2	1.53841e-32	0.57636	0.41	0.137	1.73456e-28	NK0
Tsc22d4	1.56189e-32	0.343484	0.587	0.272	1.76104e-28	NK0
Prpf4b	1.87949e-32	0.343697	0.536	0.229	2.11913e-28	NK0
Plek	1.88889e-32	0.371	0.622	0.305	2.12972e-28	NK0
Fgl2	2.18181e-32	0.35023	0.511	0.198	2.45999e-28	NK0
Prex1	2.27296e-32	0.357862	0.607	0.28	2.56276e-28	NK0
Neat1	3.73897e-32	0.363668	0.616	0.298	4.21569e-28	NK0
Zyx	4.25811e-32	0.346613	0.745	0.42	4.80101e-28	NK0
Ptbp3	6.17771e-32	0.350902	0.624	0.316	6.96537e-28	NK0
Sytl3	7.4566e-32	0.321249	0.498	0.18	8.40732e-28	NK0
Arfgef1	1.04304e-31	0.279157	0.373	0.091	1.17602e-27	NK0
Xrn2	1.30832e-31	0.337149	0.573	0.259	1.47514e-27	NK0
H2-T23	1.42915e-31	0.325466	0.607	0.275	1.61136e-27	NK0
Usp34	1.83755e-31	0.309083	0.454	0.153	2.07184e-27	NK0
Rb1cc1	2.15403e-31	0.289624	0.374	0.096	2.42867e-27	NK0
Stk38	2.4321e-31	0.291874	0.407	0.117	2.74219e-27	NK0
Cast	2.7731e-31	0.31205	0.495	0.181	3.12667e-27	NK0
Fcho2	3.75869e-31	0.272566	0.371	0.096	4.23793e-27	NK0
Eif4g2	3.8729e-31	0.330388	0.772	0.461	4.3667e-27	NK0
Il18r1	1.02134e-30	0.366838	0.582	0.272	1.15157e-26	NK0
Crebbp	1.66651e-30	0.28953	0.414	0.125	1.87899e-26	NK0
Ubr2	2.4942e-30	0.261376	0.326	0.068	2.81221e-26	NK0
Baz1b	2.49437e-30	0.280261	0.36	0.091	2.8124e-26	NK0
D1Ertd622e	2.57441e-30	0.286832	0.393	0.109	2.90265e-26	NK0
Rap1b	2.68822e-30	0.314714	0.832	0.58	3.03097e-26	NK0
Csde1	5.10502e-30	0.321195	0.58	0.27	5.75591e-26	NK0
Zfp91	5.19103e-30	0.281877	0.403	0.122	5.85288e-26	NK0
Vezf1	5.25691e-30	0.276101	0.405	0.119	5.92716e-26	NK0
Pak2	5.44776e-30	0.311594	0.535	0.224	6.14235e-26	NK0
Sppl3	8.87163e-30	0.251923	0.334	0.076	1.00028e-25	NK0
Tasor	1.30126e-29	0.263854	0.34	0.079	1.46717e-25	NK0
Atp1b1	1.45339e-29	0.325409	0.57	0.257	1.6387e-25	NK0
Usp7	1.54457e-29	0.261643	0.361	0.094	1.74151e-25	NK0
Erbin	1.7082e-29	0.264169	0.356	0.089	1.926e-25	NK0
4932438A13Rik	1.7474e-29	0.272378	0.367	0.097	1.9702e-25	NK0
Trip11	2.2867e-29	0.269783	0.354	0.092	2.57825e-25	NK0
Zfp292	2.47757e-29	0.286514	0.428	0.14	2.79346e-25	NK0
Galnt2	2.62657e-29	0.253353	0.331	0.074	2.96146e-25	NK0
Nufip2	3.59353e-29	0.269158	0.387	0.11	4.05171e-25	NK0
Mycbp2	5.00979e-29	0.320762	0.518	0.221	5.64854e-25	NK0
Cdk13	5.42033e-29	0.265949	0.371	0.102	6.11142e-25	NK0
Top2b	5.69553e-29	0.301582	0.481	0.183	6.42171e-25	NK0
Kat6a	9.13004e-29	0.251822	0.33	0.076	1.02941e-24	NK0
Syk	9.86903e-29	0.256989	0.33	0.077	1.11273e-24	NK0
Zfp638	1.06638e-28	0.266219	0.349	0.087	1.20234e-24	NK0
Pogk	1.06645e-28	0.241417	0.321	0.068	1.20242e-24	NK0
Stk10	1.12508e-28	0.279363	0.434	0.147	1.26853e-24	NK0
mt-Nd5	1.1255e-28	0.332419	0.646	0.362	1.269e-24	NK0
Samd9l	1.24975e-28	0.29144	0.4	0.122	1.4091e-24	NK0
Atp1b3	1.43621e-28	0.317173	0.639	0.326	1.61933e-24	NK0
Tut4	1.54681e-28	0.336666	0.548	0.255	1.74403e-24	NK0
Qk	1.77173e-28	0.264398	0.397	0.119	1.99762e-24	NK0
Wdr26	1.78744e-28	0.284226	0.472	0.18	2.01534e-24	NK0
9930111J21Rik2	1.80895e-28	0.244001	0.313	0.066	2.03959e-24	NK0
Ppp4r2	2.03857e-28	0.279838	0.4	0.124	2.29849e-24	NK0
Baz2a	2.36473e-28	0.258131	0.363	0.097	2.66624e-24	NK0
Trip12	2.88882e-28	0.277596	0.434	0.152	3.25714e-24	NK0
Add3	3.55624e-28	0.28146	0.418	0.137	4.00967e-24	NK0
Ccnd3	3.66024e-28	0.327779	0.703	0.405	4.12692e-24	NK0
Med13	3.99749e-28	0.224699	0.287	0.051	4.50717e-24	NK0
Nr3c1	4.74643e-28	0.272027	0.371	0.105	5.3516e-24	NK0
Sp1	5.23693e-28	0.234435	0.296	0.058	5.90464e-24	NK0
Ccnd2	5.31259e-28	0.315504	0.851	0.634	5.98995e-24	NK0
Osbpl8	5.31604e-28	0.236583	0.294	0.058	5.99384e-24	NK0
Rpl30	5.596e-28	0.136045	1	0.998	6.30949e-24	NK0
Gsap	7.44075e-28	0.278493	0.41	0.138	8.38944e-24	NK0
Kmt2d	8.06362e-28	0.2247	0.277	0.048	9.09173e-24	NK0
Xrn1	8.3021e-28	0.259728	0.356	0.099	9.36061e-24	NK0
mt-Nd4	9.25809e-28	0.164533	0.989	0.982	1.04385e-23	NK0
Elf4	1.10939e-27	0.255569	0.374	0.109	1.25084e-23	NK0
Stag1	1.11611e-27	0.273181	0.394	0.124	1.25841e-23	NK0
Rbm5	1.19999e-27	0.297604	0.502	0.211	1.35299e-23	NK0
Mob1a	1.31774e-27	0.273137	0.415	0.143	1.48576e-23	NK0
Ptp4a2	1.36213e-27	0.308766	0.71	0.43	1.5358e-23	NK0
Cnot6l	1.52459e-27	0.298489	0.482	0.198	1.71898e-23	NK0
Oip5os1	1.67335e-27	0.296726	0.485	0.198	1.8867e-23	NK0
Arhgap4	1.83088e-27	0.232836	0.327	0.077	2.06432e-23	NK0
Setx	2.00889e-27	0.232681	0.28	0.051	2.26502e-23	NK0
N4bp1	2.2371e-27	0.245942	0.314	0.072	2.52233e-23	NK0
Pde7a	2.44245e-27	0.263254	0.381	0.114	2.75386e-23	NK0
Setd2	3.07496e-27	0.254657	0.351	0.097	3.46702e-23	NK0
Ncr1	4.13402e-27	0.243845	0.93	0.807	4.66111e-23	NK0
Rpl5	4.63912e-27	0.150492	0.994	0.993	5.23061e-23	NK0
Tnrc6b	4.88452e-27	0.302408	0.477	0.198	5.5073e-23	NK0
Nbeal2	5.01695e-27	0.239253	0.34	0.084	5.65661e-23	NK0
Srrm2	5.47104e-27	0.296032	0.807	0.53	6.1686e-23	NK0
Arid1a	5.76308e-27	0.292653	0.496	0.208	6.49787e-23	NK0
Ptpn4	6.32718e-27	0.233902	0.296	0.063	7.13389e-23	NK0
Tnks2	7.24397e-27	0.258258	0.346	0.096	8.16758e-23	NK0
S100a8	7.59981e-27	0.236226	0.292	0.059	8.56879e-23	NK0
Chsy1	7.61519e-27	0.303024	0.506	0.219	8.58612e-23	NK0
Smad4	7.67972e-27	0.221165	0.272	0.048	8.65889e-23	NK0
Zfp871	7.74677e-27	0.239052	0.321	0.076	8.73448e-23	NK0
Srcap	8.26488e-27	0.208682	0.262	0.043	9.31865e-23	NK0
Wipf1	8.66753e-27	0.301365	0.559	0.27	9.77264e-23	NK0
Zcchc7	9.46935e-27	0.273002	0.42	0.145	1.06767e-22	NK0
Ppp2r5a	9.73303e-27	0.27648	0.454	0.176	1.0974e-22	NK0
Actr2	1.01153e-26	0.309087	0.622	0.334	1.1405e-22	NK0
Epb41	2.1541e-26	0.21977	0.283	0.056	2.42874e-22	NK0
Slk	2.45716e-26	0.236746	0.292	0.063	2.77045e-22	NK0
Aak1	2.83972e-26	0.232069	0.317	0.077	3.20178e-22	NK0
Klrg1	3.55642e-26	0.263828	0.283	0.058	4.00986e-22	NK0
Lrch3	3.75501e-26	0.205312	0.253	0.04	4.23377e-22	NK0
Mef2a	3.81677e-26	0.275957	0.468	0.185	4.3034e-22	NK0
Laptm5	3.87775e-26	0.21265	0.974	0.88	4.37216e-22	NK0
Cntrl	3.91757e-26	0.249235	0.368	0.11	4.41706e-22	NK0
Lfng	4.09583e-26	0.313528	0.572	0.278	4.61805e-22	NK0
Gls	4.46132e-26	0.248931	0.388	0.122	5.03014e-22	NK0
Pdgfb	4.68115e-26	0.232397	0.329	0.082	5.278e-22	NK0
Cytip	5.19405e-26	0.29544	0.542	0.249	5.8563e-22	NK0
Ankrd44	5.31408e-26	0.316881	0.612	0.336	5.99163e-22	NK0
Nfic	5.33603e-26	0.223515	0.26	0.046	6.01637e-22	NK0
Rab21	5.34075e-26	0.245078	0.357	0.105	6.02169e-22	NK0
Rasa1	5.34518e-26	0.242473	0.34	0.092	6.02669e-22	NK0
Runx1	5.73171e-26	0.255271	0.368	0.114	6.46251e-22	NK0
Adamts10	6.60994e-26	0.258101	0.336	0.096	7.4527e-22	NK0
Hist1h1e	6.743e-26	0.228446	0.283	0.058	7.60273e-22	NK0
Il17ra	7.64841e-26	0.237139	0.336	0.091	8.62359e-22	NK0
Kansl1	8.79363e-26	0.244108	0.354	0.102	9.91481e-22	NK0
Grk2	9.60814e-26	0.2844	0.499	0.217	1.08332e-21	NK0
Mier1	1.32892e-25	0.277201	0.431	0.165	1.49836e-21	NK0
Rictor	1.64894e-25	0.234916	0.327	0.087	1.85918e-21	NK0
Tle4	1.95894e-25	0.23897	0.336	0.092	2.20871e-21	NK0
Pcm1	1.98294e-25	0.225099	0.272	0.053	2.23577e-21	NK0
Nr2c2	2.21857e-25	0.2209	0.287	0.063	2.50144e-21	NK0
Ikzf3	2.40743e-25	0.266531	0.418	0.157	2.71437e-21	NK0
Rock2	2.54891e-25	0.227295	0.292	0.064	2.8739e-21	NK0
Hnrnph1	2.6893e-25	0.276009	0.468	0.194	3.03218e-21	NK0
Ybx3	2.72042e-25	0.241097	0.356	0.105	3.06727e-21	NK0
Ccdc82	2.74138e-25	0.214831	0.289	0.063	3.09091e-21	NK0
Dyrk2	2.85103e-25	0.226245	0.3	0.069	3.21454e-21	NK0
Stk4	3.17896e-25	0.261718	0.447	0.171	3.58428e-21	NK0
Xiap	3.21616e-25	0.248687	0.364	0.115	3.62622e-21	NK0
Prrc2b	3.47374e-25	0.25374	0.36	0.112	3.91664e-21	NK0
Elk4	4.36792e-25	0.229806	0.343	0.096	4.92484e-21	NK0
Crebzf	4.77546e-25	0.207215	0.263	0.049	5.38433e-21	NK0
Spata13	4.85894e-25	0.267958	0.43	0.161	5.47845e-21	NK0
Col4a3bp	5.35014e-25	0.214327	0.257	0.048	6.03228e-21	NK0
Dhx36	5.95998e-25	0.23838	0.334	0.094	6.71988e-21	NK0
Slc12a6	6.91173e-25	0.209463	0.279	0.058	7.79297e-21	NK0
Tnk2	7.07013e-25	0.215035	0.296	0.068	7.97158e-21	NK0
Mxd4	7.37839e-25	0.293963	0.502	0.221	8.31914e-21	NK0
Gramd4	9.43865e-25	0.242043	0.36	0.11	1.06421e-20	NK0
Fryl	9.67293e-25	0.281255	0.44	0.175	1.09062e-20	NK0
Stat4	9.80579e-25	0.289996	0.542	0.255	1.1056e-20	NK0
Kdm7a	1.00965e-24	0.206475	0.252	0.044	1.13839e-20	NK0
Rbl2	1.12248e-24	0.242385	0.36	0.112	1.2656e-20	NK0
Pafah1b1	1.14968e-24	0.287993	0.596	0.316	1.29627e-20	NK0
Map3k2	1.24994e-24	0.217429	0.262	0.051	1.40931e-20	NK0
Ago2	1.26056e-24	0.248257	0.366	0.119	1.42128e-20	NK0
Zfp148	1.2868e-24	0.231221	0.313	0.082	1.45087e-20	NK0
Setd5	1.2915e-24	0.228794	0.33	0.091	1.45617e-20	NK0
Peak1	1.29297e-24	0.277961	0.485	0.208	1.45782e-20	NK0
Vim	1.30271e-24	0.288447	0.869	0.68	1.4688e-20	NK0
Lrrfip2	1.31786e-24	0.223742	0.323	0.086	1.48588e-20	NK0
Usp3	1.37186e-24	0.250398	0.384	0.132	1.54677e-20	NK0
Rrbp1	1.41867e-24	0.285149	0.499	0.222	1.59955e-20	NK0
Sytl2	1.53422e-24	0.232283	0.309	0.081	1.72983e-20	NK0
Btbd7	1.67322e-24	0.223533	0.289	0.068	1.88655e-20	NK0
Crebrf	1.68892e-24	0.22082	0.266	0.054	1.90426e-20	NK0
Itsn2	2.00991e-24	0.257769	0.428	0.163	2.26617e-20	NK0
Azi2	2.20381e-24	0.254188	0.403	0.145	2.4848e-20	NK0
Kdm2a	2.24674e-24	0.246098	0.381	0.129	2.53319e-20	NK0
Wnk1	2.42735e-24	0.299039	0.599	0.323	2.73684e-20	NK0
Hipk1	2.8918e-24	0.237322	0.363	0.117	3.2605e-20	NK0
Chd8	3.74864e-24	0.232409	0.347	0.105	4.22659e-20	NK0
Ablim1	4.41034e-24	0.296531	0.582	0.306	4.97266e-20	NK0
Arsb	4.97292e-24	0.281679	0.538	0.262	5.60697e-20	NK0
Cdc42se1	5.2038e-24	0.263528	0.441	0.178	5.86728e-20	NK0
Cnot1	5.70373e-24	0.247763	0.356	0.12	6.43095e-20	NK0
Prkcq	6.92619e-24	0.261496	0.454	0.188	7.80927e-20	NK0
Ino80d	7.14534e-24	0.203952	0.26	0.053	8.05637e-20	NK0
Bcl9l	7.20923e-24	0.211429	0.283	0.066	8.12841e-20	NK0
Smad3	8.96363e-24	0.20702	0.289	0.068	1.01065e-19	NK0
Nfatc1	9.34172e-24	0.255622	0.395	0.143	1.05328e-19	NK0
Trim56	9.81808e-24	0.207774	0.277	0.063	1.10699e-19	NK0
Chd9	9.83169e-24	0.217873	0.286	0.069	1.10852e-19	NK0
Rc3h1	9.94825e-24	0.209852	0.28	0.064	1.12166e-19	NK0
Tardbp	1.05961e-23	0.249999	0.385	0.137	1.19471e-19	NK0
Pum2	1.43847e-23	0.260182	0.467	0.203	1.62187e-19	NK0
Ptpn12	1.50124e-23	0.22224	0.304	0.079	1.69265e-19	NK0
Cd48	1.52061e-23	0.289225	0.656	0.376	1.71449e-19	NK0
Esyt1	1.59474e-23	0.281043	0.633	0.349	1.79807e-19	NK0
St8sia4	2.43654e-23	0.262334	0.39	0.14	2.74719e-19	NK0
Spag9	2.49363e-23	0.237315	0.363	0.122	2.81157e-19	NK0
Gabpb2	2.59508e-23	0.225779	0.324	0.094	2.92595e-19	NK0
Med13l	2.7842e-23	0.202292	0.269	0.059	3.13918e-19	NK0
Arglu1	3.10221e-23	0.277056	0.529	0.259	3.49775e-19	NK0
Ppp1r12a	3.20209e-23	0.289381	0.66	0.433	3.61036e-19	NK0
Sptan1	3.79481e-23	0.222359	0.324	0.096	4.27865e-19	NK0
Smc1a	4.28238e-23	0.246566	0.378	0.132	4.82838e-19	NK0
Kif1b	5.53896e-23	0.213489	0.269	0.061	6.24518e-19	NK0
Osbpl3	6.08018e-23	0.274568	0.475	0.211	6.8554e-19	NK0
As3mt	6.40882e-23	0.232923	0.307	0.084	7.22595e-19	NK0
Hook3	6.48312e-23	0.23656	0.334	0.104	7.30971e-19	NK0
Trpm7	6.89726e-23	0.20468	0.269	0.061	7.77667e-19	NK0
Tspan32	8.03694e-23	0.263749	0.385	0.147	9.06165e-19	NK0
Sppl2a	8.62853e-23	0.22376	0.316	0.092	9.72867e-19	NK0
Ranbp2	8.73196e-23	0.228685	0.357	0.117	9.84528e-19	NK0
Usp25	9.69989e-23	0.232911	0.374	0.13	1.09366e-18	NK0
Chd4	1.02232e-22	0.296125	0.519	0.272	1.15267e-18	NK0
Ep400	1.04036e-22	0.231473	0.337	0.105	1.17301e-18	NK0
Dhx9	1.15495e-22	0.218583	0.31	0.089	1.30221e-18	NK0
Pik3r5	1.16331e-22	0.221693	0.324	0.096	1.31163e-18	NK0
Polr2a	1.27721e-22	0.232385	0.381	0.135	1.44005e-18	NK0
Esco1	1.49954e-22	0.213845	0.307	0.087	1.69073e-18	NK0
Trp53inp1	1.50049e-22	0.202042	0.263	0.059	1.69181e-18	NK0
Gimap3	1.51866e-22	0.287167	0.728	0.473	1.71229e-18	NK0
Smc3	1.54479e-22	0.247244	0.408	0.158	1.74175e-18	NK0
Trappc8	1.67435e-22	0.195823	0.259	0.056	1.88783e-18	NK0
Gm26740	1.73615e-22	0.234797	0.34	0.104	1.95751e-18	NK0
Tlk1	1.80312e-22	0.212029	0.3	0.082	2.03302e-18	NK0
Sap30l	1.95808e-22	0.201102	0.287	0.074	2.20773e-18	NK0
2610507B11Rik	2.41898e-22	0.194534	0.253	0.054	2.7274e-18	NK0
Prpf38b	2.41933e-22	0.252707	0.482	0.211	2.72779e-18	NK0
Picalm	2.4249e-22	0.234992	0.378	0.133	2.73408e-18	NK0
Eif3a	2.43843e-22	0.291772	0.541	0.293	2.74933e-18	NK0
Jade2	2.49046e-22	0.19954	0.25	0.053	2.808e-18	NK0
Myl12b	2.5963e-22	0.255635	0.791	0.565	2.92733e-18	NK0
Sbf1	2.78889e-22	0.196112	0.257	0.056	3.14448e-18	NK0
Resf1	2.82315e-22	0.264148	0.437	0.18	3.18311e-18	NK0
Leng8	2.83248e-22	0.211212	0.316	0.092	3.19362e-18	NK0
Cyld	3.05896e-22	0.227799	0.34	0.11	3.44898e-18	NK0
Arl4d	3.48014e-22	0.233726	0.351	0.119	3.92386e-18	NK0
Klra8	4.72683e-22	0.369726	0.724	0.555	5.3295e-18	NK0
Bod1l	5.3966e-22	0.257054	0.377	0.145	6.08467e-18	NK0
Usp48	5.63438e-22	0.232575	0.387	0.142	6.35277e-18	NK0
Map4k4	6.68106e-22	0.217848	0.341	0.11	7.53289e-18	NK0
Ppp3ca	6.80184e-22	0.259332	0.452	0.203	7.66908e-18	NK0
AI467606	6.82879e-22	0.209776	0.324	0.097	7.69946e-18	NK0
Phf3	7.00447e-22	0.24593	0.435	0.183	7.89755e-18	NK0
Hopx	7.02743e-22	0.223012	0.29	0.081	7.92343e-18	NK0
Taf1	7.53183e-22	0.203117	0.256	0.059	8.49214e-18	NK0
Ssh2	8.05572e-22	0.265424	0.457	0.199	9.08283e-18	NK0
Son	8.29761e-22	0.239376	0.872	0.661	9.35555e-18	NK0
4930581F22Rik	8.50724e-22	0.204557	0.257	0.059	9.59191e-18	NK0
Sp3	8.88412e-22	0.221641	0.32	0.1	1.00169e-17	NK0
Ttc7	8.91028e-22	0.224672	0.334	0.107	1.00463e-17	NK0
Srsf5	1.08206e-21	0.234295	0.873	0.689	1.22002e-17	NK0
Tut7	1.12667e-21	0.25807	0.438	0.193	1.27032e-17	NK0
Herc4	1.13569e-21	0.216795	0.3	0.087	1.28049e-17	NK0
Sell	1.23425e-21	0.277493	0.755	0.524	1.39162e-17	NK0
Usp9x	1.5743e-21	0.203265	0.286	0.079	1.77502e-17	NK0
Tpm3	1.5941e-21	0.202052	0.95	0.819	1.79735e-17	NK0
Dgkd	1.82628e-21	0.194794	0.267	0.064	2.05914e-17	NK0
2023-03-07	1.88177e-21	0.237013	0.358	0.13	2.1217e-17	NK0
Nrd1	2.02509e-21	0.206467	0.307	0.091	2.28329e-17	NK0
Acin1	2.10339e-21	0.260105	0.516	0.257	2.37157e-17	NK0
Setd1b	2.22293e-21	0.205886	0.28	0.074	2.50635e-17	NK0
Usp47	2.4706e-21	0.185127	0.26	0.061	2.7856e-17	NK0
Lrif1	2.80024e-21	0.213082	0.266	0.068	3.15728e-17	NK0
Huwe1	2.90098e-21	0.213375	0.331	0.107	3.27086e-17	NK0
Iqgap2	3.19813e-21	0.209208	0.276	0.072	3.60589e-17	NK0
Hnrnpul2	3.27716e-21	0.24575	0.447	0.194	3.69499e-17	NK0
Srpk2	3.36302e-21	0.235195	0.356	0.129	3.79181e-17	NK0
Foxn3	3.43869e-21	0.236049	0.371	0.137	3.87713e-17	NK0
Fnbp4	3.48502e-21	0.187644	0.263	0.064	3.92935e-17	NK0
Map3k1	3.49684e-21	0.208992	0.307	0.092	3.94269e-17	NK0
Eif4g3	3.52415e-21	0.21768	0.32	0.102	3.97348e-17	NK0
Nod1	3.53017e-21	0.195725	0.286	0.077	3.98027e-17	NK0
Sike1	3.54463e-21	0.242125	0.378	0.145	3.99657e-17	NK0
Ctcf	3.73846e-21	0.234185	0.408	0.163	4.21512e-17	NK0
Brd3	4.0281e-21	0.196698	0.255	0.059	4.54168e-17	NK0
Rap1gds1	4.61457e-21	0.196919	0.284	0.077	5.20292e-17	NK0
Phf14	4.7014e-21	0.224696	0.35	0.124	5.30083e-17	NK0
Cflar	5.17896e-21	0.229201	0.351	0.127	5.83928e-17	NK0
Brwd1	5.32543e-21	0.193019	0.263	0.064	6.00443e-17	NK0
Ppp2r5c	5.614e-21	0.222606	0.376	0.143	6.32979e-17	NK0
Taok1	5.89881e-21	0.205225	0.269	0.071	6.65091e-17	NK0
Akna	6.4095e-21	0.249605	0.448	0.203	7.22671e-17	NK0
Tug1	6.68015e-21	0.187547	0.255	0.061	7.53187e-17	NK0
B230219D22Rik	6.85228e-21	0.210202	0.306	0.096	7.72594e-17	NK0
Arhgap30	6.96711e-21	0.271313	0.566	0.31	7.85542e-17	NK0
Atf7ip	7.35252e-21	0.241712	0.418	0.173	8.28997e-17	NK0
Dennd1b	9.16464e-21	0.220333	0.334	0.114	1.03331e-16	NK0
Rbm6	9.38617e-21	0.201842	0.3	0.089	1.05829e-16	NK0
Ankrd12	9.43281e-21	0.273617	0.432	0.196	1.06355e-16	NK0
Ankrd17	1.008e-20	0.221807	0.368	0.135	1.13651e-16	NK0
Nin	1.01081e-20	0.205446	0.289	0.084	1.13969e-16	NK0
Hectd1	1.02453e-20	0.261615	0.526	0.269	1.15516e-16	NK0
Irf2	1.03409e-20	0.239113	0.4	0.165	1.16594e-16	NK0
Yy1	1.3174e-20	0.231747	0.398	0.165	1.48537e-16	NK0
Mdm4	1.48414e-20	0.204344	0.304	0.091	1.67336e-16	NK0
Prkcb	1.60725e-20	0.239518	0.393	0.161	1.81217e-16	NK0
Pkn2	1.61656e-20	0.214787	0.336	0.117	1.82267e-16	NK0
Larp4b	1.67789e-20	0.207911	0.286	0.084	1.89183e-16	NK0
Phip	1.69444e-20	0.258509	0.451	0.204	1.91048e-16	NK0
Yme1l1	1.81019e-20	0.211149	0.347	0.124	2.04099e-16	NK0
Spen	2.01936e-20	0.19193	0.275	0.074	2.27683e-16	NK0
Eif3c	2.16278e-20	0.257822	0.569	0.31	2.43854e-16	NK0
Asxl2	2.27341e-20	0.223514	0.341	0.125	2.56327e-16	NK0
Tmem71	3.03893e-20	0.194293	0.266	0.071	3.42639e-16	NK0
Wapl	3.22038e-20	0.221937	0.384	0.153	3.63098e-16	NK0
Bin2	3.43586e-20	0.252454	0.76	0.499	3.87393e-16	NK0
Cep250	4.00062e-20	0.195025	0.273	0.076	4.5107e-16	NK0
Ogt	4.00484e-20	0.258761	0.582	0.333	4.51546e-16	NK0
Ncor1	4.55804e-20	0.260892	0.666	0.427	5.13919e-16	NK0
Luc7l3	5.18696e-20	0.231403	0.428	0.186	5.8483e-16	NK0
Stag2	5.60617e-20	0.218071	0.357	0.132	6.32096e-16	NK0
Irf1	5.83023e-20	0.22335	0.397	0.161	6.57358e-16	NK0
Ube2h	6.08965e-20	0.212198	0.336	0.117	6.86608e-16	NK0
Atp2b4	6.10912e-20	0.200732	0.3	0.094	6.88803e-16	NK0
Ubn2	6.25618e-20	0.21403	0.286	0.087	7.05384e-16	NK0
Nktr	7.08638e-20	0.263414	0.531	0.288	7.9899e-16	NK0
Arhgef3	7.22704e-20	0.208177	0.319	0.109	8.14848e-16	NK0
Ppp4r3a	7.79556e-20	0.21152	0.317	0.105	8.7895e-16	NK0
Mknk2	8.52363e-20	0.240617	0.496	0.245	9.6104e-16	NK0
Taok3	8.6059e-20	0.214403	0.344	0.127	9.70316e-16	NK0
Arhgap26	8.88803e-20	0.183595	0.25	0.063	1.00212e-15	NK0
Eif4g1	9.42305e-20	0.226001	0.401	0.168	1.06245e-15	NK0
Cic	1.03318e-19	0.176726	0.252	0.063	1.16491e-15	NK0
Elmo1	1.06953e-19	0.214356	0.37	0.142	1.2059e-15	NK0
Bdp1	1.07881e-19	0.200329	0.263	0.071	1.21635e-15	NK0
Creb1	1.10258e-19	0.215608	0.293	0.094	1.24316e-15	NK0
Csnk1g2	1.12616e-19	0.211793	0.358	0.133	1.26975e-15	NK0
Ankhd1	1.15658e-19	0.191729	0.27	0.076	1.30404e-15	NK0
Kcnq1ot1	1.2377e-19	0.292956	0.329	0.127	1.3955e-15	NK0
Ubn1	1.5379e-19	0.208797	0.341	0.124	1.73399e-15	NK0
Larp1	1.61969e-19	0.206576	0.3	0.097	1.8262e-15	NK0
Sypl	1.65208e-19	0.2001	0.299	0.094	1.86271e-15	NK0
Zmynd11	1.66516e-19	0.195082	0.3	0.096	1.87746e-15	NK0
Arl4c	1.8492e-19	0.262847	0.515	0.269	2.08497e-15	NK0
Ube3a	1.89475e-19	0.245647	0.42	0.188	2.13633e-15	NK0
Golga4	1.92136e-19	0.224394	0.331	0.122	2.16634e-15	NK0
Oxr1	1.99898e-19	0.193542	0.284	0.086	2.25385e-15	NK0
Ubr4	2.01402e-19	0.176281	0.253	0.064	2.27081e-15	NK0
Arhgap15	2.40405e-19	0.235748	0.428	0.194	2.71057e-15	NK0
Cdk11b	2.52055e-19	0.221027	0.394	0.163	2.84192e-15	NK0
Numa1	2.61887e-19	0.209635	0.349	0.13	2.95277e-15	NK0
Snrnp200	2.96498e-19	0.180671	0.302	0.092	3.34302e-15	NK0
Smc5	2.99051e-19	0.192329	0.287	0.087	3.37179e-15	NK0
Mrtfa	3.36192e-19	0.177435	0.263	0.071	3.79056e-15	NK0
Tle3	3.59454e-19	0.219358	0.376	0.152	4.05284e-15	NK0
Prpf8	3.64561e-19	0.196563	0.324	0.112	4.11043e-15	NK0
Add1	3.73484e-19	0.208562	0.343	0.125	4.21103e-15	NK0
Tnfsf12	3.78206e-19	0.190217	0.276	0.082	4.26427e-15	NK0
Fnbp1	5.06948e-19	0.233173	0.447	0.213	5.71584e-15	NK0
Pdcd4	5.09293e-19	0.257408	0.711	0.474	5.74228e-15	NK0
Herc1	5.12676e-19	0.200717	0.333	0.117	5.78042e-15	NK0
Sbno1	5.29657e-19	0.23157	0.474	0.219	5.97188e-15	NK0
Kcmf1	5.97157e-19	0.188893	0.283	0.087	6.73294e-15	NK0
Aqr	6.65113e-19	0.205331	0.317	0.112	7.49914e-15	NK0
Mysm1	6.66455e-19	0.183014	0.266	0.074	7.51428e-15	NK0
Ddx46	6.80169e-19	0.211831	0.377	0.153	7.6689e-15	NK0
Gpc1	7.09584e-19	0.183783	0.256	0.069	8.00056e-15	NK0
Cnot6	7.27778e-19	0.18317	0.26	0.072	8.2057e-15	NK0
Thoc2	7.35166e-19	0.220802	0.371	0.152	8.289e-15	NK0
Mllt6	7.96387e-19	0.196262	0.319	0.11	8.97926e-15	NK0
Ppp1r9b	1.17886e-18	0.205986	0.353	0.135	1.32916e-14	NK0
Pdcd6ip	1.22784e-18	0.240222	0.486	0.254	1.38439e-14	NK0
S100a10	1.27455e-18	0.16467	0.983	0.949	1.43706e-14	NK0
Chfr	1.29935e-18	0.186447	0.267	0.079	1.46502e-14	NK0
Hsd11b1	1.39359e-18	0.242033	0.535	0.292	1.57127e-14	NK0
Arid4a	1.39394e-18	0.22473	0.346	0.133	1.57167e-14	NK0
Ppp1r18	1.39667e-18	0.244989	0.572	0.331	1.57474e-14	NK0
Nckap1l	1.45483e-18	0.195281	0.316	0.11	1.64032e-14	NK0
Rap2c	1.55614e-18	0.175549	0.266	0.076	1.75455e-14	NK0
Dmtf1	1.7225e-18	0.175566	0.259	0.074	1.94212e-14	NK0
Bclaf1	1.77908e-18	0.241054	0.515	0.28	2.00591e-14	NK0
Jmjd1c	1.88548e-18	0.212745	0.353	0.137	2.12587e-14	NK0
Dnmt1	2.14584e-18	0.185552	0.294	0.096	2.41943e-14	NK0
Gse1	2.23196e-18	0.18666	0.266	0.081	2.51654e-14	NK0
Gatad2b	2.67167e-18	0.201688	0.316	0.115	3.0123e-14	NK0
Arid5b	2.72807e-18	0.189303	0.279	0.086	3.0759e-14	NK0
Pbrm1	3.92946e-18	0.217366	0.367	0.148	4.43047e-14	NK0
Atxn2l	3.99032e-18	0.205312	0.368	0.15	4.49909e-14	NK0
Klre1	4.13249e-18	0.141588	0.987	0.964	4.65938e-14	NK0
Rbbp6	4.73036e-18	0.221646	0.414	0.189	5.33348e-14	NK0
Supt16	5.11079e-18	0.18464	0.303	0.102	5.76241e-14	NK0
Tmx3	5.38728e-18	0.190609	0.279	0.091	6.07416e-14	NK0
Tacc1	5.68185e-18	0.233039	0.462	0.231	6.40629e-14	NK0
Arid4b	5.68865e-18	0.222727	0.401	0.181	6.41395e-14	NK0
Tbc1d1	6.21825e-18	0.174029	0.25	0.071	7.01108e-14	NK0
Il12rb2	6.4002e-18	0.192141	0.287	0.096	7.21623e-14	NK0
Pnn	6.46073e-18	0.232287	0.474	0.241	7.28448e-14	NK0
Phf1	6.47199e-18	0.185425	0.277	0.087	7.29717e-14	NK0
Phf1	6.47199e-18	0.185425	0.277	0.087	7.29717e-14	NK0
Sfxn3	6.63634e-18	0.182219	0.266	0.079	7.48247e-14	NK0
Fxr1	7.8618e-18	0.185463	0.277	0.089	8.86418e-14	NK0
AI506816	7.93206e-18	0.220527	0.405	0.183	8.9434e-14	NK0
Oga	8.84193e-18	0.191406	0.307	0.107	9.96928e-14	NK0
S1pr4	9.04871e-18	0.22371	0.391	0.171	1.02024e-13	NK0
Hnrnpu	1.0401e-17	0.24229	0.718	0.489	1.17271e-13	NK0
Cltc	1.06526e-17	0.207478	0.353	0.145	1.20108e-13	NK0
Gpbp1	1.19737e-17	0.211925	0.391	0.171	1.35003e-13	NK0
Cpne3	1.21309e-17	0.195481	0.289	0.097	1.36776e-13	NK0
Esyt2	1.3994e-17	0.194768	0.297	0.105	1.57783e-13	NK0
Eomes	1.41778e-17	0.259918	0.664	0.451	1.59855e-13	NK0
Gsk3a	1.48492e-17	0.175533	0.263	0.081	1.67424e-13	NK0
Tmf1	1.5527e-17	0.182133	0.294	0.099	1.75067e-13	NK0
Mef2d	1.58315e-17	0.18754	0.309	0.109	1.785e-13	NK0
Ubap2l	1.58425e-17	0.214937	0.427	0.199	1.78625e-13	NK0
Hnrnpd	1.62187e-17	0.217659	0.441	0.214	1.82865e-13	NK0
Arhgap18	1.65822e-17	0.181087	0.27	0.086	1.86965e-13	NK0
Dnajc1	1.70476e-17	0.211375	0.383	0.163	1.92212e-13	NK0
Nsmaf	1.77793e-17	0.192515	0.313	0.114	2.00462e-13	NK0
Pitpnc1	1.78189e-17	0.229646	0.425	0.206	2.00908e-13	NK0
Rbm27	1.80364e-17	0.181474	0.284	0.096	2.03361e-13	NK0
Lrrc8c	1.85654e-17	0.202863	0.333	0.129	2.09325e-13	NK0
Rbm26	2.13938e-17	0.177639	0.276	0.091	2.41215e-13	NK0
Arhgdib	2.19902e-17	0.14303	0.986	0.942	2.47939e-13	NK0
Cab39	2.30614e-17	0.214154	0.451	0.224	2.60017e-13	NK0
Smg6	2.42901e-17	0.179606	0.266	0.084	2.73871e-13	NK0
Fam172a	2.49042e-17	0.182101	0.28	0.094	2.80795e-13	NK0
Mga	2.51139e-17	0.173753	0.257	0.077	2.8316e-13	NK0
Ing1	2.68825e-17	0.184738	0.304	0.109	3.031e-13	NK0
Zbtb20	2.69871e-17	0.25737	0.489	0.264	3.04279e-13	NK0
Ywhaq	2.88243e-17	0.231758	0.77	0.524	3.24994e-13	NK0
Rsrp1	2.89431e-17	0.217704	0.872	0.677	3.26334e-13	NK0
Ldb1	3.09583e-17	0.177931	0.29	0.099	3.49054e-13	NK0
Arhgap45	3.20221e-17	0.216453	0.863	0.659	3.61049e-13	NK0
Tsc22d3	3.2383e-17	0.243397	0.553	0.308	3.65119e-13	NK0
Mark3	3.52775e-17	0.177197	0.262	0.082	3.97754e-13	NK0
Suz12	3.68069e-17	0.185911	0.27	0.087	4.14997e-13	NK0
Pnisr	3.93964e-17	0.246324	0.552	0.318	4.44195e-13	NK0
Synrg	4.3289e-17	0.170185	0.256	0.077	4.88084e-13	NK0
Syncrip	4.52276e-17	0.209245	0.387	0.171	5.09941e-13	NK0
Coro7	4.65777e-17	0.174796	0.273	0.089	5.25164e-13	NK0
Adcy7	4.72889e-17	0.215043	0.411	0.191	5.33182e-13	NK0
Lbh	4.93211e-17	0.19355	0.346	0.14	5.56095e-13	NK0
Nfat5	5.28802e-17	0.175973	0.255	0.077	5.96224e-13	NK0
Wasf2	5.63121e-17	0.209605	0.407	0.188	6.34919e-13	NK0
Ttc14	6.06226e-17	0.227681	0.465	0.245	6.8352e-13	NK0
Sltm	6.30064e-17	0.224217	0.43	0.211	7.10397e-13	NK0
Celf1	6.35756e-17	0.210623	0.388	0.173	7.16814e-13	NK0
Efhd2	6.54104e-17	0.211528	0.835	0.636	7.37503e-13	NK0
1810026B05Rik	7.10517e-17	0.193434	0.346	0.142	8.01108e-13	NK0
Hnrnpl	7.27887e-17	0.208839	0.422	0.199	8.20692e-13	NK0
Prkacb	7.66102e-17	0.222773	0.437	0.222	8.6378e-13	NK0
Etnk1	7.9109e-17	0.181819	0.29	0.104	8.91954e-13	NK0
Akap8	9.29115e-17	0.181596	0.284	0.099	1.04758e-12	NK0
Msl1	9.38401e-17	0.181354	0.293	0.105	1.05805e-12	NK0
Med1	1.00158e-16	0.17513	0.25	0.076	1.12928e-12	NK0
Psip1	1.04401e-16	0.210351	0.377	0.168	1.17712e-12	NK0
Gapvd1	1.06442e-16	0.186513	0.267	0.089	1.20013e-12	NK0
Satb1	1.07462e-16	0.243143	0.609	0.39	1.21164e-12	NK0
Brd4	1.14038e-16	0.197926	0.376	0.165	1.28577e-12	NK0
Hsp90b1	1.18679e-16	0.235398	0.669	0.456	1.33811e-12	NK0
Ube2q1	1.2413e-16	0.17877	0.31	0.117	1.39956e-12	NK0
Tram1	1.45984e-16	0.228349	0.545	0.318	1.64597e-12	NK0
Mia3	1.49603e-16	0.183053	0.3	0.109	1.68678e-12	NK0
Taf15	1.50678e-16	0.189564	0.339	0.135	1.6989e-12	NK0
Zzef1	1.59971e-16	0.170884	0.26	0.082	1.80367e-12	NK0
Mdm2	1.62913e-16	0.169744	0.253	0.079	1.83685e-12	NK0
Galnt1	1.66034e-16	0.184897	0.331	0.129	1.87203e-12	NK0
Zc3h7a	1.72849e-16	0.198779	0.35	0.148	1.94887e-12	NK0
Stim1	1.8937e-16	0.181011	0.314	0.115	2.13514e-12	NK0
Gatad2a	1.94087e-16	0.201233	0.403	0.191	2.18833e-12	NK0
Tnrc6c	2.01173e-16	0.188438	0.319	0.124	2.26822e-12	NK0
Safb2	2.01414e-16	0.191152	0.333	0.135	2.27094e-12	NK0
Rin3	2.05854e-16	0.204828	0.371	0.166	2.321e-12	NK0
Uhmk1	2.2263e-16	0.173119	0.273	0.092	2.51015e-12	NK0
Mirt1	2.4376e-16	0.218711	0.431	0.206	2.7484e-12	NK0
Arcn1	2.45904e-16	0.17908	0.303	0.112	2.77257e-12	NK0
Mtpn	2.47851e-16	0.20232	0.393	0.185	2.79452e-12	NK0
Akt1	2.55621e-16	0.172511	0.292	0.105	2.88213e-12	NK0
Tm9sf2	2.62344e-16	0.17473	0.282	0.1	2.95793e-12	NK0
Gsk3b	2.77095e-16	0.209203	0.422	0.204	3.12424e-12	NK0
Kif5b	2.80571e-16	0.224113	0.482	0.264	3.16344e-12	NK0
Sec24c	3.12268e-16	0.158906	0.256	0.081	3.52082e-12	NK0
Rad21	3.15823e-16	0.196065	0.373	0.165	3.56091e-12	NK0
Chd1	3.40715e-16	0.172045	0.286	0.1	3.84156e-12	NK0
Cd84	3.82378e-16	0.212918	0.431	0.213	4.31131e-12	NK0
Msl2	3.82945e-16	0.180652	0.269	0.094	4.3177e-12	NK0
Nsd3	4.0327e-16	0.224864	0.528	0.3	4.54687e-12	NK0
Vps13a	4.38829e-16	0.176991	0.3	0.112	4.9478e-12	NK0
Tnik	5.82527e-16	0.20196	0.351	0.152	6.56799e-12	NK0
Zdhhc20	5.97724e-16	0.202378	0.417	0.201	6.73934e-12	NK0
Mir142hg	5.97864e-16	0.195819	0.346	0.145	6.74092e-12	NK0
Mkln1	6.43281e-16	0.195294	0.401	0.185	7.25299e-12	NK0
Rapgef1	6.64565e-16	0.172054	0.276	0.097	7.49297e-12	NK0
Pten	6.78098e-16	0.181118	0.336	0.137	7.64556e-12	NK0
Rsf1	6.8224e-16	0.185336	0.31	0.122	7.69225e-12	NK0
Dennd1c	7.37414e-16	0.196628	0.36	0.16	8.31435e-12	NK0
Fam53b	8.29769e-16	0.202714	0.403	0.193	9.35565e-12	NK0
Synj2bp	8.59152e-16	0.17028	0.276	0.097	9.68694e-12	NK0
Dnm2	9.06233e-16	0.191508	0.377	0.171	1.02178e-11	NK0
Klrb1a	9.15275e-16	0.240177	0.479	0.264	1.03197e-11	NK0
Nedd4	9.37642e-16	0.174592	0.263	0.091	1.05719e-11	NK0
Cdk12	9.96497e-16	0.191793	0.339	0.145	1.12355e-11	NK0
Prrc2a	1.22887e-15	0.17973	0.333	0.14	1.38555e-11	NK0
Lbr	1.24516e-15	0.211906	0.458	0.236	1.40392e-11	NK0
Slc20a1	1.27069e-15	0.169932	0.272	0.096	1.4327e-11	NK0
Smarca5	1.3011e-15	0.202617	0.414	0.203	1.46699e-11	NK0
Madd	1.33408e-15	0.166144	0.272	0.094	1.50417e-11	NK0
Nup210	1.34216e-15	0.196292	0.414	0.203	1.51328e-11	NK0
Cnot4	1.50808e-15	0.165726	0.275	0.096	1.70037e-11	NK0
Luc7l2	1.58723e-15	0.230601	0.669	0.476	1.78961e-11	NK0
Rfx7	1.71087e-15	0.166649	0.262	0.089	1.92901e-11	NK0
Rinl	1.77105e-15	0.222275	0.55	0.323	1.99686e-11	NK0
Pdcd10	1.83027e-15	0.211585	0.519	0.29	2.06363e-11	NK0
Cpne1	1.9162e-15	0.180216	0.277	0.104	2.16051e-11	NK0
Zc3h13	2.33051e-15	0.184779	0.303	0.12	2.62765e-11	NK0
Fyb	2.39555e-15	0.225688	0.558	0.338	2.70098e-11	NK0
Ktn1	2.53452e-15	0.181467	0.275	0.1	2.85767e-11	NK0
Rab8b	2.57332e-15	0.180364	0.339	0.143	2.90142e-11	NK0
Cited2	2.8047e-15	0.196952	0.319	0.135	3.1623e-11	NK0
Ythdc1	3.06782e-15	0.213569	0.415	0.214	3.45896e-11	NK0
Scaf11	3.07416e-15	0.199857	0.427	0.213	3.46611e-11	NK0
Tnpo3	3.65523e-15	0.168439	0.294	0.114	4.12127e-11	NK0
Ptp4a3	3.73725e-15	0.20216	0.411	0.204	4.21375e-11	NK0
Ptprcap	3.78144e-15	0.148646	0.966	0.924	4.26357e-11	NK0
Tmem37	3.8865e-15	0.164079	0.287	0.107	4.38203e-11	NK0
Ehbp1l1	3.92867e-15	0.177267	0.313	0.129	4.42958e-11	NK0
Rabgap1l	4.0621e-15	0.191672	0.354	0.158	4.58002e-11	NK0
Mllt3	4.06405e-15	0.166037	0.262	0.092	4.58222e-11	NK0
Fam104a	4.64886e-15	0.187131	0.361	0.163	5.24159e-11	NK0
Il10ra	5.13053e-15	0.182262	0.334	0.143	5.78467e-11	NK0
Tnrc6a	5.33163e-15	0.18225	0.35	0.152	6.01141e-11	NK0
Hp1bp3	5.48516e-15	0.194402	0.349	0.16	6.18452e-11	NK0
Smchd1	5.99617e-15	0.198317	0.405	0.198	6.76069e-11	NK0
Kpna4	6.00486e-15	0.184638	0.35	0.157	6.77048e-11	NK0
Kras	6.02256e-15	0.214962	0.41	0.211	6.79044e-11	NK0
Eif4ebp2	6.2431e-15	0.182382	0.361	0.163	7.03909e-11	NK0
Sorl1	6.83661e-15	0.177413	0.294	0.117	7.70828e-11	NK0
H3f3a	6.88073e-15	0.132284	0.991	0.944	7.75802e-11	NK0
Man1a2	6.97083e-15	0.158782	0.256	0.087	7.85961e-11	NK0
Map7d1	7.16575e-15	0.189002	0.391	0.191	8.07938e-11	NK0
Coro2a	7.19609e-15	0.202812	0.351	0.165	8.11359e-11	NK0
Csk	7.34299e-15	0.206937	0.515	0.292	8.27922e-11	NK0
Elmo2	7.45968e-15	0.17109	0.316	0.129	8.41079e-11	NK0
N4bp2l2	7.77215e-15	0.189736	0.383	0.178	8.7631e-11	NK0
Fam120a	8.00702e-15	0.159219	0.265	0.096	9.02792e-11	NK0
Lasp1	8.04161e-15	0.201519	0.447	0.236	9.06692e-11	NK0
Lrmp	8.0944e-15	0.182126	0.313	0.133	9.12643e-11	NK0
Zbtb7a	8.35241e-15	0.209346	0.471	0.26	9.41734e-11	NK0
Rasa3	8.97804e-15	0.190732	0.364	0.165	1.01227e-10	NK0
Cggbp1	9.07276e-15	0.186926	0.368	0.17	1.02295e-10	NK0
Emsy	9.58146e-15	0.170045	0.28	0.107	1.08031e-10	NK0
Rsbn1	9.6224e-15	0.158206	0.289	0.109	1.08493e-10	NK0
Map4	9.63874e-15	0.166821	0.27	0.1	1.08677e-10	NK0
B3gat3	9.87322e-15	0.173918	0.313	0.13	1.11321e-10	NK0
Caprin1	9.96329e-15	0.18705	0.376	0.178	1.12336e-10	NK0
Cdc42ep3	1.01935e-14	0.192894	0.391	0.189	1.14932e-10	NK0
Elf2	1.05273e-14	0.170939	0.27	0.1	1.18696e-10	NK0
Upf1	1.09273e-14	0.163324	0.275	0.102	1.23205e-10	NK0
Ubtf	1.09767e-14	0.181889	0.384	0.18	1.23763e-10	NK0
Klra9	1.14126e-14	0.305232	0.566	0.387	1.28677e-10	NK0
Pcf11	1.16879e-14	0.163056	0.29	0.112	1.31781e-10	NK0
Prkd3	1.23399e-14	0.165366	0.289	0.11	1.39132e-10	NK0
Chd3	1.27374e-14	0.199865	0.394	0.194	1.43615e-10	NK0
Atp8b4	1.43506e-14	0.173956	0.296	0.115	1.61804e-10	NK0
Ddx42	1.45112e-14	0.16383	0.257	0.094	1.63614e-10	NK0
Cul1	1.49991e-14	0.173837	0.296	0.12	1.69115e-10	NK0
Samhd1	1.52757e-14	0.197364	0.438	0.229	1.72234e-10	NK0
Zfpm1	1.54617e-14	0.16888	0.283	0.109	1.74331e-10	NK0
Anxa6	1.55582e-14	0.215839	0.664	0.458	1.75418e-10	NK0
Vps4b	1.70059e-14	0.17772	0.35	0.158	1.91742e-10	NK0
Rapgef6	1.72344e-14	0.188625	0.364	0.173	1.94317e-10	NK0
Flii	1.77134e-14	0.175401	0.312	0.129	1.99718e-10	NK0
Drap1	1.81703e-14	0.20528	0.474	0.265	2.0487e-10	NK0
Rlf	1.82771e-14	0.159275	0.262	0.094	2.06075e-10	NK0
Dnajc5	1.88112e-14	0.179918	0.36	0.168	2.12096e-10	NK0
R3hdm1	1.93471e-14	0.176874	0.32	0.137	2.18138e-10	NK0
Mical1	2.10646e-14	0.176949	0.286	0.115	2.37503e-10	NK0
Safb	2.28778e-14	0.181319	0.33	0.145	2.57947e-10	NK0
Slamf7	2.64598e-14	0.176557	0.267	0.104	2.98334e-10	NK0
Nptn	2.6575e-14	0.203546	0.393	0.199	2.99633e-10	NK0
Smc6	2.70584e-14	0.195416	0.41	0.208	3.05083e-10	NK0
Cblb	2.8219e-14	0.18549	0.32	0.14	3.1817e-10	NK0
Ppp3cb	2.89156e-14	0.161675	0.286	0.112	3.26023e-10	NK0
Sh2d3c	3.25035e-14	0.174102	0.353	0.16	3.66477e-10	NK0
Cdkn2d	3.31889e-14	0.175325	0.391	0.185	3.74205e-10	NK0
Psd4	3.55968e-14	0.161321	0.314	0.132	4.01354e-10	NK0
Ascc3	3.62484e-14	0.163311	0.277	0.107	4.08701e-10	NK0
Ppp6r3	3.69441e-14	0.162809	0.276	0.107	4.16545e-10	NK0
Malt1	3.69813e-14	0.20832	0.523	0.306	4.16964e-10	NK0
Fubp1	3.80435e-14	0.215198	0.505	0.3	4.2894e-10	NK0
Rnf20	3.80974e-14	0.155995	0.25	0.089	4.29548e-10	NK0
Ddx5	4.47242e-14	0.128461	0.994	0.957	5.04265e-10	NK0
Zfp800	4.66562e-14	0.162024	0.257	0.097	5.26048e-10	NK0
Ctnnb1	5.11227e-14	0.179674	0.344	0.16	5.76408e-10	NK0
Ptms	5.47442e-14	0.190301	0.36	0.173	6.1724e-10	NK0
Ptges3	5.76837e-14	0.182408	0.366	0.173	6.50384e-10	NK0
Cdc40	6.40201e-14	0.173119	0.309	0.132	7.21827e-10	NK0
Akap9	6.56291e-14	0.186457	0.319	0.145	7.39968e-10	NK0
Itch	6.77485e-14	0.167746	0.33	0.145	7.63864e-10	NK0
Clint1	6.8901e-14	0.182616	0.374	0.181	7.76859e-10	NK0
Dnajc3	7.20011e-14	0.193589	0.407	0.211	8.11812e-10	NK0
Ubash3b	7.31472e-14	0.186717	0.307	0.137	8.24734e-10	NK0
Arih1	7.32668e-14	0.16297	0.312	0.133	8.26083e-10	NK0
Nrip1	7.73883e-14	0.166024	0.257	0.096	8.72553e-10	NK0
Zmym5	8.03643e-14	0.162388	0.269	0.104	9.06108e-10	NK0
Zbtb1	8.43216e-14	0.162106	0.252	0.094	9.50727e-10	NK0
Itpr2	8.50498e-14	0.159838	0.276	0.107	9.58936e-10	NK0
Cpsf6	9.95939e-14	0.169778	0.303	0.13	1.12292e-09	NK0
Csnk2a1	1.00337e-13	0.18231	0.404	0.204	1.1313e-09	NK0
Pcnp	1.04221e-13	0.171615	0.34	0.155	1.17509e-09	NK0
Dhx15	1.07014e-13	0.180201	0.36	0.175	1.20658e-09	NK0
Ripk1	1.23947e-13	0.151637	0.263	0.099	1.3975e-09	NK0
Tpp2	1.26723e-13	0.176492	0.341	0.157	1.4288e-09	NK0
Ptk2b	1.27436e-13	0.179031	0.428	0.222	1.43684e-09	NK0
Was	1.28856e-13	0.163716	0.299	0.127	1.45286e-09	NK0
Chd7	1.34005e-13	0.182219	0.336	0.157	1.51091e-09	NK0
Rnf130	1.46002e-13	0.185578	0.428	0.231	1.64617e-09	NK0
Tab2	1.62929e-13	0.194043	0.422	0.229	1.83702e-09	NK0
Calm1	1.739e-13	0.131225	0.973	0.942	1.96073e-09	NK0
Vmp1	1.89599e-13	0.155622	0.287	0.117	2.13772e-09	NK0
Myo1g	2.00684e-13	0.168748	0.317	0.142	2.26271e-09	NK0
Tial1	2.0925e-13	0.154156	0.273	0.11	2.35929e-09	NK0
Tmem30a	2.25694e-13	0.190174	0.413	0.219	2.5447e-09	NK0
Ccar1	2.28097e-13	0.172325	0.35	0.163	2.57179e-09	NK0
Cdk2ap1	2.30332e-13	0.178753	0.329	0.152	2.597e-09	NK0
Snx18	2.39579e-13	0.158091	0.293	0.124	2.70125e-09	NK0
Sun2	2.42222e-13	0.168664	0.32	0.143	2.73105e-09	NK0
Sema4a	2.45635e-13	0.209647	0.511	0.313	2.76954e-09	NK0
Ccdc50	2.89172e-13	0.15098	0.259	0.1	3.26041e-09	NK0
Fmnl1	2.96898e-13	0.187122	0.479	0.267	3.34753e-09	NK0
Gm28875	3.13073e-13	0.165384	0.309	0.137	3.5299e-09	NK0
Mindy2	3.16295e-13	0.163614	0.267	0.109	3.56623e-09	NK0
Nucks1	3.16759e-13	0.184399	0.393	0.203	3.57146e-09	NK0
Pfkp	3.26253e-13	0.181939	0.405	0.206	3.67851e-09	NK0
Adnp	3.48987e-13	0.147616	0.256	0.097	3.93483e-09	NK0
Ankrd13a	3.49719e-13	0.166983	0.349	0.163	3.94308e-09	NK0
Riok3	3.64958e-13	0.164132	0.337	0.155	4.1149e-09	NK0
Cd44	3.73658e-13	0.186005	0.424	0.224	4.213e-09	NK0
Kdm5a	3.78574e-13	0.178729	0.349	0.17	4.26842e-09	NK0
Supt5	4.1399e-13	0.160394	0.31	0.137	4.66774e-09	NK0
Smap1	4.14939e-13	0.17134	0.34	0.163	4.67844e-09	NK0
Sf3b1	4.16703e-13	0.204199	0.649	0.47	4.69833e-09	NK0
Hnrnpr	4.54424e-13	0.184821	0.361	0.18	5.12364e-09	NK0
Man1a	4.56206e-13	0.158039	0.287	0.122	5.14373e-09	NK0
Agpat3	4.61982e-13	0.176469	0.377	0.186	5.20885e-09	NK0
Tbl1x	5.15068e-13	0.155339	0.267	0.107	5.8074e-09	NK0
Pan3	5.27661e-13	0.160024	0.28	0.119	5.94938e-09	NK0
Nup50	5.86403e-13	0.16258	0.283	0.122	6.6117e-09	NK0
Dek	5.89941e-13	0.193499	0.467	0.265	6.65158e-09	NK0
Slc44a2	6.02681e-13	0.17208	0.343	0.165	6.79523e-09	NK0
Hspa4	6.15953e-13	0.169325	0.33	0.157	6.94487e-09	NK0
Mapre1	6.61598e-13	0.183068	0.438	0.242	7.45951e-09	NK0
Nab1	7.78449e-13	0.169099	0.347	0.163	8.77701e-09	NK0
Tmod3	8.12196e-13	0.173852	0.387	0.199	9.15751e-09	NK0
Cdc37l1	8.12845e-13	0.149568	0.273	0.11	9.16483e-09	NK0
Stat6	8.44835e-13	0.164977	0.299	0.135	9.52552e-09	NK0
B4galt5	8.76405e-13	0.169401	0.334	0.158	9.88147e-09	NK0
Eid1	9.27671e-13	0.155043	0.273	0.112	1.04595e-08	NK0
Ccl3	9.28892e-13	0.271893	0.354	0.18	1.04733e-08	NK0
Ogdh	9.32021e-13	0.156626	0.287	0.124	1.05085e-08	NK0
Gpatch8	9.35188e-13	0.15776	0.284	0.12	1.05442e-08	NK0
Tigd2	9.37537e-13	0.14638	0.253	0.097	1.05707e-08	NK0
Elk3	9.39738e-13	0.156526	0.296	0.13	1.05955e-08	NK0
Crtc3	9.46278e-13	0.151868	0.259	0.104	1.06693e-08	NK0
Ppp4r3b	1.0525e-12	0.176919	0.34	0.166	1.18669e-08	NK0
Ubl3	1.08655e-12	0.177912	0.387	0.198	1.22508e-08	NK0
Lcp2	1.14376e-12	0.169595	0.346	0.168	1.28959e-08	NK0
Ppp6r1	1.17294e-12	0.158826	0.294	0.129	1.32249e-08	NK0
Cr1l	1.18062e-12	0.185792	0.4	0.219	1.33115e-08	NK0
Cd244a	1.31063e-12	0.200904	0.533	0.326	1.47773e-08	NK0
Scimp	1.47394e-12	0.155394	0.286	0.122	1.66187e-08	NK0
Senp6	1.4808e-12	0.176426	0.343	0.168	1.6696e-08	NK0
Klrb1f	1.66519e-12	0.200762	0.498	0.303	1.8775e-08	NK0
Git2	1.67752e-12	0.182318	0.427	0.232	1.8914e-08	NK0
Mndal	1.68632e-12	0.201504	0.565	0.362	1.90132e-08	NK0
Camk2d	1.72007e-12	0.146431	0.252	0.097	1.93938e-08	NK0
Ppil4	1.72895e-12	0.147693	0.265	0.109	1.94939e-08	NK0
BC005537	1.74185e-12	0.175117	0.371	0.191	1.96394e-08	NK0
Srsf1	1.79671e-12	0.162948	0.376	0.189	2.02579e-08	NK0
Ctsc	1.8424e-12	0.170162	0.346	0.166	2.07731e-08	NK0
Tuba1a	1.96117e-12	0.160456	0.313	0.143	2.21122e-08	NK0
Dleu2	2.06403e-12	0.165176	0.33	0.157	2.32719e-08	NK0
Tubb4b	2.23228e-12	0.187381	0.39	0.204	2.51689e-08	NK0
Rbms1	2.34371e-12	0.194534	0.472	0.287	2.64253e-08	NK0
Gimap9	2.39783e-12	0.195204	0.559	0.349	2.70356e-08	NK0
Sugt1	2.56709e-12	0.168555	0.391	0.206	2.89439e-08	NK0
Klra3	3.01232e-12	0.267112	0.346	0.186	3.39639e-08	NK0
Rab14	3.42893e-12	0.185766	0.482	0.288	3.86611e-08	NK0
Chd2	3.43738e-12	0.176002	0.312	0.148	3.87565e-08	NK0
Gm19585	3.54614e-12	0.206767	0.568	0.367	3.99827e-08	NK0
Pabpn1	3.57966e-12	0.174062	0.447	0.245	4.03606e-08	NK0
Copa	3.58769e-12	0.165007	0.333	0.161	4.04512e-08	NK0
Gpbp1l1	3.8679e-12	0.146179	0.265	0.11	4.36106e-08	NK0
Pcmtd1	3.9379e-12	0.156022	0.289	0.127	4.43998e-08	NK0
Ppp3r1	4.08335e-12	0.133318	0.265	0.105	4.60398e-08	NK0
2900097C17Rik	4.12708e-12	0.15068	0.269	0.115	4.65328e-08	NK0
Trappc4	4.25e-12	0.16558	0.413	0.224	4.79188e-08	NK0
Klf13	4.4199e-12	0.185873	0.529	0.326	4.98344e-08	NK0
Pura	4.93067e-12	0.181434	0.361	0.194	5.55933e-08	NK0
Ccnl2	5.01759e-12	0.176105	0.414	0.224	5.65734e-08	NK0
Copb1	5.09387e-12	0.154406	0.294	0.135	5.74333e-08	NK0
Limd1	5.35386e-12	0.159426	0.316	0.15	6.03648e-08	NK0
Sp100	5.66878e-12	0.184674	0.767	0.582	6.39154e-08	NK0
Atp11b	5.78452e-12	0.194214	0.533	0.336	6.52205e-08	NK0
Cd247	6.62389e-12	0.167349	0.363	0.189	7.46843e-08	NK0
Khdrbs1	6.93087e-12	0.183176	0.445	0.267	7.81456e-08	NK0
Pum1	7.03948e-12	0.147336	0.286	0.127	7.93702e-08	NK0
Pik3cd	7.34051e-12	0.180158	0.435	0.249	8.27642e-08	NK0
Rcsd1	8.01666e-12	0.174677	0.393	0.211	9.03879e-08	NK0
Arhgap17	8.24792e-12	0.140228	0.255	0.105	9.29953e-08	NK0
Rif1	9.03825e-12	0.15488	0.252	0.105	1.01906e-07	NK0
Irf2bpl	9.09801e-12	0.167032	0.388	0.206	1.0258e-07	NK0
Pde2a	9.41384e-12	0.15865	0.388	0.194	1.06141e-07	NK0
Rab10	9.42855e-12	0.167056	0.417	0.231	1.06307e-07	NK0
Wac	9.64394e-12	0.161686	0.356	0.181	1.08735e-07	NK0
Top1	9.94829e-12	0.183503	0.461	0.272	1.12167e-07	NK0
Akt2	1.02565e-11	0.13785	0.259	0.107	1.15642e-07	NK0
Casp8	1.05735e-11	0.160238	0.356	0.183	1.19216e-07	NK0
Atp6v0a2	1.1721e-11	0.145981	0.267	0.115	1.32154e-07	NK0
Baz1a	1.35792e-11	0.175894	0.35	0.186	1.53106e-07	NK0
Dok2	1.62532e-11	0.192803	0.593	0.386	1.83255e-07	NK0
Dync1i2	1.64317e-11	0.170527	0.415	0.232	1.85267e-07	NK0
Mta2	1.67843e-11	0.152413	0.331	0.165	1.89243e-07	NK0
Tbx21	1.70193e-11	0.179969	0.395	0.222	1.91893e-07	NK0
Gnai3	1.70946e-11	0.157731	0.373	0.196	1.92741e-07	NK0
Kcnab2	1.84306e-11	0.152168	0.34	0.17	2.07805e-07	NK0
Csnk1a1	1.8719e-11	0.184084	0.543	0.351	2.11057e-07	NK0
Uimc1	1.9256e-11	0.137874	0.253	0.105	2.17112e-07	NK0
Stk24	2.08884e-11	0.187217	0.56	0.374	2.35516e-07	NK0
Ucp2	2.18293e-11	0.195633	0.62	0.433	2.46126e-07	NK0
Ptpn1	2.2511e-11	0.167106	0.394	0.216	2.53812e-07	NK0
Myo1f	2.28854e-11	0.170282	0.431	0.244	2.58033e-07	NK0
Trappc6b	2.40528e-11	0.164059	0.376	0.203	2.71195e-07	NK0
Ankrd10	2.47426e-11	0.141127	0.255	0.109	2.78972e-07	NK0
Rbpms	2.47723e-11	0.150542	0.343	0.17	2.79307e-07	NK0
Dock8	2.86385e-11	0.162838	0.39	0.216	3.22899e-07	NK0
Mef2c	3.04494e-11	0.151084	0.257	0.11	3.43317e-07	NK0
Ptpre	3.27354e-11	0.167648	0.354	0.189	3.69092e-07	NK0
Efr3a	3.4165e-11	0.170448	0.405	0.229	3.8521e-07	NK0
Usp15	3.70801e-11	0.143952	0.253	0.11	4.18078e-07	NK0
Prpf40a	3.82337e-11	0.165941	0.377	0.208	4.31085e-07	NK0
Ostf1	4.04016e-11	0.170378	0.819	0.636	4.55528e-07	NK0
Nelfb	4.11231e-11	0.147364	0.266	0.12	4.63662e-07	NK0
Arhgap25	4.39437e-11	0.156108	0.334	0.168	4.95465e-07	NK0
Zfand5	4.82576e-11	0.15678	0.323	0.166	5.44104e-07	NK0
Hnrnpul1	5.00012e-11	0.153886	0.331	0.168	5.63764e-07	NK0
Irak1	5.14183e-11	0.142684	0.279	0.13	5.79741e-07	NK0
Sfpq	5.80829e-11	0.183618	0.522	0.343	6.54885e-07	NK0
Pde3b	5.96281e-11	0.145863	0.266	0.12	6.72307e-07	NK0
Hnrnpab	6.33698e-11	0.165823	0.482	0.283	7.14495e-07	NK0
Sod1	6.35124e-11	0.143666	0.296	0.14	7.16102e-07	NK0
Styk1	7.45788e-11	0.165575	0.307	0.157	8.40876e-07	NK0
Chtop	7.62306e-11	0.137631	0.272	0.124	8.595e-07	NK0
Adora2a	7.63103e-11	0.149087	0.286	0.137	8.60398e-07	NK0
Papola	8.69865e-11	0.16101	0.394	0.222	9.80773e-07	NK0
Naa15	9.0049e-11	0.143477	0.269	0.124	1.0153e-06	NK0
Gmfb	9.21457e-11	0.13433	0.256	0.112	1.03894e-06	NK0
Ralbp1	9.4598e-11	0.166567	0.368	0.204	1.06659e-06	NK0
Ss18	9.97021e-11	0.1357	0.296	0.14	1.12414e-06	NK0
Copb2	1.11007e-10	0.142557	0.297	0.145	1.2516e-06	NK0
Cdk9	1.17744e-10	0.13904	0.27	0.124	1.32756e-06	NK0
Arhgef1	1.22138e-10	0.176926	0.62	0.428	1.37711e-06	NK0
Ndfip2	1.27099e-10	0.143685	0.303	0.15	1.43304e-06	NK0
Ggnbp2	1.31206e-10	0.157042	0.378	0.209	1.47935e-06	NK0
Cir1	1.31257e-10	0.139699	0.25	0.11	1.47993e-06	NK0
Fip1l1	1.33175e-10	0.156955	0.358	0.196	1.50155e-06	NK0
Tcf12	1.362e-10	0.136808	0.304	0.147	1.53566e-06	NK0
S100a13	1.55232e-10	0.171279	0.664	0.465	1.75024e-06	NK0
Matr3	1.58135e-10	0.152353	0.394	0.214	1.78297e-06	NK0
Dgkz	1.58292e-10	0.148337	0.316	0.16	1.78474e-06	NK0
Cd9	1.58459e-10	0.190803	0.65	0.461	1.78663e-06	NK0
Fgfr1op2	1.65825e-10	0.174225	0.486	0.315	1.86967e-06	NK0
Grb2	1.76224e-10	0.148961	0.39	0.216	1.98692e-06	NK0
Krit1	1.77398e-10	0.17404	0.41	0.247	2.00017e-06	NK0
Ric8a	2.02581e-10	0.13213	0.266	0.12	2.28411e-06	NK0
Klhl6	2.06339e-10	0.153462	0.38	0.204	2.32647e-06	NK0
Ergic2	2.44829e-10	0.140505	0.269	0.125	2.76045e-06	NK0
Rassf5	2.5516e-10	0.150201	0.36	0.196	2.87692e-06	NK0
Ctdsp1	2.57266e-10	0.128787	0.275	0.127	2.90067e-06	NK0
AC149090.1	2.67637e-10	0.205451	0.401	0.245	3.01761e-06	NK0
Traf3ip3	2.82286e-10	0.147363	0.323	0.168	3.18277e-06	NK0
Ubxn1	2.9503e-10	0.163768	0.489	0.311	3.32646e-06	NK0
Calm2	3.03474e-10	0.141816	0.935	0.83	3.42167e-06	NK0
Crlf3	3.34806e-10	0.156894	0.394	0.227	3.77494e-06	NK0
Mau2	3.39773e-10	0.138978	0.292	0.142	3.83094e-06	NK0
Sf1	3.43257e-10	0.148267	0.339	0.185	3.87022e-06	NK0
Serpinb9	3.8759e-10	0.186224	0.713	0.539	4.37008e-06	NK0
Maz	4.27408e-10	0.129428	0.304	0.153	4.81902e-06	NK0
Lrp10	4.30142e-10	0.16144	0.44	0.265	4.84985e-06	NK0
Glyr1	4.34835e-10	0.136903	0.302	0.152	4.90277e-06	NK0
Syf2	4.67217e-10	0.157451	0.529	0.333	5.26788e-06	NK0
Srp19	4.77132e-10	0.145893	0.346	0.188	5.37966e-06	NK0
Mob3a	5.12278e-10	0.145527	0.337	0.183	5.77594e-06	NK0
D16Ertd472e	5.47174e-10	0.162779	0.401	0.239	6.16938e-06	NK0
Ly9	5.61041e-10	0.151119	0.312	0.163	6.32574e-06	NK0
Rab5c	5.61331e-10	0.144014	0.404	0.224	6.32901e-06	NK0
Rdx	5.76195e-10	0.142392	0.32	0.165	6.49659e-06	NK0
Neurl3	6.96907e-10	0.168754	0.505	0.323	7.85763e-06	NK0
Zfp644	7.44919e-10	0.142499	0.329	0.176	8.39896e-06	NK0
Mapkapk2	7.76431e-10	0.12574	0.263	0.124	8.75426e-06	NK0
Ifi209	7.91624e-10	0.145129	0.363	0.203	8.92556e-06	NK0
Herpud1	8.16851e-10	0.138094	0.309	0.158	9.20999e-06	NK0
Bzw1	8.59552e-10	0.16397	0.482	0.305	9.69145e-06	NK0
Itgb1	9.0623e-10	0.153444	0.826	0.718	1.02177e-05	NK0
Klri2	9.12913e-10	0.202148	0.56	0.415	1.02931e-05	NK0
Otulinl	9.38524e-10	0.14885	0.464	0.273	1.05819e-05	NK0
Tia1	9.64136e-10	0.132443	0.272	0.132	1.08706e-05	NK0
Actr3	9.66184e-10	0.135509	0.923	0.815	1.08937e-05	NK0
Nub1	1.00382e-09	0.126284	0.263	0.124	1.1318e-05	NK0
Rnaseh2c	1.01424e-09	0.160376	0.441	0.277	1.14355e-05	NK0
Gata3	1.03599e-09	0.131901	0.266	0.129	1.16808e-05	NK0
Dnajc2	1.05564e-09	0.13432	0.277	0.135	1.19023e-05	NK0
Spcs3	1.08558e-09	0.129227	0.284	0.142	1.22399e-05	NK0
Marf1	1.10527e-09	0.132744	0.26	0.124	1.24619e-05	NK0
Hnrnpa2b1	1.2471e-09	0.145498	0.9	0.766	1.4061e-05	NK0
Rbm25	1.30319e-09	0.176048	0.593	0.428	1.46935e-05	NK0
Tgoln1	1.47509e-09	0.146332	0.374	0.208	1.66317e-05	NK0
Rasal3	1.56407e-09	0.153284	0.445	0.273	1.76349e-05	NK0
Lrrk1	1.77121e-09	0.150938	0.383	0.224	1.99704e-05	NK0
Gtpbp2	1.82493e-09	0.132953	0.317	0.165	2.05761e-05	NK0
Cnot3	2.1736e-09	0.128531	0.3	0.155	2.45073e-05	NK0
Ttc39b	2.58919e-09	0.137614	0.294	0.153	2.91931e-05	NK0
Anp32e	2.77079e-09	0.124193	0.326	0.17	3.12407e-05	NK0
Camk2n1	2.8798e-09	0.170698	0.424	0.267	3.24697e-05	NK0
4930453N24Rik	2.91867e-09	0.134129	0.304	0.163	3.2908e-05	NK0
U2surp	2.92744e-09	0.143075	0.323	0.176	3.30068e-05	NK0
Capn2	3.24945e-09	0.131653	0.31	0.163	3.66376e-05	NK0
Pds5a	3.63449e-09	0.129203	0.275	0.137	4.09789e-05	NK0
Cuedc1	3.88226e-09	0.118967	0.265	0.129	4.37724e-05	NK0
Abi1	3.91831e-09	0.137735	0.313	0.171	4.41789e-05	NK0
Xdh	3.93098e-09	0.135715	0.265	0.132	4.43218e-05	NK0
Ppp2ca	4.06227e-09	0.150099	0.505	0.329	4.5802e-05	NK0
Ifitm10	4.16325e-09	0.145941	0.336	0.186	4.69406e-05	NK0
Txnrd1	4.39691e-09	0.140155	0.304	0.166	4.95752e-05	NK0
Ptpra	4.72834e-09	0.125339	0.262	0.13	5.3312e-05	NK0
Pkn1	4.76797e-09	0.135457	0.361	0.203	5.37589e-05	NK0
Gbp7	4.87206e-09	0.139087	0.351	0.199	5.49324e-05	NK0
Ide	4.98376e-09	0.126646	0.269	0.135	5.61919e-05	NK0
Gtpbp4	5.06117e-09	0.126747	0.262	0.13	5.70647e-05	NK0
Srsf9	5.15071e-09	0.132484	0.289	0.153	5.80743e-05	NK0
Pgp	5.375e-09	0.119106	0.275	0.135	6.06031e-05	NK0
Cebpz	5.53531e-09	0.137037	0.282	0.147	6.24106e-05	NK0
Mapk1	5.56003e-09	0.145565	0.374	0.224	6.26893e-05	NK0
Ddx3x	6.1027e-09	0.132592	0.312	0.166	6.8808e-05	NK0
Adipor2	6.15572e-09	0.119748	0.253	0.124	6.94058e-05	NK0
Rhoa	6.17672e-09	0.14717	0.865	0.718	6.96426e-05	NK0
Smarce1	6.39043e-09	0.126894	0.31	0.166	7.20521e-05	NK0
Rabac1	6.54253e-09	0.159267	0.633	0.451	7.3767e-05	NK0
Vps35	6.67041e-09	0.125752	0.257	0.129	7.52089e-05	NK0
Cd164	6.80325e-09	0.140451	0.391	0.234	7.67067e-05	NK0
Aup1	6.93484e-09	0.130628	0.302	0.163	7.81903e-05	NK0
Ppm1a	7.19566e-09	0.122207	0.286	0.147	8.1131e-05	NK0
Cyth1	8.65855e-09	0.123395	0.286	0.147	9.76251e-05	NK0
Man2b1	8.73938e-09	0.132597	0.324	0.178	9.85365e-05	NK0
Tm9sf3	9.05543e-09	0.162927	0.467	0.313	0.0001021	NK0
Pbxip1	9.0623e-09	0.148095	0.37	0.217	0.000102177	NK0
Rsbn1l	9.1176e-09	0.151499	0.478	0.308	0.000102801	NK0
Dusp11	9.22936e-09	0.145536	0.484	0.305	0.000104061	NK0
Ifi203	9.23501e-09	0.159587	0.522	0.344	0.000104125	NK0
Srsf10	9.25521e-09	0.132852	0.331	0.188	0.000104352	NK0
G3bp2	1.00303e-08	0.143437	0.407	0.247	0.000113092	NK0
Eif4b	1.0338e-08	0.149376	0.452	0.297	0.000116561	NK0
Fam89b	1.06563e-08	0.130497	0.314	0.173	0.00012015	NK0
Wbp2	1.07842e-08	0.129106	0.302	0.161	0.000121591	NK0
Zc3h15	1.09947e-08	0.137639	0.373	0.221	0.000123966	NK0
Sirt7	1.14554e-08	0.144234	0.417	0.262	0.000129159	NK0
Actn4	1.25314e-08	0.12626	0.313	0.171	0.000141292	NK0
Trpc4ap	1.27327e-08	0.118209	0.283	0.145	0.000143561	NK0
Smap2	1.33853e-08	0.1407	0.387	0.231	0.000150919	NK0
Klhl24	1.39447e-08	0.124589	0.287	0.15	0.000157227	NK0
Mtdh	1.44542e-08	0.150138	0.42	0.265	0.000162971	NK0
Clk4	1.45602e-08	0.129189	0.296	0.16	0.000164166	NK0
Camk2g	1.45927e-08	0.122331	0.287	0.148	0.000164533	NK0
Eif1b	1.56914e-08	0.1388	0.377	0.226	0.000176921	NK0
Lax1	1.60743e-08	0.128992	0.329	0.185	0.000181238	NK0
Runx3	1.70539e-08	0.162897	0.576	0.407	0.000192283	NK0
Chic2	1.73214e-08	0.133811	0.403	0.242	0.000195299	NK0
Zc3hav1	1.75548e-08	0.125808	0.357	0.204	0.000197931	NK0
Sulf2	1.82066e-08	0.135225	0.312	0.176	0.000205279	NK0
Atp1a1	1.89846e-08	0.151351	0.461	0.3	0.000214051	NK0
Rnf166	1.92719e-08	0.141097	0.391	0.242	0.000217291	NK0
Mark2	1.93403e-08	0.134682	0.357	0.209	0.000218062	NK0
Brd2	1.9488e-08	0.143762	0.39	0.241	0.000219727	NK0
Cdv3	1.99162e-08	0.133425	0.356	0.208	0.000224555	NK0
Uba1	2.31333e-08	0.131748	0.336	0.193	0.000260828	NK0
Pitpna	2.52842e-08	0.147356	0.477	0.318	0.000285079	NK0
Ywhab	2.83102e-08	0.155432	0.573	0.405	0.000319198	NK0
Vps36	2.91534e-08	0.123935	0.289	0.157	0.000328705	NK0
Glud1	2.92876e-08	0.134456	0.393	0.241	0.000330218	NK0
Gpr65	2.95259e-08	0.122354	0.28	0.15	0.000332904	NK0
Fam168b	3.0326e-08	0.11581	0.277	0.147	0.000341926	NK0
Uhrf2	3.27173e-08	0.121145	0.256	0.133	0.000368887	NK0
Unc50	3.29239e-08	0.112519	0.257	0.132	0.000371216	NK0
Hnrnph2	3.3376e-08	0.118384	0.282	0.15	0.000376314	NK0
Id2	3.35347e-08	0.102745	0.937	0.946	0.000378104	NK0
Pnrc2	3.74685e-08	0.125063	0.304	0.17	0.000422457	NK0
2023-09-07	3.76947e-08	0.152629	0.599	0.45	0.000425008	NK0
Serinc1	3.77462e-08	0.123501	0.297	0.163	0.000425588	NK0
Grk6	3.84221e-08	0.129706	0.357	0.209	0.00043321	NK0
Trim12c	4.19296e-08	0.126678	0.294	0.161	0.000472757	NK0
Ccdc47	4.21953e-08	0.114267	0.255	0.13	0.000475753	NK0
P4hb	4.66959e-08	0.114876	0.27	0.142	0.000526496	NK0
Sh3glb1	4.91836e-08	0.147049	0.521	0.369	0.000554545	NK0
Ube2i	5.04014e-08	0.152104	0.576	0.41	0.000568276	NK0
Ift20	5.07816e-08	0.131028	0.373	0.227	0.000572563	NK0
Immt	5.32023e-08	0.121666	0.275	0.15	0.000599856	NK0
Bnip2	5.40561e-08	0.118677	0.303	0.168	0.000609482	NK0
Wbp4	5.77825e-08	0.118532	0.255	0.133	0.000651498	NK0
Api5	5.78449e-08	0.111275	0.259	0.133	0.000652202	NK0
Ube2m	6.26778e-08	0.114884	0.27	0.145	0.000706692	NK0
Inpp5d	6.45404e-08	0.134086	0.371	0.229	0.000727693	NK0
Med30	6.92273e-08	0.122446	0.329	0.189	0.000780538	NK0
Ddx3y	6.93472e-08	0.124005	0.306	0.173	0.000781889	NK0
Stx4a	7.14717e-08	0.114886	0.289	0.157	0.000805843	NK0
Khdc1a	7.33072e-08	0.135416	0.339	0.198	0.000826539	NK0
Ptpn2	7.37196e-08	0.117393	0.282	0.153	0.000831189	NK0
Clk1	7.49346e-08	0.152387	0.536	0.379	0.000844888	NK0
Snrnp70	7.58648e-08	0.157786	0.568	0.414	0.000855375	NK0
Dnaja1	7.5924e-08	0.157701	0.698	0.532	0.000856044	NK0
Snrnp48	8.03541e-08	0.118497	0.294	0.163	0.000905992	NK0
Bnip3l	8.85887e-08	0.14236	0.408	0.267	0.000998838	NK0
Pcif1	8.86936e-08	0.119233	0.3	0.17	0.00100002	NK0
Taf10	9.62894e-08	0.150023	0.535	0.39	0.00108566	NK0
Samd3	1.00884e-07	0.146835	0.521	0.364	0.00113747	NK0
Nudt4	1.04957e-07	0.111957	0.276	0.15	0.00118339	NK0
Reep5	1.1512e-07	0.14337	0.747	0.59	0.00129798	NK0
Cdc5l	1.19903e-07	0.119057	0.307	0.175	0.00135191	NK0
Elf1	1.24276e-07	0.139633	0.461	0.311	0.00140122	NK0
Ap2b1	1.33251e-07	0.112382	0.27	0.147	0.0015024	NK0
Capza1	1.35513e-07	0.135278	0.484	0.331	0.00152791	NK0
Hnrnpm	1.39097e-07	0.142099	0.477	0.325	0.00156832	NK0
Rpa1	1.55312e-07	0.108112	0.255	0.135	0.00175114	NK0
Cirbp	1.61241e-07	0.130781	0.366	0.224	0.00181799	NK0
Dcaf8	1.6965e-07	0.108728	0.257	0.137	0.00191281	NK0
Stat3	1.71641e-07	0.118979	0.4	0.245	0.00193525	NK0
Ddb1	1.74415e-07	0.111777	0.266	0.145	0.00196653	NK0
Rab1b	1.7582e-07	0.1117	0.286	0.158	0.00198238	NK0
Fli1	1.82646e-07	0.128969	0.38	0.241	0.00205933	NK0
Rnf167	1.82819e-07	0.116379	0.293	0.168	0.00206128	NK0
Sf3b2	1.85879e-07	0.144445	0.545	0.394	0.00209579	NK0
Gna13	1.86167e-07	0.106822	0.289	0.157	0.00209904	NK0
Mat2b	2.03841e-07	0.122713	0.394	0.247	0.00229831	NK0
Acly	2.04725e-07	0.114292	0.286	0.161	0.00230827	NK0
Tcea1	2.08264e-07	0.11188	0.277	0.155	0.00234818	NK0
Tpst2	2.08932e-07	0.130354	0.437	0.285	0.0023557	NK0
Nisch	2.14659e-07	0.116525	0.313	0.178	0.00242028	NK0
Rasgrp1	2.20859e-07	0.105917	0.263	0.142	0.00249019	NK0
Rbbp7	2.48844e-07	0.123289	0.364	0.226	0.00280572	NK0
Nsmce4a	2.65524e-07	0.110038	0.313	0.181	0.00299378	NK0
Hmgb2	2.67515e-07	0.14539	0.687	0.544	0.00301623	NK0
Gnb1	2.89039e-07	0.138093	0.521	0.374	0.00325892	NK0
Zfp36l2	2.99122e-07	0.104072	0.973	0.916	0.00337261	NK0
Bcl10	3.02949e-07	0.112475	0.29	0.166	0.00341575	NK0
Abracl	3.12694e-07	0.144245	0.686	0.554	0.00352562	NK0
Capn1	3.13007e-07	0.109292	0.267	0.15	0.00352915	NK0
Cyth4	3.21748e-07	0.137293	0.496	0.348	0.00362771	NK0
Dnaja2	3.26188e-07	0.12432	0.401	0.259	0.00367777	NK0
Zranb2	3.60114e-07	0.118112	0.263	0.148	0.00406028	NK0
Fasl	3.60692e-07	0.135993	0.441	0.295	0.00406681	NK0
Utp3	4.05177e-07	0.10681	0.265	0.147	0.00456837	NK0
Sec62	4.41076e-07	0.134248	0.496	0.343	0.00497313	NK0
Gnptg	4.48584e-07	0.106821	0.257	0.142	0.00505778	NK0
Set	4.52362e-07	0.138208	0.728	0.558	0.00510038	NK0
Rab6a	4.7897e-07	0.113803	0.263	0.148	0.00540038	NK0
Trir	4.94218e-07	0.130646	0.585	0.418	0.00557231	NK0
Nfkb1	4.98777e-07	0.127838	0.394	0.254	0.00562371	NK0
Bin1	5.08979e-07	0.11929	0.378	0.237	0.00573874	NK0
Acap1	5.1657e-07	0.125622	0.388	0.252	0.00582432	NK0
Itgax	5.46944e-07	0.130726	0.334	0.209	0.00616679	NK0
H2afv	5.50754e-07	0.132445	0.484	0.336	0.00620976	NK0
Srrm1	5.54576e-07	0.119946	0.441	0.283	0.00625285	NK0
Cers2	5.56046e-07	0.115644	0.33	0.201	0.00626942	NK0
Mob4	5.89339e-07	0.114652	0.339	0.204	0.0066448	NK0
Me2	6.32234e-07	0.121763	0.324	0.201	0.00712844	NK0
Ssr3	6.47406e-07	0.108237	0.257	0.143	0.0072995	NK0
Ik	6.58769e-07	0.119426	0.296	0.176	0.00742762	NK0
Sft2d1	6.87555e-07	0.117026	0.337	0.209	0.00775219	NK0
Ddx50	6.90283e-07	0.113762	0.34	0.208	0.00778294	NK0
Nck1	7.44829e-07	0.118381	0.314	0.193	0.00839794	NK0
Sdcbp	7.48561e-07	0.140075	0.576	0.422	0.00844003	NK0
Tespa1	7.70331e-07	0.108271	0.346	0.209	0.00868548	NK0
Nap1l4	8.03796e-07	0.106709	0.286	0.165	0.0090628	NK0
Leprotl1	8.13917e-07	0.124245	0.498	0.348	0.00917691	NK0
Zfp207	8.54012e-07	0.114701	0.398	0.255	0.00962898	NK0
Rhof	8.80515e-07	0.107922	0.341	0.206	0.00992781	NK0
Pdcd5	9.46179e-07	0.120855	0.378	0.244	0.0106682	NK0
Txndc9	9.49802e-07	0.11019	0.269	0.157	0.010709	NK0
Mia2	1.01721e-06	0.102408	0.262	0.148	0.0114691	NK0
Foxp1	1.09487e-06	0.136784	0.425	0.295	0.0123447	NK0
Twf2	1.18078e-06	0.101831	0.29	0.17	0.0133133	NK0
Trim12a	1.22595e-06	0.12152	0.384	0.25	0.0138226	NK0
Anapc16	1.27415e-06	0.102727	0.282	0.165	0.0143661	NK0
Tmem50a	1.28332e-06	0.134353	0.651	0.496	0.0144695	NK0
Sf3b3	1.4894e-06	0.10605	0.313	0.189	0.0167929	NK0
Os9	1.49034e-06	0.116702	0.358	0.229	0.0168036	NK0
Abcf1	1.49947e-06	0.109024	0.304	0.181	0.0169066	NK0
Nedd9	1.65043e-06	0.103466	0.266	0.155	0.0186086	NK0
Ppp2r2a	1.79599e-06	0.106832	0.297	0.18	0.0202498	NK0
Ube2k	1.86276e-06	0.109309	0.331	0.208	0.0210026	NK0
Mkrn1	1.92773e-06	0.117553	0.393	0.26	0.0217351	NK0
Tcf25	2.03432e-06	0.12522	0.404	0.275	0.0229369	NK0
Wdr1	2.19055e-06	0.12009	0.489	0.338	0.0246984	NK0
Arl6ip1	2.21587e-06	0.134549	0.605	0.46	0.024984	NK0
Slc50a1	2.23786e-06	0.106368	0.366	0.232	0.0252319	NK0
Il16	2.41425e-06	0.105422	0.333	0.206	0.0272206	NK0
Ccnl1	3.02239e-06	0.119435	0.414	0.285	0.0340775	NK0
Akap13	3.18116e-06	0.127235	0.526	0.389	0.0358676	NK0
Ube2r2	3.31254e-06	0.108894	0.303	0.191	0.0373489	NK0
Nt5c	3.72597e-06	0.116887	0.44	0.308	0.0420103	NK0
Cmpk1	3.82969e-06	0.120354	0.437	0.3	0.0431798	NK0
Sdha	3.94604e-06	0.110653	0.336	0.217	0.0444916	NK0
Chmp5	3.94959e-06	0.102471	0.296	0.181	0.0445316	NK0
Card19	4.81209e-06	0.104093	0.331	0.206	0.0542563	NK0
Csnk1d	5.39974e-06	0.102764	0.294	0.183	0.060882	NK0
Aplp2	5.63827e-06	0.103711	0.377	0.244	0.0635715	NK0
Tecpr1	5.96169e-06	0.104728	0.418	0.277	0.0672181	NK0
Ddrgk1	6.2676e-06	0.101822	0.319	0.201	0.0706672	NK0
Cbx1	6.42724e-06	0.103537	0.314	0.199	0.0724672	NK0
Stk17b	6.79038e-06	0.126196	0.603	0.463	0.0765616	NK0
Ezr	7.21087e-06	0.125214	0.485	0.362	0.0813025	NK0
BC005624	7.78459e-06	0.102483	0.27	0.166	0.0877712	NK0
Dazap2	8.94317e-06	0.121368	0.528	0.395	0.100834	NK0
Gnai2	9.41177e-06	0.103056	0.896	0.796	0.106118	NK0
Wbp11	9.44003e-06	0.101301	0.297	0.188	0.106436	NK0
Ssb	1.10724e-05	0.1149	0.464	0.336	0.124841	NK0
Ubxn4	1.24893e-05	0.108904	0.354	0.239	0.140817	NK0
Rab8a	1.28089e-05	0.110805	0.455	0.318	0.14442	NK0
Tbc1d10c	1.31909e-05	0.115963	0.526	0.384	0.148727	NK0
Rer1	1.45885e-05	0.112529	0.455	0.326	0.164485	NK0
Ddx24	1.69416e-05	0.100038	0.408	0.28	0.191016	NK0
Sash3	1.71153e-05	0.10032	0.366	0.245	0.192975	NK0
Srsf11	2.07399e-05	0.108884	0.474	0.341	0.233843	NK0
Rp9	2.11976e-05	0.103983	0.457	0.321	0.239003	NK0
Sfr1	2.20529e-05	0.112904	0.414	0.298	0.248646	NK0
Tes	2.48924e-05	0.110602	0.405	0.29	0.280662	NK0
Fermt3	2.54854e-05	0.115631	0.469	0.346	0.287348	NK0
Ppig	2.55406e-05	0.116399	0.447	0.326	0.287971	NK0
S100a6	2.5749e-05	0.159902	0.65	0.563	0.29032	NK0
Smc4	2.63704e-05	0.116301	0.279	0.188	0.297326	NK0
Tsn	3.31117e-05	0.105945	0.368	0.257	0.373334	NK0
Klra4	3.51542e-05	0.174314	0.619	0.558	0.396363	NK0
Lcp1	5.1322e-05	0.102139	0.836	0.755	0.578656	NK0
Epsti1	5.40671e-05	0.112139	0.671	0.526	0.609606	NK0
Tmem234	5.8368e-05	0.108026	0.535	0.409	0.658099	NK0
Arpc5	6.84762e-05	0.106986	0.774	0.649	0.772069	NK0
Rsrc2	7.0517e-05	0.10786	0.461	0.344	0.79508	NK0
Rnasek	7.30294e-05	0.106138	0.541	0.415	0.823407	NK0
Dnajc8	8.08525e-05	0.102047	0.465	0.349	0.911612	NK0
Fus	0.000103256	0.109202	0.536	0.427	1	NK0
Ube2b	0.000111172	0.101996	0.494	0.374	1	NK0
Cd2	0.000278374	0.104489	0.667	0.545	1	NK0
Cnn2	0.000295417	0.101313	0.795	0.661	1	NK0
Dusp2	0.00060844	0.10781	0.733	0.652	1	NK0
Ccl4	0.0033348	0.148394	0.447	0.364	1	NK0
Apoe	2.2497e-55	0.657276	0.811	0.362	2.53654e-51	NK1
Junb	1.64616e-49	0.504514	0.976	0.723	1.85604e-45	NK1
Rps27	3.99984e-41	0.113102	1	1	4.50982e-37	NK1
Ubb	2.67775e-35	0.174279	1	0.995	3.01917e-31	NK1
Rps28	1.37672e-31	0.187323	1	0.992	1.55225e-27	NK1
Tmsb10	1.9652e-30	0.116396	1	1	2.21576e-26	NK1
Rpl41	4.16475e-30	0.170384	1	0.999	4.69576e-26	NK1
Ftl1	3.2129e-29	0.257155	0.991	0.928	3.62254e-25	NK1
B2m	4.28411e-29	0.118631	1	0.999	4.83033e-25	NK1
Btg1	6.89198e-29	0.239211	0.997	0.941	7.7707e-25	NK1
Uba52	1.27978e-28	0.177185	1	0.988	1.44295e-24	NK1
Rpl37a	3.46785e-26	0.109131	1	1	3.91e-22	NK1
Fth1	1.70365e-25	0.200147	0.997	0.97	1.92087e-21	NK1
H2-D1	2.80268e-24	0.104483	1	1	3.16003e-20	NK1
Cst3	1.15713e-23	0.406019	0.68	0.491	1.30466e-19	NK1
C1qa	1.78285e-23	0.358778	0.299	0.087	2.01016e-19	NK1
Rpl4	2.19669e-23	0.181082	1	0.973	2.47676e-19	NK1
Rpl36	2.92475e-23	0.119686	1	1	3.29765e-19	NK1
Rps19	3.29521e-23	0.174676	1	0.988	3.71535e-19	NK1
H3f3b	1.89442e-22	0.180468	1	0.971	2.13596e-18	NK1
Rpl18a	9.81634e-22	0.105024	1	1	1.10679e-17	NK1
C1qb	2.85053e-20	0.328916	0.293	0.096	3.21398e-16	NK1
Rpl38	4.08166e-20	0.101347	1	0.999	4.60207e-16	NK1
Ubc	4.74056e-20	0.230502	0.893	0.792	5.34499e-16	NK1
Dusp1	2.63065e-19	0.336177	0.473	0.243	2.96606e-15	NK1
Eif1	3.10514e-19	0.124887	1	0.995	3.50104e-15	NK1
Rps6	3.35631e-19	0.136437	1	0.996	3.78423e-15	NK1
Eif3f	4.4623e-19	0.21502	0.956	0.853	5.03124e-15	NK1
Fos	1.65e-18	0.312001	0.37	0.155	1.86038e-14	NK1
Rpl35	1.92112e-18	0.171726	1	0.973	2.16606e-14	NK1
Xcl1	2.5344e-17	0.296992	0.772	0.51	2.85754e-13	NK1
Shisa5	3.50177e-17	0.178659	1	0.942	3.94825e-13	NK1
Rplp0	1.22972e-16	0.141052	1	0.996	1.3865e-12	NK1
Rpl3	1.45766e-16	0.144707	1	0.983	1.64352e-12	NK1
Rps5	1.99319e-16	0.106216	1	0.998	2.24733e-12	NK1
Gm11808	5.3931e-16	0.286726	0.645	0.455	6.08072e-12	NK1
Rpl14	5.72362e-16	0.123892	1	0.995	6.45338e-12	NK1
Ctss	3.24469e-15	0.296871	0.423	0.231	3.65839e-11	NK1
Vps37b	3.57427e-15	0.270692	0.722	0.582	4.02999e-11	NK1
Jun	1.11915e-14	0.268896	0.302	0.128	1.26185e-10	NK1
Itm2b	1.84465e-14	0.154904	0.991	0.952	2.07984e-10	NK1
Cotl1	2.63397e-14	0.247441	0.754	0.631	2.9698e-10	NK1
Rpl6	3.35789e-14	0.117912	1	0.992	3.78602e-10	NK1
Rgs1	4.07553e-14	0.330121	0.509	0.333	4.59516e-10	NK1
Eef2	1.14049e-13	0.146778	0.997	0.965	1.28591e-09	NK1
Ctsb	4.55129e-12	0.26601	0.414	0.257	5.13158e-08	NK1
Ctla2a	4.81385e-12	0.206198	0.953	0.79	5.42762e-08	NK1
Cd7	6.76227e-12	0.244065	0.651	0.52	7.62446e-08	NK1
Ppp1r15a	1.47045e-11	0.235466	0.32	0.168	1.65794e-07	NK1
Gpx4	3.3432e-11	0.17426	0.778	0.717	3.76946e-07	NK1
Cebpb	5.34183e-11	0.243292	0.343	0.195	6.02291e-07	NK1
Jund	1.46066e-10	0.171901	0.92	0.842	1.6469e-06	NK1
Ier2	3.9855e-10	0.200641	0.669	0.562	4.49365e-06	NK1
Emb	1.7684e-09	0.230228	0.488	0.328	1.99387e-05	NK1
Pfdn5	3.91977e-09	0.134673	0.97	0.906	4.41954e-05	NK1
Car2	4.69033e-09	0.232248	0.518	0.407	5.28835e-05	NK1
Nfkbia	8.35379e-09	0.245378	0.509	0.377	9.41889e-05	NK1
Ifngr1	2.00438e-08	0.153875	0.953	0.864	0.000225994	NK1
Ltb	2.83871e-08	0.217623	0.405	0.264	0.000320064	NK1
Pnrc1	2.99935e-08	0.168425	0.678	0.621	0.000338177	NK1
Ly6e	6.71197e-08	0.159936	0.882	0.758	0.000756774	NK1
Spry2	1.02122e-07	0.259883	0.476	0.376	0.00115142	NK1
Dusp5	1.0489e-07	0.192685	0.533	0.425	0.00118263	NK1
Trbc1	1.37986e-07	0.143968	0.808	0.753	0.00155579	NK1
Ier5	1.51112e-07	0.198832	0.544	0.473	0.00170379	NK1
Rpl22l1	1.54674e-07	0.148681	0.964	0.838	0.00174395	NK1
Cd53	3.15342e-07	0.13156	0.837	0.779	0.00355548	NK1
Btg2	3.6436e-07	0.145216	0.763	0.71	0.00410816	NK1
2410006H16Rik	7.4801e-07	0.168674	0.506	0.39	0.00843381	NK1
Crem	9.312e-07	0.183479	0.26	0.155	0.0104993	NK1
Atp5l	2.03373e-06	0.108905	0.938	0.88	0.0229303	NK1
Prdx6	7.17928e-06	0.168623	0.435	0.337	0.0809464	NK1
Uqcrh	8.15219e-06	0.107969	0.964	0.897	0.0919159	NK1
Hexb	9.76101e-06	0.198385	0.275	0.19	0.110055	NK1
Sub1	1.21269e-05	0.102114	0.991	0.924	0.136731	NK1
Clic1	1.31709e-05	0.100113	0.944	0.895	0.148501	NK1
Gas5	1.61246e-05	0.13022	0.757	0.679	0.181805	NK1
Gimap6	3.35028e-05	0.11108	0.796	0.769	0.377744	NK1
Ccr2	9.12115e-05	0.133008	0.704	0.593	1	NK1
Tpm4	0.000152521	0.11086	0.873	0.799	1	NK1
Tnfaip3	0.000250832	0.149681	0.373	0.3	1	NK1
Zfp512	0.000292369	0.140271	0.314	0.238	1	NK1
Thy1	0.000650905	0.121353	0.355	0.263	1	NK1
Ndufa3	0.000674958	0.101704	0.598	0.593	1	NK1
Eif3e	0.000703112	0.101137	0.633	0.638	1	NK1
Slc3a2	0.000805856	0.142761	0.382	0.329	1	NK1
Ubald2	0.000865563	0.122698	0.518	0.509	1	NK1
Rgs2	0.00101191	0.143972	0.447	0.395	1	NK1
Nop53	0.0010289	0.108221	0.598	0.58	1	NK1
Pim1	0.00416575	0.111986	0.607	0.587	1	NK1
Cmtm7	0.00512743	0.115949	0.358	0.307	1	NK1
Npc2	0.00521656	0.103026	0.503	0.504	1	NK1
D8Ertd738e	0.00806094	0.100117	0.485	0.492	1	NK1
Psap	0.00876846	0.101856	0.476	0.479	1	NK1
Tnfrsf18	0.00994692	0.106186	0.349	0.31	1	NK1
Rplp0	7.13699e-89	0.349841	1	0.996	8.04696e-85	NK2
Rpl13	1.07108e-88	0.234404	1	1	1.20764e-84	NK2
Rps18	3.02199e-88	0.290795	1	1	3.40729e-84	NK2
Rps2	2.13085e-86	0.364748	1	0.988	2.40253e-82	NK2
Rps19	1.65746e-84	0.355367	1	0.988	1.86879e-80	NK2
Rpl41	1.90871e-73	0.300727	1	0.999	2.15207e-69	NK2
Rpl32	2.98717e-72	0.217978	1	1	3.36803e-68	NK2
Rpl35	3.91585e-70	0.353995	0.996	0.976	4.41512e-66	NK2
Rps6	7.18124e-69	0.274967	1	0.996	8.09684e-65	NK2
Rpl36a	2.17028e-68	0.360363	0.996	0.963	2.44699e-64	NK2
Rpl3	2.1055e-67	0.304169	1	0.984	2.37395e-63	NK2
Rps15a	1.07732e-66	0.22082	1	1	1.21468e-62	NK2
Rps5	1.53032e-66	0.240302	1	0.998	1.72544e-62	NK2
Rpl23a	3.43075e-66	0.209308	1	1	3.86817e-62	NK2
Rpl10a	4.20585e-65	0.314861	1	0.98	4.74209e-61	NK2
Rps7	9.83614e-64	0.209051	1	0.999	1.10902e-59	NK2
Rps28	4.38166e-63	0.282928	1	0.992	4.94032e-59	NK2
Rpl37	5.01483e-63	0.213605	1	1	5.65422e-59	NK2
Rps9	1.37447e-62	0.218878	1	1	1.54971e-58	NK2
Rpl15	1.46861e-62	0.289288	1	0.976	1.65586e-58	NK2
Rpl6	8.49314e-61	0.261298	1	0.992	9.57602e-57	NK2
Rpl4	1.14042e-60	0.317289	0.996	0.976	1.28582e-56	NK2
Rps4x	2.76993e-57	0.205156	1	0.998	3.1231e-53	NK2
Rpl31	3.52636e-57	0.317514	1	0.966	3.97598e-53	NK2
Rps27a	4.96261e-57	0.173595	1	0.998	5.59534e-53	NK2
Rpl18a	5.11126e-57	0.190298	1	1	5.76294e-53	NK2
Rpl14	1.60311e-56	0.241699	1	0.995	1.80751e-52	NK2
Rpl37a	1.08524e-54	0.175402	1	1	1.22361e-50	NK2
Rps8	1.08086e-53	0.173086	1	1	1.21867e-49	NK2
Eef1a1	2.16383e-53	0.151941	1	1	2.43972e-49	NK2
Rpl10	8.46424e-53	0.2027	1	1	9.54343e-49	NK2
Rps11	1.54884e-52	0.167843	1	1	1.74631e-48	NK2
Rpl26	2.35656e-52	0.183516	1	0.999	2.65702e-48	NK2
Rps3	2.83666e-52	0.174522	1	1	3.19833e-48	NK2
Rpl39	2.15357e-51	0.189171	1	0.999	2.42815e-47	NK2
Rpl17	5.9139e-51	0.177407	1	1	6.66792e-47	NK2
Rpl18	5.99852e-49	0.203337	1	0.998	6.76333e-45	NK2
Rps29	7.92473e-49	0.128731	1	1	8.93513e-45	NK2
Rpl8	8.28222e-49	0.177741	1	0.997	9.3382e-45	NK2
Rpl21	9.41097e-49	0.172635	1	1	1.06109e-44	NK2
Rps17	4.66506e-48	0.250282	0.996	0.989	5.25985e-44	NK2
Rpl11	1.23798e-47	0.167914	1	0.999	1.39582e-43	NK2
Rps20	5.78098e-47	0.236686	1	0.996	6.51806e-43	NK2
Rpl35a	2.34839e-46	0.151503	1	1	2.64781e-42	NK2
Eef1g	2.44859e-45	0.363048	0.974	0.857	2.76078e-41	NK2
Rpl36	4.94411e-44	0.177487	1	1	5.57449e-40	NK2
Rpl38	2.30285e-43	0.165546	1	0.999	2.59646e-39	NK2
Rpl9	8.42891e-43	0.148344	1	1	9.5036e-39	NK2
Rpl13a	1.09192e-41	0.13465	1	0.999	1.23114e-37	NK2
Rpl7a	5.65104e-41	0.271642	0.996	0.968	6.37155e-37	NK2
Xcl1	6.22416e-41	0.619931	0.851	0.507	7.01774e-37	NK2
Rpl29	1.2387e-40	0.255291	0.996	0.973	1.39664e-36	NK2
Rps26	1.34941e-40	0.205599	1	0.992	1.52146e-36	NK2
Rps14	4.57943e-40	0.123715	1	1	5.16331e-36	NK2
Rpl24	4.14842e-39	0.205428	0.996	0.986	4.67735e-35	NK2
Gas5	6.65356e-39	0.433169	0.885	0.651	7.50189e-35	NK2
Rps16	1.16128e-36	0.120161	1	1	1.30934e-32	NK2
Npm1	1.41265e-36	0.332192	0.959	0.861	1.59277e-32	NK2
Hspa8	2.18835e-35	0.262266	0.993	0.976	2.46736e-31	NK2
Naca	2.42754e-35	0.265805	0.985	0.939	2.73705e-31	NK2
Rps23	4.39121e-35	0.113195	1	1	4.95108e-31	NK2
Rpl27	1.02022e-34	0.14496	1	1	1.1503e-30	NK2
Rpl34	8.5297e-34	0.13167	1	1	9.61723e-30	NK2
Slc25a5	2.03439e-33	0.392435	0.9	0.654	2.29377e-29	NK2
Gm11808	2.64741e-33	0.432864	0.807	0.426	2.98496e-29	NK2
Rpl23	2.29783e-32	0.135574	1	1	2.5908e-28	NK2
Rps15	3.58597e-32	0.137428	1	0.999	4.04318e-28	NK2
Tmsb10	6.80291e-31	0.129244	1	1	7.67028e-27	NK2
Rplp1	7.12244e-31	0.128239	1	1	8.03055e-27	NK2
Rpsa	3.24365e-30	0.158009	1	0.999	3.65722e-26	NK2
Rplp2	9.42952e-30	0.114309	1	0.999	1.06318e-25	NK2
Gm2000	2.33967e-29	0.259559	0.349	0.083	2.63797e-25	NK2
Thy1	2.44071e-29	0.433754	0.554	0.218	2.7519e-25	NK2
Nme2	2.66507e-29	0.406606	0.792	0.5	3.00487e-25	NK2
Rps3a1	7.57726e-28	0.11314	1	1	8.54336e-24	NK2
Rps13	1.60131e-26	0.1232	1	1	1.80547e-22	NK2
Hspe1	2.21706e-26	0.390211	0.736	0.403	2.49974e-22	NK2
Rpl28	1.88333e-25	0.175513	0.996	0.992	2.12346e-21	NK2
Rpl7	2.00387e-24	0.131138	1	0.998	2.25937e-20	NK2
Bst2	2.06799e-24	0.305125	0.439	0.152	2.33166e-20	NK2
Eef2	5.32573e-24	0.206247	0.989	0.969	6.00476e-20	NK2
Rpl27a	3.37391e-23	0.10546	1	1	3.80408e-19	NK2
Nme1	6.94405e-23	0.376495	0.677	0.367	7.82941e-19	NK2
Ly6e	1.10387e-22	0.299557	0.903	0.761	1.24461e-18	NK2
Fbl	2.53185e-22	0.265086	0.454	0.17	2.85467e-18	NK2
Lgals3	2.97862e-22	0.33611	0.42	0.155	3.35839e-18	NK2
Rps25	3.50159e-22	0.141922	1	0.998	3.94804e-18	NK2
Ptma	5.61051e-22	0.180273	0.993	0.984	6.32585e-18	NK2
Rpl22l1	2.39302e-20	0.247365	0.952	0.85	2.69813e-16	NK2
Uba52	3.95618e-20	0.168753	1	0.988	4.46059e-16	NK2
B2m	6.38144e-19	0.101593	1	0.999	7.19508e-15	NK2
Rpl12	8.05979e-19	0.153603	0.996	0.996	9.08741e-15	NK2
Btf3	1.12693e-18	0.184459	0.959	0.938	1.27062e-14	NK2
Ltb	3.06819e-18	0.330591	0.517	0.245	3.45939e-14	NK2
Snrpf	4.7196e-18	0.283924	0.781	0.532	5.32135e-14	NK2
Nop10	6.06822e-18	0.307877	0.658	0.404	6.84192e-14	NK2
Impdh2	8.61813e-18	0.23947	0.357	0.134	9.71694e-14	NK2
Prdx6	8.97552e-18	0.306926	0.576	0.307	1.01199e-13	NK2
Gapdh	1.20545e-17	0.262866	0.822	0.72	1.35914e-13	NK2
Tnfrsf9	1.34896e-17	0.275224	0.349	0.131	1.52095e-13	NK2
C1qbp	3.23831e-17	0.238501	0.368	0.146	3.65119e-13	NK2
Eif5a	7.54657e-17	0.270335	0.855	0.765	8.50876e-13	NK2
Tgfb1	1.05567e-16	0.307687	0.606	0.347	1.19026e-12	NK2
Hsp90ab1	1.70391e-16	0.223631	0.914	0.915	1.92115e-12	NK2
Rpl36al	2.48616e-16	0.174133	0.967	0.939	2.80314e-12	NK2
Rpl22	3.17912e-16	0.136264	0.993	0.993	3.58446e-12	NK2
Eif3k	6.44529e-16	0.249333	0.829	0.62	7.26706e-12	NK2
Capg	6.70407e-16	0.246509	0.301	0.11	7.55884e-12	NK2
Psme2	6.91257e-16	0.279987	0.658	0.393	7.79392e-12	NK2
Cotl1	1.00014e-15	0.286233	0.807	0.625	1.12766e-11	NK2
Mrpl23	1.07211e-15	0.237058	0.472	0.223	1.2088e-11	NK2
Eif3f	1.53204e-15	0.196223	0.911	0.871	1.72738e-11	NK2
Eif4a1	2.15229e-15	0.272522	0.822	0.61	2.4267e-11	NK2
Serpina3g	3.75545e-15	0.277444	0.476	0.239	4.23427e-11	NK2
Gpi1	4.51506e-15	0.256845	0.602	0.359	5.09073e-11	NK2
Grcc10	1.21909e-14	0.254093	0.788	0.622	1.37452e-10	NK2
Ldha	1.5379e-14	0.277255	0.714	0.499	1.73398e-10	NK2
Mrpl52	2.87438e-14	0.25082	0.662	0.414	3.24087e-10	NK2
Ppia	2.95329e-14	0.105233	1	0.995	3.32983e-10	NK2
Plac8	3.95453e-14	0.328872	0.309	0.127	4.45873e-10	NK2
Sec61g	6.60552e-14	0.221965	0.859	0.705	7.44772e-10	NK2
Litaf	8.55741e-14	0.197053	0.357	0.148	9.64848e-10	NK2
Shisa5	8.64046e-14	0.166817	0.981	0.951	9.74212e-10	NK2
Slc25a4	1.06278e-13	0.188931	0.364	0.154	1.19829e-09	NK2
Atp5e	1.45156e-13	0.153463	0.944	0.93	1.63663e-09	NK2
Phgdh	1.59601e-13	0.21513	0.29	0.115	1.7995e-09	NK2
Nhp2	1.90836e-13	0.20847	0.39	0.181	2.15168e-09	NK2
2410006H16Rik	1.9386e-13	0.264985	0.617	0.369	2.18577e-09	NK2
Ranbp1	2.36769e-13	0.275172	0.513	0.303	2.66957e-09	NK2
Ran	2.86359e-13	0.259454	0.721	0.553	3.2287e-09	NK2
Mif	3.59094e-13	0.270515	0.554	0.332	4.04878e-09	NK2
Mrpl12	4.47183e-13	0.191328	0.346	0.153	5.04199e-09	NK2
Txn2	6.72317e-13	0.205829	0.442	0.22	7.58037e-09	NK2
Odc1	1.2798e-12	0.17963	0.264	0.1	1.44297e-08	NK2
Atp5g2	1.60493e-12	0.20739	0.825	0.695	1.80955e-08	NK2
Emb	2.08716e-12	0.251296	0.569	0.318	2.35328e-08	NK2
Atp5g1	4.52955e-12	0.234599	0.662	0.421	5.10707e-08	NK2
Sub1	5.32264e-12	0.14886	0.952	0.939	6.00128e-08	NK2
Tomm20	7.15944e-12	0.22648	0.662	0.427	8.07227e-08	NK2
Cct4	7.55864e-12	0.225794	0.569	0.358	8.52237e-08	NK2
Hint1	1.15935e-11	0.209757	0.758	0.652	1.30717e-07	NK2
Car2	1.6478e-11	0.246406	0.621	0.388	1.85789e-07	NK2
Tmem256	2.70213e-11	0.183802	0.375	0.183	3.04665e-07	NK2
Atp5c1	3.12077e-11	0.222246	0.695	0.479	3.51866e-07	NK2
Srgn	3.61803e-11	0.19767	0.859	0.803	4.07933e-07	NK2
Zfas1	3.78056e-11	0.195795	0.405	0.21	4.26259e-07	NK2
Eif3m	4.04705e-11	0.211786	0.665	0.419	4.56305e-07	NK2
Cox6c	4.09272e-11	0.158354	0.903	0.84	4.61455e-07	NK2
Atp5mpl	4.55815e-11	0.220084	0.777	0.573	5.13931e-07	NK2
Pebp1	4.68713e-11	0.197652	0.498	0.284	5.28473e-07	NK2
Cycs	5.13464e-11	0.243901	0.61	0.413	5.78931e-07	NK2
Cox5a	5.17767e-11	0.21468	0.721	0.527	5.83782e-07	NK2
Txn1	5.51841e-11	0.237938	0.71	0.499	6.222e-07	NK2
Phb2	5.81172e-11	0.205335	0.513	0.307	6.55272e-07	NK2
Erh	6.92634e-11	0.206207	0.528	0.317	7.80945e-07	NK2
Atp5b	9.57429e-11	0.201476	0.844	0.696	1.0795e-06	NK2
Snrpg	9.78645e-11	0.149731	0.911	0.861	1.10342e-06	NK2
Hnrnpa1	1.57981e-10	0.214523	0.636	0.421	1.78123e-06	NK2
Tubb5	1.80011e-10	0.241811	0.58	0.378	2.02962e-06	NK2
Vars	1.96969e-10	0.160878	0.368	0.18	2.22083e-06	NK2
Atp5d	2.18106e-10	0.204593	0.799	0.599	2.45914e-06	NK2
Nr4a1	2.43515e-10	0.160872	0.331	0.148	2.74563e-06	NK2
Rpl10-ps3	3.1628e-10	0.172148	0.375	0.191	3.56606e-06	NK2
Magohb	4.7022e-10	0.151994	0.279	0.123	5.30173e-06	NK2
Eif3e	4.83847e-10	0.200867	0.773	0.601	5.45538e-06	NK2
Irf7	5.22509e-10	0.199247	0.323	0.16	5.89128e-06	NK2
Prmt1	6.03535e-10	0.182766	0.394	0.209	6.80485e-06	NK2
Cct5	6.11366e-10	0.200532	0.587	0.369	6.89315e-06	NK2
Ndufa12	6.31097e-10	0.168586	0.398	0.21	7.11562e-06	NK2
Hspa9	8.61096e-10	0.174205	0.305	0.148	9.70885e-06	NK2
Sdf2l1	8.83835e-10	0.171635	0.301	0.145	9.96524e-06	NK2
Nop53	1.00754e-09	0.206493	0.743	0.544	1.136e-05	NK2
Nubp1	1.57763e-09	0.132959	0.257	0.11	1.77878e-05	NK2
Bola2	1.72613e-09	0.188868	0.454	0.264	1.94621e-05	NK2
Snhg1	1.78805e-09	0.156417	0.297	0.142	2.01603e-05	NK2
Snhg8	1.83608e-09	0.175907	0.513	0.297	2.07018e-05	NK2
Sec61b	1.99992e-09	0.189648	0.799	0.635	2.25492e-05	NK2
Calr	2.05547e-09	0.236352	0.621	0.445	2.31754e-05	NK2
Psme1	2.14687e-09	0.183789	0.792	0.674	2.42059e-05	NK2
Snrpd2	2.39523e-09	0.205825	0.625	0.435	2.70062e-05	NK2
Psmb2	2.53186e-09	0.188567	0.528	0.329	2.85467e-05	NK2
Aldoa	3.79897e-09	0.199008	0.68	0.494	4.28334e-05	NK2
Uqcrfs1	3.96518e-09	0.172598	0.491	0.283	4.47074e-05	NK2
Ssr4	4.26691e-09	0.193292	0.61	0.405	4.81094e-05	NK2
Polr2f	5.85535e-09	0.165731	0.428	0.243	6.60191e-05	NK2
Mitd1	7.55721e-09	0.152177	0.264	0.124	8.52076e-05	NK2
Tbca	9.46351e-09	0.182182	0.651	0.435	0.000106701	NK2
Eef1d	1.09343e-08	0.187132	0.777	0.614	0.000123284	NK2
Psmb8	1.22675e-08	0.143036	0.836	0.8	0.000138317	NK2
Ndufa7	1.48961e-08	0.1862	0.636	0.423	0.000167954	NK2
Pdia6	1.85653e-08	0.16464	0.398	0.228	0.000209323	NK2
Nr4a2	1.87015e-08	0.150701	0.297	0.142	0.00021086	NK2
Pgk1	2.30554e-08	0.164917	0.401	0.234	0.00025995	NK2
Pgls	2.65038e-08	0.167377	0.48	0.293	0.00029883	NK2
Acot7	2.90632e-08	0.138947	0.353	0.185	0.000327688	NK2
Lgals3bp	2.95333e-08	0.164344	0.379	0.21	0.000332988	NK2
Eif2s2	3.89205e-08	0.188918	0.636	0.432	0.000438828	NK2
Uqcc2	4.19238e-08	0.158017	0.431	0.252	0.00047269	NK2
Ndufb1-ps	4.2132e-08	0.189764	0.68	0.52	0.000475038	NK2
Lsm4	4.80019e-08	0.174032	0.569	0.372	0.000541222	NK2
Edf1	5.52114e-08	0.176331	0.743	0.536	0.000622509	NK2
Eif3i	7.00435e-08	0.172081	0.584	0.406	0.000789741	NK2
Eif3h	7.34406e-08	0.154358	0.862	0.77	0.000828043	NK2
Stat1	8.08704e-08	0.186875	0.39	0.239	0.000911814	NK2
Psma7	8.7187e-08	0.176534	0.662	0.484	0.000983033	NK2
Psmb6	8.90851e-08	0.161449	0.569	0.366	0.00100443	NK2
Tuba1b	9.26363e-08	0.218012	0.461	0.313	0.00104447	NK2
Prdx1	1.02983e-07	0.186452	0.677	0.502	0.00116114	NK2
Ndufab1	1.06887e-07	0.1447	0.401	0.231	0.00120515	NK2
Micos13	1.18264e-07	0.165615	0.58	0.391	0.00133342	NK2
Mrpl54	1.18753e-07	0.124031	0.271	0.134	0.00133894	NK2
Crem	1.30443e-07	0.122845	0.305	0.151	0.00147075	NK2
Rps27l	1.61741e-07	0.193353	0.565	0.412	0.00182363	NK2
Ndufa3	1.86498e-07	0.179006	0.743	0.555	0.00210277	NK2
Eif1ax	1.9139e-07	0.138913	0.372	0.211	0.00215793	NK2
Uqcr11	2.04022e-07	0.168336	0.572	0.39	0.00230034	NK2
Vdac1	2.98495e-07	0.142188	0.323	0.183	0.00336553	NK2
Limd2	3.41856e-07	0.174738	0.725	0.598	0.00385443	NK2
Etfb	3.62103e-07	0.144566	0.409	0.244	0.00408271	NK2
Ndufa13	3.62695e-07	0.149918	0.833	0.722	0.00408939	NK2
Uqcr10	4.5359e-07	0.166746	0.61	0.44	0.00511423	NK2
Rgs1	4.5415e-07	0.206697	0.517	0.343	0.00512054	NK2
Eif2s1	4.58271e-07	0.128291	0.368	0.209	0.00516701	NK2
Snrpb	4.71166e-07	0.164037	0.688	0.512	0.00531239	NK2
Uqcrq	7.9041e-07	0.166301	0.591	0.435	0.00891187	NK2
Rexo2	8.49381e-07	0.121084	0.283	0.151	0.00957677	NK2
Ndufb5	8.7571e-07	0.143993	0.565	0.366	0.00987363	NK2
Junb	9.78759e-07	0.182346	0.862	0.769	0.0110355	NK2
Bola3	1.02471e-06	0.119438	0.342	0.193	0.0115536	NK2
Cmtm7	1.04222e-06	0.183779	0.431	0.291	0.011751	NK2
Tmem147	1.22829e-06	0.11515	0.253	0.132	0.0138489	NK2
Tkt	1.3592e-06	0.135092	0.424	0.261	0.015325	NK2
Mrpl30	1.54789e-06	0.15132	0.465	0.305	0.0174525	NK2
Pold4	1.63068e-06	0.131713	0.29	0.161	0.0183859	NK2
Ncf4	1.65539e-06	0.144808	0.346	0.21	0.0186646	NK2
Gm26917	1.68779e-06	0.161997	0.379	0.242	0.0190299	NK2
Spcs1	1.69576e-06	0.145335	0.546	0.362	0.0191196	NK2
Manf	1.70703e-06	0.151385	0.476	0.306	0.0192468	NK2
Cops9	1.72476e-06	0.15569	0.535	0.374	0.0194467	NK2
Cct7	1.78209e-06	0.154536	0.509	0.344	0.0200931	NK2
Emg1	1.78918e-06	0.15118	0.476	0.317	0.020173	NK2
Cox6b1	1.83514e-06	0.130214	0.848	0.768	0.0206912	NK2
Ech1	2.06297e-06	0.142846	0.39	0.242	0.02326	NK2
Ap3s1	2.09839e-06	0.111399	0.338	0.191	0.0236593	NK2
Cox7c	2.10928e-06	0.10109	0.926	0.905	0.0237821	NK2
Krtcap2	2.19904e-06	0.155368	0.658	0.482	0.0247942	NK2
Snu13	2.30023e-06	0.161752	0.506	0.355	0.0259351	NK2
Cuta	2.31678e-06	0.146842	0.491	0.328	0.0261217	NK2
Pa2g4	2.36069e-06	0.13681	0.338	0.202	0.0266168	NK2
Cdk4	2.5154e-06	0.141981	0.346	0.212	0.0283611	NK2
Pkm	2.56098e-06	0.16467	0.606	0.455	0.0288751	NK2
Trp53	2.91463e-06	0.139772	0.383	0.239	0.0328625	NK2
Ptpn6	2.92998e-06	0.162217	0.42	0.278	0.0330356	NK2
Eif3l	2.98907e-06	0.121971	0.335	0.196	0.0337017	NK2
Tomm7	3.0173e-06	0.141215	0.784	0.664	0.0340201	NK2
Polr1d	3.08513e-06	0.146698	0.662	0.492	0.0347848	NK2
Fundc2	3.85226e-06	0.116346	0.398	0.237	0.0434342	NK2
Snrpd1	3.95931e-06	0.139996	0.368	0.234	0.0446412	NK2
Cfdp1	4.21491e-06	0.108759	0.264	0.144	0.0475231	NK2
Eif3d	4.21814e-06	0.124543	0.428	0.271	0.0475595	NK2
Micos10	4.3269e-06	0.153678	0.639	0.477	0.0487857	NK2
Pglyrp1	4.49105e-06	0.158373	0.517	0.373	0.0506366	NK2
Cebpb	5.18018e-06	0.117617	0.353	0.203	0.0584065	NK2
Lsm7	5.1935e-06	0.114923	0.316	0.182	0.0585567	NK2
Slc25a3	6.16409e-06	0.146497	0.766	0.631	0.0695001	NK2
Ogfr	6.33753e-06	0.119422	0.264	0.148	0.0714556	NK2
Pomp	6.73498e-06	0.145902	0.617	0.45	0.0759369	NK2
Cops6	6.77857e-06	0.110322	0.346	0.206	0.0764284	NK2
Tomm6	6.84208e-06	0.155159	0.673	0.529	0.0771445	NK2
Chchd1	1.05796e-05	0.122384	0.335	0.207	0.119286	NK2
Hmgn2	1.53518e-05	0.124655	0.32	0.196	0.173092	NK2
Uqcrc1	1.62225e-05	0.118542	0.39	0.248	0.182909	NK2
Rtraf	1.68014e-05	0.138396	0.52	0.374	0.189435	NK2
Cox5b	1.70798e-05	0.125845	0.803	0.696	0.192575	NK2
Pfdn2	1.77714e-05	0.122957	0.439	0.289	0.200372	NK2
Rnaset2b	1.88218e-05	0.144663	0.695	0.529	0.212216	NK2
Calm3	1.93437e-05	0.126453	0.502	0.353	0.218101	NK2
Atpif1	1.97551e-05	0.119033	0.335	0.207	0.222739	NK2
Apoe	2.12489e-05	0.121009	0.695	0.422	0.239581	NK2
Atp5j	2.13212e-05	0.139349	0.807	0.678	0.240396	NK2
Snrpe	2.28789e-05	0.144924	0.71	0.596	0.257959	NK2
Mrps33	2.3509e-05	0.116047	0.424	0.275	0.265064	NK2
Nsa2	2.52306e-05	0.133616	0.617	0.44	0.284475	NK2
Ndufv3	2.59102e-05	0.124069	0.498	0.342	0.292138	NK2
Tmem14c	2.95116e-05	0.118977	0.424	0.282	0.332744	NK2
Mrps21	2.99425e-05	0.117407	0.524	0.353	0.337602	NK2
Ndufb2	3.29764e-05	0.106222	0.387	0.245	0.371809	NK2
Psmb1	3.35575e-05	0.126846	0.799	0.67	0.378361	NK2
Psmb1	3.35575e-05	0.126846	0.799	0.67	0.378361	NK2
Ctla2a	3.96256e-05	0.124216	0.874	0.821	0.446779	NK2
Sem1	4.13554e-05	0.116985	0.829	0.746	0.466282	NK2
Hsd17b10	4.5042e-05	0.114466	0.316	0.201	0.507849	NK2
Bsg	4.51567e-05	0.128811	0.535	0.38	0.509142	NK2
Psmg4	4.76813e-05	0.10069	0.253	0.147	0.537607	NK2
Cox7a2	4.77499e-05	0.127428	0.825	0.733	0.53838	NK2
Romo1	4.82656e-05	0.110461	0.446	0.3	0.544195	NK2
Polr2k	4.93585e-05	0.101526	0.372	0.233	0.556517	NK2
Lsm6	5.33094e-05	0.121378	0.379	0.257	0.601063	NK2
Ube2n	5.66962e-05	0.11103	0.42	0.279	0.63925	NK2
Glrx3	5.78938e-05	0.106546	0.394	0.257	0.652752	NK2
Cst7	7.06101e-05	0.140142	0.539	0.4	0.796129	NK2
Mrpl33	7.18381e-05	0.131642	0.613	0.473	0.809974	NK2
Hspa5	7.74639e-05	0.150808	0.621	0.47	0.873405	NK2
Atp5j2	7.95084e-05	0.105236	0.818	0.77	0.896457	NK2
Ighm	8.01516e-05	0.135026	0.401	0.281	0.903709	NK2
Slc3a2	8.54932e-05	0.132064	0.45	0.315	0.963936	NK2
Arpp19	8.92749e-05	0.126234	0.591	0.427	1	NK2
Gtf2h5	9.82591e-05	0.101276	0.368	0.236	1	NK2
Cox6a1	0.000104401	0.122888	0.81	0.674	1	NK2
Cox7b	0.000118028	0.136539	0.654	0.547	1	NK2
Ndufb11	0.000122358	0.129092	0.665	0.518	1	NK2
Fam49b	0.000134444	0.127569	0.725	0.554	1	NK2
Mrps14	0.000137055	0.107672	0.446	0.312	1	NK2
Mrpl36	0.00015385	0.10662	0.29	0.183	1	NK2
Eif3g	0.000160488	0.106651	0.439	0.302	1	NK2
Atp5g3	0.000173943	0.12913	0.546	0.424	1	NK2
Cox14	0.000185137	0.110327	0.405	0.28	1	NK2
Ssr2	0.000185404	0.10417	0.372	0.249	1	NK2
Eno1	0.000215567	0.128591	0.684	0.547	1	NK2
Psmb10	0.000215856	0.116603	0.561	0.426	1	NK2
Wdr83os	0.000225405	0.104076	0.372	0.253	1	NK2
Banf1	0.000231132	0.10313	0.398	0.273	1	NK2
Rnh1	0.000241473	0.102575	0.368	0.249	1	NK2
Hspd1	0.000262862	0.130221	0.405	0.296	1	NK2
Ybx1	0.000263651	0.100273	0.807	0.787	1	NK2
Pdia3	0.00027622	0.130019	0.587	0.472	1	NK2
Emc10	0.000280877	0.100953	0.335	0.224	1	NK2
Akr1a1	0.000283383	0.113212	0.494	0.365	1	NK2
G3bp1	0.000300246	0.114643	0.446	0.323	1	NK2
Ube2v1	0.000307624	0.111666	0.379	0.268	1	NK2
Zfp706	0.000365409	0.103515	0.454	0.325	1	NK2
Spcs2	0.000371187	0.112121	0.546	0.407	1	NK2
Psma2	0.000384249	0.11983	0.602	0.484	1	NK2
Dusp5	0.000422293	0.128622	0.55	0.427	1	NK2
Snrpd3	0.000449531	0.109885	0.42	0.308	1	NK2
Mdh2	0.000509878	0.101811	0.483	0.355	1	NK2
Tomm22	0.000549327	0.105745	0.539	0.406	1	NK2
Atp5o	0.00055179	0.107752	0.565	0.42	1	NK2
Ubac2	0.000601475	0.104594	0.364	0.261	1	NK2
Ppp1r14b	0.000623594	0.110288	0.283	0.191	1	NK2
AI662270	0.000684508	0.10215	0.338	0.234	1	NK2
Srsf3	0.000703656	0.119047	0.651	0.532	1	NK2
Ywhae	0.000717259	0.111074	0.528	0.401	1	NK2
Phf11b	0.000745328	0.10399	0.26	0.173	1	NK2
Smdt1	0.00109084	0.100201	0.543	0.416	1	NK2
Fkbp1a	0.00109394	0.102468	0.446	0.338	1	NK2
Ndufa2	0.00117194	0.108488	0.725	0.595	1	NK2
Cct8	0.00127393	0.102515	0.45	0.338	1	NK2
Rps27rt	0.00129553	0.114099	0.554	0.437	1	NK2
Atp5k	0.00148341	0.106524	0.632	0.503	1	NK2
Chmp4b	0.00151824	0.11155	0.561	0.452	1	NK2
Npm3	0.00153767	0.101562	0.409	0.305	1	NK2
Pcbp1	0.00158983	0.106948	0.487	0.378	1	NK2
Zbp1	0.0018045	0.10407	0.253	0.172	1	NK2
Atp5md	0.001898	0.102016	0.665	0.527	1	NK2
Hsp90aa1	0.00214465	0.119194	0.647	0.538	1	NK2
Sh2d2a	0.00377929	0.101456	0.617	0.481	1	NK2
Rgs2	0.00511642	0.103924	0.494	0.386	1	NK2
Cd7	0.009436	0.12479	0.584	0.546	1	NK2

## Sheet: SuppTable5 DEG NP
Supplementary Table 5 | Differential expressed genes (DEGs) that define neutrophil subclusters
gene	p_val	avg_logFC	pct.1	pct.2	p_val_adj	cluster
Retnlg	3.9e-151	0.519618	0.99	0.969	4.36e-147	NPblood
Gda	1.71e-149	0.438426	0.966	0.905	1.91e-145	NPblood
S100a11	1.07e-147	0.233451	1	1	1.19e-143	NPblood
Csf3r	2.61e-145	0.355858	0.999	0.946	2.92e-141	NPblood
Cxcr2	6.81e-144	0.376444	0.998	0.942	7.62e-140	NPblood
Iqgap1	1.64e-142	0.364117	0.992	0.951	1.84e-138	NPblood
Mcl1	1.18e-138	0.333805	1	0.959	1.32e-134	NPblood
Ptprc	5.14e-133	0.338349	0.998	0.973	5.74e-129	NPblood
Lcp1	4.11e-131	0.27535	0.998	0.989	4.59e-127	NPblood
Ccl6	1.24e-129	0.404792	0.99	0.923	1.39e-125	NPblood
Zyx	2.03e-116	0.365589	0.962	0.916	2.27e-112	NPblood
S100a6	1.47e-109	0.30546	0.994	0.975	1.64e-105	NPblood
Hp	7.3e-108	0.292023	0.994	0.992	8.16e-104	NPblood
Selplg	1.05e-106	0.304141	0.994	0.939	1.17e-102	NPblood
Taldo1	4.07e-104	0.247828	0.999	0.99	4.55e-100	NPblood
Nfam1	5.77e-99	0.322045	0.976	0.924	6.46e-95	NPblood
Tbc1d14	1.32e-91	0.443413	0.616	0.166	1.48e-87	NPblood
Hmgb2	3.1e-91	0.266387	0.992	0.986	3.47e-87	NPblood
Cpd	2.57e-90	0.457829	0.696	0.302	2.88e-86	NPblood
Ube2h	5.04e-89	0.481843	0.618	0.193	5.64e-85	NPblood
Myadm	1.22e-88	0.371527	0.897	0.855	1.36e-84	NPblood
Akap13	2.44e-88	0.306341	0.927	0.889	2.72e-84	NPblood
Xpo6	2.82e-88	0.434583	0.592	0.163	3.15e-84	NPblood
Lsp1	7.73e-88	0.248374	0.995	0.984	8.65e-84	NPblood
Gnai2	7.11e-87	0.225029	0.994	0.987	7.95e-83	NPblood
Gcnt2	1.42e-86	0.316282	0.933	0.869	1.59e-82	NPblood
Sorl1	5.99e-86	0.30126	0.976	0.94	6.7e-82	NPblood
Tsc22d3	3.54e-85	0.319466	0.932	0.895	3.96e-81	NPblood
Rsrp1	1.77e-84	0.284875	0.975	0.942	1.98e-80	NPblood
Ccpg1	6.57e-84	0.298835	0.925	0.873	7.35e-80	NPblood
Gpcpd1	3.65e-82	0.32792	0.914	0.849	4.09e-78	NPblood
Xpc	5.85e-82	0.436964	0.543	0.134	6.55e-78	NPblood
Nlrp12	5.37e-80	0.415195	0.643	0.219	6.01e-76	NPblood
Pag1	5.95e-80	0.413427	0.662	0.255	6.66e-76	NPblood
Stk17b	7.44e-80	0.279858	0.982	0.93	8.32e-76	NPblood
Gsr	1.34e-78	0.216829	0.995	0.988	1.5e-74	NPblood
Hdac4	5.56e-78	0.412982	0.567	0.161	6.22e-74	NPblood
Cebpd	1.24e-77	0.294869	0.956	0.931	1.39e-73	NPblood
AI467606	1.87e-76	0.403727	0.683	0.3	2.09e-72	NPblood
Adam19	1.98e-75	0.396491	0.499	0.114	2.21e-71	NPblood
Mtus1	4.07e-75	0.413409	0.551	0.157	4.55e-71	NPblood
Dck	1.85e-74	0.401351	0.589	0.186	2.07e-70	NPblood
Dmxl2	2.3e-73	0.397944	0.576	0.186	2.57e-69	NPblood
Msl1	2.87e-73	0.386665	0.612	0.204	3.21e-69	NPblood
Ddx6	1.99e-72	0.306619	0.885	0.825	2.22e-68	NPblood
Tpd52	2.83e-72	0.265122	0.987	0.922	3.16e-68	NPblood
Ttc7	9.28e-71	0.389294	0.658	0.259	1.04e-66	NPblood
St8sia4	1.29e-70	0.420159	0.557	0.16	1.45e-66	NPblood
Trpm2	2.87e-70	0.381537	0.578	0.19	3.21e-66	NPblood
Fgl2	4.07e-70	0.300513	0.949	0.907	4.56e-66	NPblood
Anxa2	8.77e-70	0.224045	0.99	0.978	9.81e-66	NPblood
Il18rap	1.27e-69	0.386605	0.595	0.205	1.42e-65	NPblood
H3f3a	2.85e-69	0.145571	0.999	1	3.19e-65	NPblood
Arrdc3	1.1e-68	0.401983	0.613	0.217	1.23e-64	NPblood
Prex1	2.08e-68	0.373079	0.6	0.206	2.33e-64	NPblood
Washc2	4.71e-68	0.378885	0.642	0.246	5.26e-64	NPblood
Bach1	5.37e-68	0.375619	0.566	0.184	6.01e-64	NPblood
Pla2g7	2.39e-67	0.279559	0.968	0.9	2.67e-63	NPblood
Adgre5	3.83e-67	0.298724	0.896	0.877	4.29e-63	NPblood
Pfkfb4	7.15e-67	0.363868	0.587	0.201	8e-63	NPblood
Ncf2	9.96e-67	0.248368	0.956	0.94	1.11e-62	NPblood
Fam129a	1.63e-66	0.374855	0.584	0.205	1.82e-62	NPblood
Tnrc6b	2.09e-66	0.370761	0.599	0.224	2.33e-62	NPblood
Ssh2	2.96e-66	0.261014	0.9	0.858	3.31e-62	NPblood
Tmem154	8.81e-66	0.362859	0.604	0.217	9.85e-62	NPblood
Txn1	2.87e-65	0.203428	0.998	0.994	3.21e-61	NPblood
Tle3	1.03e-64	0.355268	0.576	0.193	1.15e-60	NPblood
Rnasel	2.57e-63	0.368426	0.492	0.146	2.88e-59	NPblood
Rnf144a	4.05e-63	0.358888	0.535	0.176	4.53e-59	NPblood
Pik3cd	5.37e-63	0.356409	0.622	0.241	6.01e-59	NPblood
Pygl	1.83e-62	0.235246	0.924	0.914	2.04e-58	NPblood
Lars2	8.72e-62	0.263748	0.886	0.846	9.75e-58	NPblood
Raf1	1.38e-61	0.355667	0.592	0.216	1.55e-57	NPblood
Atp1a3	1.39e-60	0.343251	0.502	0.154	1.56e-56	NPblood
Abtb1	1.62e-60	0.349658	0.613	0.241	1.81e-56	NPblood
Gm26532	2.03e-60	0.372152	0.558	0.201	2.27e-56	NPblood
Rb1cc1	2.24e-60	0.3567	0.542	0.186	2.51e-56	NPblood
Cdkn1b	4.36e-60	0.354133	0.69	0.352	4.88e-56	NPblood
Coro1a	4.44e-60	0.170128	0.998	0.996	4.96e-56	NPblood
Sbno2	5.4e-60	0.27529	0.849	0.764	6.04e-56	NPblood
Fyb	7.97e-60	0.250925	0.909	0.9	8.92e-56	NPblood
Herc4	9.64e-60	0.342124	0.545	0.192	1.08e-55	NPblood
Smap2	1.14e-59	0.350226	0.664	0.295	1.27e-55	NPblood
Cd33	5.52e-59	0.257116	0.903	0.872	6.17e-55	NPblood
Emb	5.73e-59	0.249241	0.933	0.904	6.41e-55	NPblood
Sell	6.23e-59	0.251841	0.916	0.904	6.97e-55	NPblood
Prr5l	7.2e-59	0.349929	0.544	0.182	8.06e-55	NPblood
Il16	1.75e-58	0.337005	0.594	0.222	1.96e-54	NPblood
Pira2	1.82e-58	0.349937	0.555	0.2	2.04e-54	NPblood
Rassf3	3.41e-58	0.345751	0.681	0.329	3.81e-54	NPblood
Rcsd1	4.78e-58	0.344209	0.678	0.334	5.35e-54	NPblood
H2-D1	9.9e-58	0.172541	1	0.994	1.11e-53	NPblood
Slpi	2.39e-57	0.241476	0.978	0.973	2.67e-53	NPblood
Dhrs9	2.64e-57	0.328152	0.462	0.131	2.96e-53	NPblood
Scnn1a	5.11e-57	0.346493	0.46	0.139	5.72e-53	NPblood
Tbc1d15	7.84e-57	0.337524	0.554	0.207	8.76e-53	NPblood
Grina	9.3e-57	0.221165	0.983	0.94	1.04e-52	NPblood
Ankrd13a	1.04e-56	0.330301	0.561	0.213	1.16e-52	NPblood
S100a9	1.57e-56	0.188256	0.999	0.998	1.76e-52	NPblood
Cmip	1.81e-56	0.328027	0.535	0.189	2.03e-52	NPblood
Tmem71	3.29e-56	0.331244	0.511	0.167	3.68e-52	NPblood
Rab11fip1	5.25e-56	0.342695	0.629	0.271	5.87e-52	NPblood
Sec14l1	5.51e-56	0.321995	0.512	0.171	6.16e-52	NPblood
Mpp1	7.68e-56	0.348639	0.485	0.152	8.59e-52	NPblood
Spi1	1.03e-55	0.190486	0.988	0.98	1.16e-51	NPblood
Adrb2	1.88e-55	0.334101	0.611	0.248	2.1e-51	NPblood
Ucp2	3.64e-55	0.226876	0.927	0.922	4.07e-51	NPblood
Rasgrp4	3.95e-55	0.336831	0.617	0.261	4.42e-51	NPblood
Mrpl33	3.95e-55	0.213315	0.977	0.966	4.42e-51	NPblood
Ndst1	7.64e-55	0.3308	0.529	0.192	8.54e-51	NPblood
Kif23	9.3e-55	0.324489	0.479	0.146	1.04e-50	NPblood
Slc44a2	1.19e-54	0.328749	0.554	0.21	1.33e-50	NPblood
Hacd4	2.43e-54	0.334104	0.652	0.294	2.72e-50	NPblood
Cd44	3.54e-54	0.242531	0.962	0.922	3.96e-50	NPblood
Svil	4.93e-54	0.324442	0.717	0.434	5.52e-50	NPblood
Bst1	1.25e-53	0.35356	0.607	0.265	1.4e-49	NPblood
Jund	1.54e-53	0.212124	0.985	0.951	1.73e-49	NPblood
Il6ra	2.2e-53	0.326298	0.603	0.241	2.47e-49	NPblood
Mxd1	2.72e-53	0.229415	0.973	0.936	3.04e-49	NPblood
Klhl2	4.56e-53	0.312997	0.5	0.175	5.1e-49	NPblood
Mapk14	5.74e-53	0.319386	0.542	0.206	6.42e-49	NPblood
Ppp2r5a	7.15e-53	0.32682	0.58	0.235	8e-49	NPblood
Rassf5	7.78e-53	0.317091	0.565	0.23	8.7e-49	NPblood
Picalm	8.06e-53	0.240248	0.925	0.852	9.01e-49	NPblood
Dock2	9.15e-53	0.316756	0.542	0.208	1.02e-48	NPblood
Adam8	9.5e-53	0.329851	0.653	0.307	1.06e-48	NPblood
Usp32	9.53e-53	0.300456	0.438	0.127	1.07e-48	NPblood
Clip1	9.75e-53	0.323778	0.499	0.175	1.09e-48	NPblood
Baz2b	1.03e-52	0.321514	0.515	0.186	1.16e-48	NPblood
Pirb	1.67e-52	0.210062	0.906	0.916	1.86e-48	NPblood
Mirt2	3.28e-52	0.3401	0.636	0.295	3.66e-48	NPblood
Tnfsf14	4.13e-52	0.313516	0.483	0.158	4.62e-48	NPblood
Mbd2	5.01e-52	0.315311	0.55	0.21	5.6e-48	NPblood
Fau	6.33e-52	0.120917	1	1	7.08e-48	NPblood
Arid5a	8.79e-52	0.307243	0.517	0.182	9.83e-48	NPblood
Myd88	1.06e-51	0.31826	0.686	0.352	1.19e-47	NPblood
Midn	1.53e-51	0.31498	0.586	0.234	1.71e-47	NPblood
Stat5b	1.87e-51	0.296317	0.456	0.142	2.1e-47	NPblood
Flna	2.06e-51	0.320896	0.644	0.307	2.31e-47	NPblood
Gm16556	2.77e-51	0.330254	0.679	0.369	3.1e-47	NPblood
Bcl6	5.41e-51	0.303473	0.462	0.147	6.05e-47	NPblood
Tmem43	1.12e-50	0.295541	0.4	0.106	1.25e-46	NPblood
Jmjd1c	2e-50	0.315678	0.543	0.213	2.24e-46	NPblood
Pi16	7.98e-50	0.323687	0.675	0.371	8.93e-46	NPblood
Cd300lb	8.26e-50	0.320376	0.636	0.294	9.24e-46	NPblood
N4bp1	9.18e-50	0.32333	0.641	0.299	1.03e-45	NPblood
Gng2	1.32e-49	0.307827	0.609	0.261	1.48e-45	NPblood
Notch1	1.36e-49	0.292447	0.462	0.151	1.52e-45	NPblood
Iqsec1	1.69e-49	0.294901	0.559	0.214	1.89e-45	NPblood
Phf20l1	2.8e-49	0.322773	0.559	0.235	3.13e-45	NPblood
Crebrf	4e-49	0.307227	0.479	0.164	4.47e-45	NPblood
Wipf1	4.57e-49	0.311553	0.605	0.265	5.11e-45	NPblood
Stat3	2.34e-48	0.302996	0.722	0.443	2.62e-44	NPblood
Elp1	3.72e-48	0.29871	0.564	0.231	4.16e-44	NPblood
Dleu2	3.74e-48	0.319897	0.67	0.363	4.18e-44	NPblood
Lnpep	4.37e-48	0.306509	0.573	0.239	4.89e-44	NPblood
Ripor2	5.67e-48	0.2444	0.827	0.757	6.34e-44	NPblood
Dennd5a	8.46e-48	0.292439	0.505	0.187	9.46e-44	NPblood
Map3k5	1.74e-47	0.279273	0.413	0.124	1.95e-43	NPblood
Slc35a5	1.78e-47	0.297698	0.523	0.208	1.99e-43	NPblood
Stk40	2.21e-47	0.281059	0.423	0.129	2.47e-43	NPblood
Ep300	2.77e-47	0.293533	0.519	0.202	3.1e-43	NPblood
Arhgap15	2.8e-47	0.302983	0.54	0.217	3.13e-43	NPblood
Sun2	2.85e-47	0.28996	0.501	0.188	3.19e-43	NPblood
Git2	4.24e-47	0.314438	0.536	0.219	4.74e-43	NPblood
Rnf11	5.41e-47	0.292782	0.57	0.235	6.05e-43	NPblood
Tmcc1	6.16e-47	0.234278	0.86	0.869	6.89e-43	NPblood
Map3k3	6.92e-47	0.281932	0.452	0.154	7.74e-43	NPblood
Ip6k1	8.31e-47	0.286926	0.51	0.201	9.29e-43	NPblood
Stk38	1.08e-46	0.310901	0.696	0.431	1.2e-42	NPblood
Tle5	1.2e-46	0.281847	0.53	0.207	1.34e-42	NPblood
Diaph1	1.52e-46	0.306181	0.655	0.327	1.7e-42	NPblood
Dnm2	1.58e-46	0.286132	0.539	0.213	1.77e-42	NPblood
Marcks	1.6e-46	0.230684	0.962	0.905	1.79e-42	NPblood
Il13ra1	1.71e-46	0.316395	0.587	0.254	1.91e-42	NPblood
Map2k3	1.86e-46	0.276579	0.53	0.206	2.08e-42	NPblood
Irf1	2.08e-46	0.301031	0.611	0.261	2.33e-42	NPblood
E230001N04Rik	2.13e-46	0.299245	0.413	0.131	2.39e-42	NPblood
Irf2	2.66e-46	0.297908	0.613	0.263	2.98e-42	NPblood
C5ar2	4.39e-46	0.290633	0.46	0.163	4.91e-42	NPblood
Trim30b	7.58e-46	0.219293	0.906	0.861	8.48e-42	NPblood
Txnip	1.47e-45	0.235089	0.956	0.914	1.64e-41	NPblood
Mier1	1.62e-45	0.296455	0.488	0.176	1.82e-41	NPblood
Sema4a	1.74e-45	0.291728	0.726	0.506	1.94e-41	NPblood
Arid4a	1.78e-45	0.303725	0.675	0.366	2e-41	NPblood
Dennd1c	1.82e-45	0.28524	0.474	0.171	2.04e-41	NPblood
Itga4	1.87e-45	0.33486	0.564	0.24	2.09e-41	NPblood
Ppp1r3d	1.89e-45	0.270129	0.374	0.099	2.12e-41	NPblood
Preb	1.95e-45	0.288051	0.521	0.201	2.18e-41	NPblood
Rdh12	2.2e-45	0.324216	0.43	0.143	2.46e-41	NPblood
Pstpip1	4.49e-45	0.298489	0.644	0.308	5.02e-41	NPblood
Jaml	6.47e-45	0.271641	0.8	0.73	7.23e-41	NPblood
Pbx2	8e-45	0.268394	0.434	0.145	8.95e-41	NPblood
Akt1	1.24e-44	0.279067	0.502	0.195	1.38e-40	NPblood
Zmynd11	1.6e-44	0.276669	0.389	0.116	1.79e-40	NPblood
Ipcef1	1.98e-44	0.284375	0.406	0.13	2.21e-40	NPblood
Luc7l2	2.73e-44	0.297851	0.611	0.275	3.05e-40	NPblood
Kmt2e	2.83e-44	0.304635	0.621	0.31	3.17e-40	NPblood
Cbl	3.3e-44	0.28999	0.537	0.229	3.69e-40	NPblood
Tpt1	4.02e-44	0.14982	0.998	0.987	4.5e-40	NPblood
Kdm2a	5.84e-44	0.271348	0.462	0.166	6.53e-40	NPblood
Xdh	6.24e-44	0.300028	0.699	0.47	6.98e-40	NPblood
Tacstd2	6.69e-44	0.286791	0.464	0.169	7.48e-40	NPblood
Mbp	8.56e-44	0.295811	0.509	0.206	9.58e-40	NPblood
Fcho2	8.96e-44	0.271288	0.426	0.145	1e-39	NPblood
Ppp1r12a	1.03e-43	0.289919	0.614	0.283	1.15e-39	NPblood
Padi4	1.71e-43	0.292631	0.481	0.196	1.91e-39	NPblood
Rasa3	1.88e-43	0.286823	0.497	0.198	2.1e-39	NPblood
Capn1	2.02e-43	0.273036	0.484	0.189	2.26e-39	NPblood
Gm39556	2.13e-43	0.281252	0.564	0.23	2.38e-39	NPblood
Rbm5	2.14e-43	0.279945	0.507	0.202	2.4e-39	NPblood
Nfe2	2.22e-43	0.274816	0.469	0.176	2.48e-39	NPblood
Arhgap45	2.72e-43	0.194137	0.892	0.858	3.05e-39	NPblood
Mark2	3.07e-43	0.280966	0.537	0.23	3.43e-39	NPblood
Arap3	3.27e-43	0.271866	0.462	0.167	3.65e-39	NPblood
Snrk	3.3e-43	0.275929	0.438	0.157	3.69e-39	NPblood
Ccnl2	6.64e-43	0.27798	0.542	0.228	7.43e-39	NPblood
Rasgrp2	1.82e-42	0.284548	0.476	0.184	2.04e-38	NPblood
Cds2	2.71e-42	0.260671	0.393	0.123	3.03e-38	NPblood
Il1rap	2.97e-42	0.304733	0.488	0.187	3.32e-38	NPblood
Adipor2	3.29e-42	0.270655	0.441	0.157	3.68e-38	NPblood
Msrb1	4.08e-42	0.153785	1	0.995	4.57e-38	NPblood
Tmpo	4.22e-42	0.26766	0.413	0.135	4.72e-38	NPblood
Myh9	4.72e-42	0.211688	0.857	0.822	5.28e-38	NPblood
Ttyh3	7.62e-42	0.269084	0.528	0.218	8.53e-38	NPblood
Mmp9	9.63e-42	0.191118	0.977	0.973	1.08e-37	NPblood
Ggt5	1.08e-41	0.261569	0.429	0.146	1.2e-37	NPblood
Zfp106	1.08e-41	0.281792	0.466	0.18	1.21e-37	NPblood
Myl12b	1.16e-41	0.183758	0.958	0.958	1.3e-37	NPblood
Ing1	1.34e-41	0.265333	0.423	0.146	1.5e-37	NPblood
Ogt	1.58e-41	0.274633	0.741	0.535	1.76e-37	NPblood
Rin3	1.59e-41	0.276043	0.709	0.44	1.77e-37	NPblood
Por	1.65e-41	0.272278	0.537	0.222	1.85e-37	NPblood
Atp11b	1.85e-41	0.275163	0.473	0.181	2.07e-37	NPblood
Purb	1.87e-41	0.279397	0.494	0.2	2.09e-37	NPblood
Sgms1	2.44e-41	0.265603	0.416	0.141	2.73e-37	NPblood
4930581F22Rik	2.48e-41	0.275309	0.441	0.16	2.77e-37	NPblood
Tnfaip8l2	2.54e-41	0.270699	0.53	0.225	2.84e-37	NPblood
Fxyd5	2.67e-41	0.168395	0.999	0.961	2.99e-37	NPblood
Gmip	5.28e-41	0.262524	0.471	0.189	5.91e-37	NPblood
Sf3b2	5.33e-41	0.282536	0.602	0.276	5.96e-37	NPblood
Kctd20	1.03e-40	0.260689	0.425	0.148	1.16e-36	NPblood
Pip4k2a	1.28e-40	0.256783	0.444	0.158	1.43e-36	NPblood
Fam122a	1.48e-40	0.268902	0.46	0.176	1.66e-36	NPblood
Akna	1.62e-40	0.260038	0.459	0.175	1.81e-36	NPblood
Trp53inp1	1.63e-40	0.263801	0.379	0.124	1.82e-36	NPblood
Actb	1.87e-40	0.14546	1	1	2.09e-36	NPblood
Map1lc3b	2.21e-40	0.180032	0.988	0.954	2.47e-36	NPblood
Fgr	2.65e-40	0.196699	0.883	0.861	2.96e-36	NPblood
Hectd1	3.45e-40	0.261677	0.743	0.543	3.86e-36	NPblood
Xpr1	5e-40	0.261647	0.408	0.142	5.59e-36	NPblood
Csnk1e	5.02e-40	0.265039	0.485	0.199	5.62e-36	NPblood
Rab21	5.17e-40	0.256445	0.465	0.187	5.78e-36	NPblood
Furin	5.6e-40	0.26319	0.517	0.216	6.27e-36	NPblood
Mia2	5.84e-40	0.269859	0.508	0.213	6.53e-36	NPblood
Pbx1	5.88e-40	0.302027	0.644	0.388	6.58e-36	NPblood
Sh2d3c	6.99e-40	0.25883	0.493	0.195	7.81e-36	NPblood
Nufip2	9.46e-40	0.25996	0.438	0.164	1.06e-35	NPblood
Cab39	1.1e-39	0.256508	0.437	0.163	1.23e-35	NPblood
Gsdme	1.42e-39	0.248061	0.384	0.124	1.59e-35	NPblood
Tbc1d10c	1.56e-39	0.249897	0.387	0.129	1.74e-35	NPblood
Spen	1.59e-39	0.244114	0.364	0.11	1.78e-35	NPblood
Taok1	1.76e-39	0.256417	0.403	0.141	1.97e-35	NPblood
Arid3a	2.05e-39	0.265394	0.406	0.147	2.29e-35	NPblood
Ncor1	2.26e-39	0.217087	0.835	0.777	2.53e-35	NPblood
Med13l	2.27e-39	0.246462	0.42	0.148	2.54e-35	NPblood
Grk6	2.37e-39	0.261248	0.438	0.172	2.65e-35	NPblood
Flot1	2.6e-39	0.281443	0.516	0.223	2.91e-35	NPblood
Bcl3	3.13e-39	0.24281	0.383	0.12	3.5e-35	NPblood
Atf7ip	4.42e-39	0.278386	0.564	0.252	4.94e-35	NPblood
Drap1	4.99e-39	0.250874	0.456	0.176	5.59e-35	NPblood
Siglece	5.87e-39	0.270071	0.698	0.439	6.57e-35	NPblood
Nsd3	5.88e-39	0.272214	0.698	0.434	6.58e-35	NPblood
Nr3c1	7.11e-39	0.264237	0.466	0.189	7.95e-35	NPblood
Sycp2	7.29e-39	0.233187	0.286	0.06	8.15e-35	NPblood
Srpk2	9.04e-39	0.272129	0.518	0.23	1.01e-34	NPblood
Paip2	1e-38	0.264907	0.592	0.286	1.12e-34	NPblood
Usp7	1.32e-38	0.258918	0.423	0.16	1.48e-34	NPblood
Slc2a3	1.37e-38	0.284697	0.688	0.48	1.53e-34	NPblood
Slc11a1	2.12e-38	0.265336	0.536	0.236	2.37e-34	NPblood
Mtpn	2.4e-38	0.262463	0.514	0.222	2.68e-34	NPblood
Orai1	2.47e-38	0.26682	0.559	0.255	2.76e-34	NPblood
Ankrd44	2.7e-38	0.259859	0.525	0.228	3.01e-34	NPblood
Klf3	2.74e-38	0.238777	0.789	0.717	3.06e-34	NPblood
Vmp1	3.07e-38	0.264547	0.438	0.163	3.44e-34	NPblood
Pnisr	3.45e-38	0.265204	0.487	0.205	3.86e-34	NPblood
Mpzl3	4.29e-38	0.252459	0.334	0.094	4.8e-34	NPblood
Cd244a	5.28e-38	0.294913	0.404	0.142	5.9e-34	NPblood
Atg3	6.16e-38	0.194582	0.874	0.845	6.89e-34	NPblood
Vrk1	6.76e-38	0.243317	0.386	0.13	7.56e-34	NPblood
Wasf2	8.61e-38	0.24942	0.457	0.184	9.63e-34	NPblood
Ric8a	9.49e-38	0.233915	0.356	0.11	1.06e-33	NPblood
Il4ra	1.01e-37	0.271668	0.478	0.196	1.13e-33	NPblood
Fuca1	1.16e-37	0.257319	0.535	0.233	1.3e-33	NPblood
Rnf167	1.18e-37	0.262378	0.54	0.249	1.31e-33	NPblood
Sfxn5	1.24e-37	0.246996	0.446	0.17	1.39e-33	NPblood
Phip	1.9e-37	0.272	0.429	0.167	2.12e-33	NPblood
Rapgef6	2.94e-37	0.252975	0.435	0.17	3.29e-33	NPblood
Anxa11	3.2e-37	0.264251	0.57	0.266	3.58e-33	NPblood
Cd101	3.72e-37	0.236868	0.387	0.13	4.16e-33	NPblood
Pten	5.87e-37	0.201771	0.838	0.76	6.56e-33	NPblood
Entpd1	7.37e-37	0.2773	0.656	0.394	8.24e-33	NPblood
Crispld2	7.53e-37	0.253296	0.336	0.101	8.42e-33	NPblood
Igf1r	1.02e-36	0.219069	0.811	0.757	1.14e-32	NPblood
Nfatc1	1.37e-36	0.237295	0.381	0.13	1.53e-32	NPblood
Klhl24	1.39e-36	0.257694	0.552	0.255	1.55e-32	NPblood
Rab27a	1.74e-36	0.255277	0.49	0.214	1.95e-32	NPblood
Apobr	2.77e-36	0.25588	0.526	0.237	3.09e-32	NPblood
Chsy1	2.84e-36	0.236659	0.353	0.116	3.18e-32	NPblood
Sephs2	3.09e-36	0.262676	0.685	0.404	3.45e-32	NPblood
Gm34455	3.24e-36	0.251153	0.409	0.151	3.63e-32	NPblood
2810013P06Rik	3.54e-36	0.235216	0.359	0.114	3.96e-32	NPblood
1810026B05Rik	3.68e-36	0.246863	0.457	0.186	4.11e-32	NPblood
Lyst	3.92e-36	0.190955	0.857	0.861	4.38e-32	NPblood
Hip1	3.95e-36	0.235103	0.343	0.105	4.42e-32	NPblood
Arap1	4.52e-36	0.239759	0.409	0.155	5.05e-32	NPblood
Tab2	4.85e-36	0.244335	0.408	0.154	5.42e-32	NPblood
Nipbl	5.23e-36	0.249846	0.458	0.188	5.85e-32	NPblood
Rock1	5.26e-36	0.266747	0.598	0.305	5.88e-32	NPblood
Csf2rb	5.46e-36	0.243326	0.756	0.596	6.11e-32	NPblood
Hnrnpul2	5.78e-36	0.238543	0.423	0.16	6.47e-32	NPblood
Alox5ap	5.93e-36	0.123507	0.998	0.998	6.63e-32	NPblood
Nbeal2	8.69e-36	0.242188	0.417	0.16	9.72e-32	NPblood
Fes	8.78e-36	0.253455	0.707	0.452	9.82e-32	NPblood
Gmfg	9.09e-36	0.140666	0.991	0.99	1.02e-31	NPblood
Amn1	1.08e-35	0.25491	0.364	0.123	1.2e-31	NPblood
Relt	1.13e-35	0.237796	0.399	0.145	1.26e-31	NPblood
Arhgef1	1.2e-35	0.240936	0.462	0.192	1.35e-31	NPblood
Abr	1.29e-35	0.251249	0.519	0.228	1.44e-31	NPblood
Nfat5	1.74e-35	0.240072	0.409	0.155	1.94e-31	NPblood
Rara	1.75e-35	0.219544	0.791	0.673	1.96e-31	NPblood
Casp4	2.35e-35	0.286901	0.442	0.18	2.63e-31	NPblood
Nckap1l	2.44e-35	0.239971	0.432	0.173	2.73e-31	NPblood
Tprgl	2.84e-35	0.25602	0.633	0.322	3.18e-31	NPblood
Arhgap25	3.26e-35	0.244867	0.513	0.224	3.64e-31	NPblood
Stat6	4.31e-35	0.240648	0.476	0.2	4.82e-31	NPblood
Asap1	5.49e-35	0.250645	0.469	0.207	6.14e-31	NPblood
Eid1	5.6e-35	0.236772	0.338	0.106	6.26e-31	NPblood
Dock8	1.04e-34	0.240265	0.419	0.166	1.17e-30	NPblood
Map4k2	1.28e-34	0.240934	0.45	0.192	1.44e-30	NPblood
Pik3r1	1.5e-34	0.227289	0.368	0.125	1.68e-30	NPblood
Lilra6	1.81e-34	0.246208	0.422	0.166	2.02e-30	NPblood
Hmgcl	2.06e-34	0.228958	0.403	0.154	2.31e-30	NPblood
Slc12a6	2.12e-34	0.234174	0.428	0.172	2.38e-30	NPblood
Fam111a	2.44e-34	0.267309	0.601	0.312	2.73e-30	NPblood
Crebbp	2.52e-34	0.233129	0.4	0.148	2.82e-30	NPblood
Atxn7l3b	2.72e-34	0.248478	0.472	0.202	3.05e-30	NPblood
Slc6a6	2.87e-34	0.255385	0.626	0.316	3.21e-30	NPblood
Irak4	3.72e-34	0.221172	0.361	0.127	4.16e-30	NPblood
Sesn2	4.15e-34	0.211009	0.316	0.092	4.65e-30	NPblood
Riok3	4.27e-34	0.244717	0.709	0.445	4.77e-30	NPblood
Anxa1	5.07e-34	0.21643	0.888	0.914	5.67e-30	NPblood
Ralbp1	5.08e-34	0.246144	0.48	0.212	5.68e-30	NPblood
Rgs14	5.89e-34	0.222125	0.389	0.143	6.59e-30	NPblood
Ing4	6.25e-34	0.223268	0.351	0.119	6.99e-30	NPblood
Cpne2	7.42e-34	0.236797	0.345	0.114	8.29e-30	NPblood
Smg1	7.72e-34	0.224446	0.373	0.135	8.64e-30	NPblood
Cytip	7.78e-34	0.188736	0.866	0.828	8.7e-30	NPblood
Ulk1	1.15e-33	0.212638	0.32	0.098	1.28e-29	NPblood
Kif2a	1.33e-33	0.230629	0.33	0.106	1.49e-29	NPblood
B430010I23Rik	1.49e-33	0.228564	0.281	0.073	1.66e-29	NPblood
Slc40a1	1.9e-33	0.199285	0.848	0.827	2.12e-29	NPblood
Atxn7l1	1.9e-33	0.231564	0.375	0.14	2.12e-29	NPblood
Stk4	1.93e-33	0.233422	0.46	0.196	2.15e-29	NPblood
Kdm7a	1.96e-33	0.22037	0.776	0.702	2.19e-29	NPblood
Fmnl1	2.09e-33	0.249796	0.666	0.377	2.33e-29	NPblood
Hipk1	2.4e-33	0.243378	0.51	0.24	2.69e-29	NPblood
Prr13	2.71e-33	0.187687	0.893	0.894	3.03e-29	NPblood
Arid1a	2.75e-33	0.231988	0.403	0.158	3.08e-29	NPblood
Bmx	2.99e-33	0.224945	0.303	0.089	3.34e-29	NPblood
Cux1	3.08e-33	0.234586	0.387	0.145	3.44e-29	NPblood
Pnpla2	4.3e-33	0.248469	0.561	0.269	4.81e-29	NPblood
Snrnp70	4.74e-33	0.231979	0.463	0.199	5.3e-29	NPblood
Oga	4.79e-33	0.230406	0.466	0.201	5.36e-29	NPblood
Spata13	5.44e-33	0.242087	0.437	0.183	6.09e-29	NPblood
Setd2	6.16e-33	0.219805	0.334	0.11	6.89e-29	NPblood
Bin2	7.29e-33	0.24633	0.709	0.528	8.16e-29	NPblood
Tkt	7.5e-33	0.239702	0.572	0.272	8.39e-29	NPblood
Cyth4	9.66e-33	0.255988	0.678	0.411	1.08e-28	NPblood
Ifngr2	9.69e-33	0.240526	0.539	0.257	1.08e-28	NPblood
Susd6	1.05e-32	0.227377	0.452	0.193	1.17e-28	NPblood
Rlf	1.28e-32	0.234935	0.461	0.201	1.43e-28	NPblood
Gpr146	1.3e-32	0.235491	0.357	0.128	1.46e-28	NPblood
Glipr2	1.96e-32	0.243463	0.724	0.598	2.2e-28	NPblood
Lrg1	1.99e-32	0.251263	0.834	0.907	2.22e-28	NPblood
Lbr	3.05e-32	0.226202	0.751	0.573	3.42e-28	NPblood
Tmem156	3.22e-32	0.221451	0.355	0.127	3.6e-28	NPblood
Fbxl5	3.67e-32	0.216507	0.795	0.736	4.1e-28	NPblood
Msra	3.7e-32	0.222825	0.413	0.166	4.14e-28	NPblood
Pik3r5	4.07e-32	0.216689	0.404	0.161	4.55e-28	NPblood
Tcf25	4.53e-32	0.229856	0.43	0.18	5.07e-28	NPblood
Phf1	5e-32	0.207113	0.324	0.104	5.59e-28	NPblood
Phf1	5e-32	0.207113	0.324	0.104	5.59e-28	NPblood
St3gal4	5.2e-32	0.227424	0.437	0.182	5.82e-28	NPblood
Prrc2c	5.45e-32	0.237802	0.431	0.183	6.1e-28	NPblood
Zdhhc18	6.16e-32	0.221703	0.393	0.154	6.89e-28	NPblood
Wdr26	6.7e-32	0.219683	0.405	0.159	7.5e-28	NPblood
Pglyrp1	6.8e-32	0.147173	0.982	0.987	7.6e-28	NPblood
Cpne1	6.82e-32	0.220224	0.394	0.153	7.63e-28	NPblood
Mknk2	7.47e-32	0.217509	0.414	0.164	8.35e-28	NPblood
Pnpla7	9.24e-32	0.229547	0.436	0.183	1.03e-27	NPblood
Kmt2c	9.58e-32	0.227154	0.402	0.166	1.07e-27	NPblood
Tcp11l2	9.93e-32	0.233078	0.463	0.21	1.11e-27	NPblood
Nisch	1e-31	0.254275	0.622	0.354	1.12e-27	NPblood
Atp6v1b2	1.05e-31	0.234021	0.512	0.236	1.17e-27	NPblood
6430548M08Rik	1.11e-31	0.224776	0.395	0.158	1.24e-27	NPblood
2023-03-01	1.17e-31	0.222369	0.364	0.139	1.31e-27	NPblood
Lpin2	1.19e-31	0.216349	0.328	0.107	1.33e-27	NPblood
Pkn1	1.35e-31	0.230145	0.514	0.243	1.51e-27	NPblood
Hbp1	1.41e-31	0.221936	0.429	0.18	1.58e-27	NPblood
Zfp740	1.43e-31	0.21475	0.365	0.137	1.6e-27	NPblood
Kdm5b	1.77e-31	0.21169	0.328	0.11	1.98e-27	NPblood
Cdkn2d	1.84e-31	0.23048	0.749	0.681	2.06e-27	NPblood
Gpbp1l1	2e-31	0.207556	0.371	0.135	2.24e-27	NPblood
Wbp1l	2.52e-31	0.211742	0.351	0.124	2.81e-27	NPblood
Syk	2.53e-31	0.194428	0.813	0.736	2.83e-27	NPblood
Srrm2	2.68e-31	0.235439	0.575	0.282	2.99e-27	NPblood
Themis2	2.68e-31	0.234924	0.554	0.27	3e-27	NPblood
Arhgap9	2.84e-31	0.231639	0.526	0.258	3.18e-27	NPblood
Cox7a2l	2.9e-31	0.243208	0.637	0.353	3.25e-27	NPblood
Acap2	3.15e-31	0.213202	0.386	0.146	3.53e-27	NPblood
Ccni	3.25e-31	0.222407	0.432	0.187	3.64e-27	NPblood
Add3	3.36e-31	0.219752	0.346	0.123	3.75e-27	NPblood
Csnk1g2	3.62e-31	0.192669	0.303	0.093	4.05e-27	NPblood
Chd4	3.86e-31	0.250057	0.455	0.206	4.31e-27	NPblood
Nsd1	4.02e-31	0.214252	0.375	0.142	4.5e-27	NPblood
Xbp1	4.12e-31	0.271604	0.48	0.228	4.61e-27	NPblood
Fgd4	4.57e-31	0.224127	0.347	0.128	5.11e-27	NPblood
Pcf11	4.91e-31	0.224262	0.422	0.18	5.49e-27	NPblood
Osbpl9	5.35e-31	0.235851	0.511	0.245	5.99e-27	NPblood
5031439G07Rik	6.58e-31	0.203883	0.335	0.112	7.36e-27	NPblood
Pgs1	6.59e-31	0.218792	0.414	0.169	7.37e-27	NPblood
Tmem134	6.74e-31	0.222224	0.528	0.254	7.53e-27	NPblood
Crk	7.15e-31	0.212228	0.375	0.143	7.99e-27	NPblood
Mau2	8.08e-31	0.208612	0.342	0.122	9.04e-27	NPblood
Cdc42se1	8.93e-31	0.198937	0.797	0.686	9.98e-27	NPblood
Ankrd11	1e-30	0.215207	0.777	0.665	1.12e-26	NPblood
Itgal	1.07e-30	0.197268	0.818	0.74	1.19e-26	NPblood
Mctp2	1.11e-30	0.198975	0.271	0.073	1.24e-26	NPblood
Aldh3b1	1.31e-30	0.214994	0.405	0.166	1.46e-26	NPblood
Prkcb	1.34e-30	0.213396	0.381	0.149	1.5e-26	NPblood
Mvp	1.95e-30	0.213515	0.377	0.146	2.18e-26	NPblood
Son	2.05e-30	0.159312	0.906	0.9	2.29e-26	NPblood
Mfsd14b	2.06e-30	0.222388	0.414	0.175	2.31e-26	NPblood
Sos2	2.16e-30	0.200071	0.274	0.076	2.42e-26	NPblood
Apobec3	2.19e-30	0.233264	0.42	0.175	2.45e-26	NPblood
Lcp2	2.59e-30	0.237264	0.627	0.336	2.9e-26	NPblood
Tspan2	2.6e-30	0.217249	0.308	0.1	2.9e-26	NPblood
Sc5d	2.84e-30	0.20207	0.278	0.078	3.18e-26	NPblood
Phf3	2.89e-30	0.221108	0.374	0.146	3.23e-26	NPblood
Ifngr1	3.88e-30	0.238326	0.557	0.29	4.33e-26	NPblood
Asxl1	4.19e-30	0.208481	0.317	0.107	4.69e-26	NPblood
Atp8a1	4.36e-30	0.198554	0.283	0.082	4.88e-26	NPblood
Azin1	5.08e-30	0.224976	0.374	0.147	5.68e-26	NPblood
Rnf130	5.4e-30	0.232611	0.639	0.348	6.04e-26	NPblood
Zfp217	5.62e-30	0.206961	0.335	0.12	6.29e-26	NPblood
Dhx38	6.3e-30	0.202717	0.283	0.086	7.05e-26	NPblood
Bptf	6.74e-30	0.222542	0.396	0.165	7.54e-26	NPblood
Ppp3ca	7.03e-30	0.240909	0.503	0.257	7.86e-26	NPblood
Cir1	8.14e-30	0.231437	0.428	0.187	9.11e-26	NPblood
Trim12c	8.52e-30	0.239674	0.685	0.475	9.53e-26	NPblood
Ppp2ca	8.68e-30	0.222168	0.528	0.261	9.71e-26	NPblood
Pram1	1.05e-29	0.206353	0.345	0.128	1.17e-25	NPblood
Eif4ebp2	1.09e-29	0.210308	0.405	0.17	1.22e-25	NPblood
Cd84	1.1e-29	0.24204	0.72	0.592	1.23e-25	NPblood
R3hdm2	1.12e-29	0.207255	0.356	0.137	1.25e-25	NPblood
Nfic	1.14e-29	0.214817	0.305	0.102	1.27e-25	NPblood
Gripap1	1.28e-29	0.213587	0.377	0.151	1.43e-25	NPblood
Myo9b	1.54e-29	0.208117	0.364	0.137	1.72e-25	NPblood
Rab31	1.74e-29	0.216235	0.408	0.171	1.94e-25	NPblood
Rbms1	1.84e-29	0.221765	0.731	0.524	2.05e-25	NPblood
Fbxo31	1.99e-29	0.202893	0.342	0.125	2.22e-25	NPblood
Slc22a15	2.18e-29	0.214554	0.379	0.153	2.44e-25	NPblood
Tmem50b	2.27e-29	0.192146	0.296	0.093	2.54e-25	NPblood
Alox5	2.35e-29	0.224934	0.445	0.205	2.63e-25	NPblood
Pxn	2.56e-29	0.208176	0.763	0.575	2.86e-25	NPblood
Ypel5	2.67e-29	0.213067	0.402	0.167	2.98e-25	NPblood
Sla	2.7e-29	0.217189	0.412	0.177	3.02e-25	NPblood
Gk	3.15e-29	0.204269	0.306	0.099	3.53e-25	NPblood
Gdi1	3.99e-29	0.202904	0.354	0.136	4.46e-25	NPblood
Mob3a	4.36e-29	0.205772	0.386	0.154	4.88e-25	NPblood
Hgsnat	5.52e-29	0.206858	0.397	0.165	6.17e-25	NPblood
9930111J21Rik2	5.84e-29	0.220447	0.424	0.188	6.53e-25	NPblood
Atrx	6.21e-29	0.223568	0.394	0.163	6.95e-25	NPblood
Pum2	6.65e-29	0.211181	0.465	0.216	7.44e-25	NPblood
Upf2	7.03e-29	0.20301	0.337	0.124	7.86e-25	NPblood
Gm31814	7.1e-29	0.217318	0.403	0.167	7.94e-25	NPblood
Ctdsp2	7.72e-29	0.216468	0.372	0.153	8.64e-25	NPblood
Phf21a	7.75e-29	0.204785	0.322	0.111	8.67e-25	NPblood
Fpr1	7.88e-29	0.224206	0.391	0.163	8.81e-25	NPblood
Xylt1	8.62e-29	0.204713	0.37	0.146	9.64e-25	NPblood
Ensa	9.18e-29	0.19845	0.32	0.113	1.03e-24	NPblood
Tgfbi	9.44e-29	0.171209	0.882	0.848	1.06e-24	NPblood
Clec4d	9.63e-29	0.179373	0.985	0.902	1.08e-24	NPblood
B430306N03Rik	1e-28	0.21831	0.453	0.211	1.12e-24	NPblood
Tagln2	1.12e-28	0.295623	0.386	0.167	1.25e-24	NPblood
Hnrnpc	1.28e-28	0.229951	0.603	0.317	1.43e-24	NPblood
Senp2	1.31e-28	0.204563	0.365	0.147	1.47e-24	NPblood
Carns1	1.42e-28	0.181839	0.251	0.066	1.59e-24	NPblood
Heca	1.84e-28	0.194916	0.314	0.107	2.06e-24	NPblood
Nrd1	2.41e-28	0.209778	0.375	0.155	2.7e-24	NPblood
Ppp2cb	3e-28	0.182257	0.264	0.076	3.36e-24	NPblood
Cdk12	3.1e-28	0.195084	0.304	0.105	3.46e-24	NPblood
Rflnb	3.15e-28	0.22011	0.37	0.151	3.52e-24	NPblood
Plp2	3.32e-28	0.231917	0.655	0.4	3.72e-24	NPblood
Stk10	3.7e-28	0.202023	0.358	0.142	4.14e-24	NPblood
Gm5150	4.06e-28	0.21508	0.738	0.551	4.54e-24	NPblood
Apobec1	4.34e-28	0.195076	0.335	0.122	4.85e-24	NPblood
Trip11	4.77e-28	0.204177	0.307	0.107	5.34e-24	NPblood
Brd1	4.96e-28	0.190957	0.323	0.114	5.54e-24	NPblood
Eef1b2	5.32e-28	0.233528	0.645	0.38	5.95e-24	NPblood
Ctla2a	5.53e-28	0.244608	0.262	0.076	6.18e-24	NPblood
Arhgef3	6.29e-28	0.208554	0.336	0.127	7.04e-24	NPblood
Tnrc18	7.18e-28	0.208222	0.384	0.165	8.03e-24	NPblood
Ankrd33b	7.79e-28	0.212806	0.533	0.257	8.72e-24	NPblood
Akt2	8.36e-28	0.189468	0.308	0.107	9.35e-24	NPblood
Rtf2	8.45e-28	0.209627	0.487	0.234	9.45e-24	NPblood
Fam104a	8.6e-28	0.220591	0.55	0.276	9.62e-24	NPblood
Yy1	8.77e-28	0.209339	0.444	0.202	9.81e-24	NPblood
Tbc1d23	8.78e-28	0.204908	0.394	0.165	9.82e-24	NPblood
Mindy1	1.14e-27	0.194404	0.294	0.099	1.27e-23	NPblood
Tmed10	1.34e-27	0.213495	0.556	0.284	1.5e-23	NPblood
Snx18	1.43e-27	0.213707	0.474	0.224	1.6e-23	NPblood
H2-Q10	1.52e-27	0.199134	0.843	0.845	1.7e-23	NPblood
Pnkp	1.83e-27	0.209904	0.444	0.206	2.05e-23	NPblood
Tnrc6a	2.17e-27	0.206692	0.345	0.137	2.42e-23	NPblood
Fcgr3	2.22e-27	0.150824	0.939	0.923	2.48e-23	NPblood
Arhgap30	2.36e-27	0.208104	0.736	0.596	2.64e-23	NPblood
Fry	3.02e-27	0.183152	0.262	0.077	3.38e-23	NPblood
Dock11	3.3e-27	0.186235	0.304	0.106	3.69e-23	NPblood
Ccr1	4.56e-27	0.169363	0.96	0.914	5.1e-23	NPblood
Kcnj2	4.7e-27	0.193225	0.284	0.094	5.26e-23	NPblood
Safb	4.76e-27	0.1954	0.363	0.145	5.33e-23	NPblood
Tut7	5.01e-27	0.233986	0.622	0.371	5.6e-23	NPblood
Letm2	5.06e-27	0.185079	0.267	0.082	5.66e-23	NPblood
Ppp2r5c	5.61e-27	0.18877	0.304	0.107	6.28e-23	NPblood
Hp1bp3	5.87e-27	0.18351	0.293	0.098	6.56e-23	NPblood
Wbp2	6.3e-27	0.193447	0.379	0.157	7.04e-23	NPblood
Carhsp1	6.58e-27	0.207467	0.441	0.205	7.36e-23	NPblood
Brd2	6.76e-27	0.207175	0.408	0.182	7.56e-23	NPblood
Ccdc88c	7.21e-27	0.183371	0.261	0.077	8.06e-23	NPblood
Dhx40	7.32e-27	0.199529	0.33	0.124	8.18e-23	NPblood
Itsn2	7.41e-27	0.200145	0.394	0.172	8.29e-23	NPblood
Trim12a	9.77e-27	0.208526	0.542	0.267	1.09e-22	NPblood
Ash1l	1.05e-26	0.201359	0.363	0.148	1.18e-22	NPblood
Kat6a	1.11e-26	0.203529	0.367	0.157	1.24e-22	NPblood
Slk	1.22e-26	0.197422	0.335	0.13	1.36e-22	NPblood
Itprip	1.25e-26	0.183591	0.34	0.129	1.4e-22	NPblood
Lpcat2	1.59e-26	0.21644	0.669	0.41	1.78e-22	NPblood
Csk	1.66e-26	0.203435	0.486	0.242	1.85e-22	NPblood
Acin1	1.66e-26	0.194266	0.365	0.147	1.85e-22	NPblood
Tln1	1.69e-26	0.161144	0.828	0.794	1.89e-22	NPblood
Tuba1a	2.04e-26	0.194289	0.35	0.139	2.28e-22	NPblood
Itgb2	2.33e-26	0.138518	0.894	0.913	2.6e-22	NPblood
Crlf2	2.57e-26	0.209198	0.584	0.308	2.88e-22	NPblood
Vim	2.91e-26	0.318419	0.722	0.82	3.25e-22	NPblood
Sgms2	2.98e-26	0.192044	0.341	0.134	3.33e-22	NPblood
Slc44a1	2.98e-26	0.178123	0.286	0.095	3.33e-22	NPblood
Med13	3.15e-26	0.180518	0.273	0.089	3.53e-22	NPblood
Mical1	3.96e-26	0.182608	0.321	0.118	4.43e-22	NPblood
Ctnnb1	4.29e-26	0.198234	0.396	0.175	4.8e-22	NPblood
Kras	4.76e-26	0.215137	0.524	0.263	5.32e-22	NPblood
Foxp1	5.19e-26	0.215929	0.321	0.125	5.8e-22	NPblood
2023-03-07	5.48e-26	0.188918	0.79	0.731	6.13e-22	NPblood
Zfp871	5.69e-26	0.179621	0.283	0.095	6.36e-22	NPblood
Cpne3	6.18e-26	0.203124	0.425	0.196	6.91e-22	NPblood
Mtmr3	6.42e-26	0.176015	0.298	0.106	7.18e-22	NPblood
Cnot1	6.56e-26	0.170629	0.265	0.083	7.34e-22	NPblood
Il15	7.19e-26	0.193371	0.36	0.149	8.04e-22	NPblood
Arhgap31	8.57e-26	0.190916	0.341	0.133	9.58e-22	NPblood
Cr1l	9.75e-26	0.211305	0.445	0.213	1.09e-21	NPblood
Fabp5	1.03e-25	0.235956	0.445	0.211	1.15e-21	NPblood
Braf	1.14e-25	0.186834	0.29	0.102	1.28e-21	NPblood
Dnajc8	1.17e-25	0.211041	0.498	0.255	1.3e-21	NPblood
Ptpre	1.26e-25	0.187703	0.754	0.655	1.41e-21	NPblood
Rgs3	1.4e-25	0.211789	0.488	0.242	1.57e-21	NPblood
Uba1	1.43e-25	0.174608	0.299	0.107	1.6e-21	NPblood
Trps1	1.53e-25	0.197912	0.361	0.152	1.71e-21	NPblood
Notch2	1.75e-25	0.193939	0.432	0.199	1.96e-21	NPblood
Tmem234	1.79e-25	0.203961	0.467	0.233	2e-21	NPblood
Klra2	1.82e-25	0.182873	0.31	0.114	2.04e-21	NPblood
Cd300lf	1.88e-25	0.159546	0.906	0.883	2.1e-21	NPblood
Iscu	2.01e-25	0.211715	0.584	0.316	2.25e-21	NPblood
Lrp10	2.05e-25	0.19069	0.42	0.192	2.29e-21	NPblood
Rack1	2.13e-25	0.211852	0.608	0.335	2.38e-21	NPblood
Gnai3	2.34e-25	0.196504	0.46	0.222	2.62e-21	NPblood
Ezr	2.47e-25	0.219411	0.702	0.518	2.76e-21	NPblood
Rtn4	2.77e-25	0.201529	0.522	0.266	3.1e-21	NPblood
4932438A13Rik	2.84e-25	0.186624	0.276	0.094	3.18e-21	NPblood
5830428M24Rik	3.42e-25	0.206645	0.388	0.177	3.83e-21	NPblood
Qk	3.78e-25	0.19007	0.374	0.161	4.23e-21	NPblood
Synj1	3.81e-25	0.178874	0.326	0.124	4.27e-21	NPblood
Ppp1cc	3.98e-25	0.209792	0.55	0.3	4.45e-21	NPblood
Resf1	3.98e-25	0.185504	0.853	0.84	4.46e-21	NPblood
Fnbp1	4.02e-25	0.181961	0.3	0.112	4.5e-21	NPblood
Ap1m1	4.2e-25	0.175311	0.285	0.101	4.69e-21	NPblood
Hsd17b11	4.38e-25	0.189679	0.351	0.148	4.9e-21	NPblood
Cop1	4.4e-25	0.190393	0.382	0.17	4.92e-21	NPblood
Tspan13	4.57e-25	0.208897	0.715	0.523	5.11e-21	NPblood
Setd1b	6.27e-25	0.17315	0.271	0.09	7.02e-21	NPblood
Gsk3b	6.33e-25	0.187887	0.382	0.169	7.08e-21	NPblood
Syf2	6.43e-25	0.210976	0.664	0.412	7.19e-21	NPblood
Rchy1	6.95e-25	0.183886	0.412	0.186	7.77e-21	NPblood
Bid	7.73e-25	0.180702	0.323	0.127	8.64e-21	NPblood
R3hdm4	8.03e-25	0.206616	0.721	0.577	8.98e-21	NPblood
Klf13	8.24e-25	0.198119	0.733	0.631	9.22e-21	NPblood
Use1	9.09e-25	0.196077	0.488	0.247	1.02e-20	NPblood
Sh2b3	1.07e-24	0.177512	0.3	0.112	1.2e-20	NPblood
Ramac	1.11e-24	0.202406	0.521	0.275	1.25e-20	NPblood
Ddx17	1.2e-24	0.186572	0.354	0.151	1.35e-20	NPblood
Was	1.23e-24	0.179088	0.364	0.154	1.37e-20	NPblood
Tmem127	1.26e-24	0.170756	0.272	0.093	1.41e-20	NPblood
Cep350	1.35e-24	0.183787	0.3	0.114	1.51e-20	NPblood
Aldh2	1.44e-24	0.198234	0.632	0.375	1.61e-20	NPblood
Erp29	1.55e-24	0.196063	0.549	0.289	1.73e-20	NPblood
Atxn2l	1.61e-24	0.181524	0.347	0.147	1.8e-20	NPblood
Metrnl	1.68e-24	0.206567	0.568	0.299	1.88e-20	NPblood
Ugcg	1.68e-24	0.176193	0.265	0.087	1.88e-20	NPblood
Ptms	1.72e-24	0.181037	0.318	0.122	1.93e-20	NPblood
Klhdc2	1.74e-24	0.168102	0.283	0.099	1.95e-20	NPblood
Stag2	1.79e-24	0.199036	0.394	0.186	2.01e-20	NPblood
Csf1r	1.87e-24	0.193231	0.463	0.227	2.09e-20	NPblood
Tacc1	1.89e-24	0.189072	0.339	0.145	2.12e-20	NPblood
B4galt3	1.92e-24	0.17399	0.304	0.116	2.15e-20	NPblood
Hpcal1	2.05e-24	0.19117	0.417	0.194	2.3e-20	NPblood
Acta2	2.08e-24	0.20271	0.28	0.099	2.32e-20	NPblood
Ago2	2.23e-24	0.182815	0.341	0.142	2.5e-20	NPblood
Dnajc5	2.43e-24	0.185557	0.39	0.18	2.72e-20	NPblood
Nemf	2.7e-24	0.174709	0.268	0.089	3.02e-20	NPblood
Arid4b	2.72e-24	0.192737	0.383	0.175	3.05e-20	NPblood
Pak2	2.91e-24	0.18039	0.773	0.661	3.26e-20	NPblood
Ptpn1	2.91e-24	0.190655	0.756	0.661	3.26e-20	NPblood
Ubap2l	2.96e-24	0.176887	0.322	0.129	3.31e-20	NPblood
Gm34589	3.15e-24	0.184681	0.292	0.108	3.52e-20	NPblood
Prkar2b	3.63e-24	0.169781	0.252	0.081	4.06e-20	NPblood
Far1	3.82e-24	0.177254	0.281	0.102	4.27e-20	NPblood
Smad4	4.11e-24	0.165759	0.26	0.087	4.59e-20	NPblood
Trim25	4.22e-24	0.178256	0.335	0.135	4.72e-20	NPblood
Spop	4.22e-24	0.19473	0.5	0.258	4.72e-20	NPblood
Dgkh	5.03e-24	0.182517	0.272	0.096	5.62e-20	NPblood
Chp1	5.81e-24	0.189107	0.399	0.186	6.5e-20	NPblood
Cebpg	5.91e-24	0.171265	0.329	0.13	6.61e-20	NPblood
Samhd1	6.7e-24	0.145223	0.925	0.916	7.49e-20	NPblood
Prdm2	7.04e-24	0.174439	0.273	0.096	7.88e-20	NPblood
Clec2d	7.09e-24	0.20011	0.506	0.251	7.93e-20	NPblood
Glipr1	7.35e-24	0.172532	0.797	0.701	8.22e-20	NPblood
Bcl10	7.49e-24	0.200251	0.513	0.267	8.37e-20	NPblood
Fosl2	8.22e-24	0.20311	0.604	0.327	9.19e-20	NPblood
Bet1l	8.44e-24	0.1639	0.267	0.09	9.44e-20	NPblood
Numb	8.78e-24	0.172665	0.292	0.11	9.82e-20	NPblood
Fam217b	9.66e-24	0.170524	0.266	0.092	1.08e-19	NPblood
Emilin2	9.67e-24	0.202365	0.712	0.502	1.08e-19	NPblood
Usp34	9.9e-24	0.171402	0.28	0.099	1.11e-19	NPblood
Wfdc21	1e-23	0.169958	0.848	0.888	1.12e-19	NPblood
Tnfaip8	1.01e-23	0.200219	0.416	0.201	1.13e-19	NPblood
Cers6	1.03e-23	0.173917	0.273	0.095	1.16e-19	NPblood
Socs3	1.05e-23	0.173215	0.81	0.789	1.17e-19	NPblood
Inpp5k	1.13e-23	0.163665	0.256	0.084	1.26e-19	NPblood
Ampd3	1.24e-23	0.17535	0.313	0.123	1.39e-19	NPblood
Arhgef18	1.52e-23	0.164943	0.257	0.086	1.7e-19	NPblood
Sft2d2	1.52e-23	0.178351	0.377	0.169	1.7e-19	NPblood
Mycbp2	1.55e-23	0.196614	0.395	0.19	1.73e-19	NPblood
Cnn2	1.68e-23	0.156501	0.818	0.789	1.87e-19	NPblood
Setx	1.84e-23	0.173698	0.254	0.084	2.06e-19	NPblood
A130014A01Rik	1.91e-23	0.167942	0.258	0.088	2.14e-19	NPblood
Satb1	1.92e-23	0.180789	0.301	0.117	2.15e-19	NPblood
Mir142hg	2.5e-23	0.17927	0.368	0.16	2.79e-19	NPblood
Mob1a	2.57e-23	0.193267	0.48	0.254	2.87e-19	NPblood
Hexim1	2.65e-23	0.174434	0.322	0.131	2.97e-19	NPblood
Reep3	2.84e-23	0.196551	0.464	0.234	3.18e-19	NPblood
Sidt2	3.15e-23	0.173689	0.338	0.142	3.52e-19	NPblood
Ighm	3.3e-23	0.185564	0.451	0.217	3.69e-19	NPblood
Zfp638	3.34e-23	0.170297	0.329	0.134	3.74e-19	NPblood
Rab14	3.42e-23	0.19971	0.58	0.323	3.83e-19	NPblood
Mefv	3.6e-23	0.180787	0.325	0.133	4.02e-19	NPblood
Ggnbp2	3.81e-23	0.182892	0.324	0.137	4.27e-19	NPblood
Fbxl3	3.83e-23	0.166486	0.316	0.125	4.29e-19	NPblood
Atg7	3.97e-23	0.172685	0.316	0.128	4.44e-19	NPblood
Atp6v0a1	4.03e-23	0.174692	0.286	0.106	4.5e-19	NPblood
Tmem164	4.05e-23	0.166967	0.278	0.101	4.53e-19	NPblood
Slc2a6	4.09e-23	0.177203	0.328	0.137	4.57e-19	NPblood
Taf10	4.4e-23	0.177396	0.417	0.196	4.92e-19	NPblood
Stk11	4.87e-23	0.168468	0.336	0.141	5.45e-19	NPblood
Tmod3	5.64e-23	0.185458	0.395	0.187	6.31e-19	NPblood
Safb2	5.96e-23	0.179847	0.389	0.18	6.66e-19	NPblood
Capza1	6.26e-23	0.200396	0.565	0.316	7e-19	NPblood
Fgfr1op2	7.42e-23	0.190213	0.462	0.241	8.3e-19	NPblood
Gm19696	7.76e-23	0.169076	0.293	0.11	8.68e-19	NPblood
Stk24	7.92e-23	0.189139	0.455	0.229	8.86e-19	NPblood
Sltm	8.34e-23	0.175336	0.271	0.099	9.32e-19	NPblood
Pacs1	8.41e-23	0.171512	0.31	0.128	9.4e-19	NPblood
Rab24	8.63e-23	0.171415	0.329	0.14	9.66e-19	NPblood
1600010M07Rik	9.51e-23	0.194432	0.622	0.346	1.06e-18	NPblood
Ywhaz	9.67e-23	0.190504	0.72	0.545	1.08e-18	NPblood
Atp8b4	1.15e-22	0.164682	0.285	0.107	1.28e-18	NPblood
Gtpbp2	1.16e-22	0.15832	0.268	0.095	1.29e-18	NPblood
Antxr2	1.22e-22	0.178879	0.368	0.165	1.36e-18	NPblood
Apbb1ip	1.29e-22	0.140933	0.874	0.851	1.45e-18	NPblood
Pip5k1c	1.42e-22	0.167169	0.323	0.133	1.59e-18	NPblood
Rsrc2	1.45e-22	0.197728	0.542	0.3	1.62e-18	NPblood
Lrch4	1.75e-22	0.173626	0.361	0.164	1.96e-18	NPblood
Jak1	1.79e-22	0.163429	0.804	0.739	2e-18	NPblood
Bloc1s2	1.82e-22	0.176592	0.412	0.198	2.04e-18	NPblood
Ptbp3	2e-22	0.169062	0.791	0.696	2.24e-18	NPblood
Rgs2	2.06e-22	0.151853	0.926	0.929	2.3e-18	NPblood
Trpc4ap	2.3e-22	0.167729	0.316	0.13	2.57e-18	NPblood
Atp2c1	2.39e-22	0.169926	0.315	0.13	2.67e-18	NPblood
Sgk1	2.62e-22	0.189826	0.313	0.13	2.93e-18	NPblood
Gatad2b	2.78e-22	0.160059	0.276	0.102	3.1e-18	NPblood
Mapk3	3.02e-22	0.176823	0.389	0.183	3.38e-18	NPblood
Prkcd	3.17e-22	0.199493	0.611	0.364	3.54e-18	NPblood
Cap1	3.18e-22	0.15357	0.82	0.763	3.55e-18	NPblood
Cdk9	3.8e-22	0.168706	0.371	0.17	4.26e-18	NPblood
Zbtb7a	3.82e-22	0.164776	0.282	0.106	4.27e-18	NPblood
Klf2	4.55e-22	0.135397	0.962	0.948	5.09e-18	NPblood
Tmem14c	5.04e-22	0.197318	0.637	0.382	5.64e-18	NPblood
Rassf2	5.11e-22	0.18161	0.35	0.163	5.71e-18	NPblood
Smpdl3a	5.72e-22	0.183603	0.333	0.142	6.39e-18	NPblood
Mxi1	6.08e-22	0.170715	0.327	0.143	6.8e-18	NPblood
Zfp652	6.75e-22	0.177367	0.338	0.153	7.55e-18	NPblood
Prr14	6.86e-22	0.153869	0.253	0.089	7.67e-18	NPblood
1810013L24Rik	7.19e-22	0.166182	0.33	0.141	8.04e-18	NPblood
Zbtb7b	7.4e-22	0.16709	0.312	0.131	8.28e-18	NPblood
Hook3	8.05e-22	0.171664	0.3	0.122	9e-18	NPblood
Bclaf1	8.07e-22	0.175159	0.33	0.143	9.03e-18	NPblood
Dhrs7	8.52e-22	0.147937	0.81	0.819	9.53e-18	NPblood
Ppp1r12c	9.74e-22	0.166868	0.294	0.12	1.09e-17	NPblood
Slc2a1	1.02e-21	0.159941	0.32	0.128	1.14e-17	NPblood
Ppp4r3b	1.12e-21	0.176431	0.362	0.164	1.25e-17	NPblood
Gm26740	1.26e-21	0.163135	0.792	0.716	1.41e-17	NPblood
D1Ertd622e	1.31e-21	0.194243	0.708	0.534	1.47e-17	NPblood
Zzef1	1.33e-21	0.161351	0.282	0.111	1.49e-17	NPblood
Ehbp1l1	1.39e-21	0.162635	0.304	0.124	1.55e-17	NPblood
Cyfip2	1.74e-21	0.1709	0.364	0.167	1.95e-17	NPblood
Sptlc2	1.98e-21	0.164928	0.349	0.158	2.21e-17	NPblood
Ndrg1	2.06e-21	0.173292	0.295	0.123	2.31e-17	NPblood
Rab4b	2.28e-21	0.175231	0.396	0.196	2.55e-17	NPblood
Btbd10	2.47e-21	0.150933	0.262	0.095	2.77e-17	NPblood
Stx11	2.78e-21	0.168138	0.368	0.17	3.11e-17	NPblood
Sp3	3.12e-21	0.167735	0.355	0.161	3.49e-17	NPblood
2023-09-09	3.21e-21	0.153838	0.258	0.096	3.59e-17	NPblood
2410006H16Rik	3.74e-21	0.19334	0.516	0.284	4.19e-17	NPblood
Cntrl	4.11e-21	0.159053	0.251	0.09	4.59e-17	NPblood
Cmtm6	4.21e-21	0.190756	0.694	0.5	4.71e-17	NPblood
Kif21b	4.3e-21	0.158898	0.265	0.1	4.81e-17	NPblood
Zdhhc20	4.49e-21	0.158551	0.274	0.104	5.02e-17	NPblood
Eif4g3	4.63e-21	0.15858	0.264	0.099	5.18e-17	NPblood
Fbrs	4.94e-21	0.149977	0.27	0.102	5.52e-17	NPblood
Vav1	5.06e-21	0.160634	0.399	0.187	5.66e-17	NPblood
Otud5	5.73e-21	0.153791	0.298	0.12	6.41e-17	NPblood
Znrf1	6.03e-21	0.161402	0.366	0.165	6.74e-17	NPblood
Sirpa	6.24e-21	0.190866	0.7	0.508	6.98e-17	NPblood
Slfn2	6.49e-21	0.134048	0.971	0.96	7.26e-17	NPblood
Neat1	7.41e-21	0.153859	0.954	0.924	8.28e-17	NPblood
Mirt1	7.78e-21	0.191209	0.692	0.516	8.7e-17	NPblood
Mknk1	7.81e-21	0.158483	0.314	0.131	8.73e-17	NPblood
Tsc22d4	8.63e-21	0.161569	0.784	0.72	9.65e-17	NPblood
Hnrnpu	8.65e-21	0.194731	0.591	0.348	9.67e-17	NPblood
Zfp36l2	8.82e-21	0.148263	0.884	0.872	9.86e-17	NPblood
Gramd1a	1e-20	0.162485	0.319	0.14	1.12e-16	NPblood
Cul3	1.02e-20	0.168721	0.325	0.147	1.14e-16	NPblood
Slc38a2	1.03e-20	0.194691	0.531	0.296	1.15e-16	NPblood
Abca7	1.04e-20	0.152929	0.267	0.102	1.17e-16	NPblood
Ralgapa1	1.06e-20	0.154572	0.258	0.098	1.19e-16	NPblood
Senp6	1.17e-20	0.168689	0.345	0.159	1.3e-16	NPblood
Pnrc2	1.21e-20	0.169619	0.388	0.19	1.36e-16	NPblood
Ppp1r9b	1.27e-20	0.153452	0.28	0.112	1.42e-16	NPblood
Arfip1	1.29e-20	0.14711	0.25	0.089	1.44e-16	NPblood
Poldip3	1.31e-20	0.150664	0.272	0.107	1.47e-16	NPblood
Twistnb	1.36e-20	0.168842	0.303	0.128	1.52e-16	NPblood
Flii	1.59e-20	0.159394	0.303	0.13	1.78e-16	NPblood
Pafah1b1	1.61e-20	0.186492	0.541	0.312	1.8e-16	NPblood
Rab5b	1.83e-20	0.152245	0.28	0.112	2.04e-16	NPblood
Hnrnpul1	1.98e-20	0.160459	0.343	0.155	2.22e-16	NPblood
2310001H17Rik	2.26e-20	0.13482	0.9	0.886	2.52e-16	NPblood
Borcs6	2.3e-20	0.150404	0.305	0.128	2.57e-16	NPblood
Maf1	2.56e-20	0.155971	0.343	0.158	2.87e-16	NPblood
G6pdx	3.01e-20	0.161565	0.308	0.136	3.36e-16	NPblood
Mfsd6	3.3e-20	0.165152	0.363	0.173	3.69e-16	NPblood
Rnf149	3.69e-20	0.146617	0.84	0.792	4.13e-16	NPblood
Grk2	3.69e-20	0.157868	0.791	0.69	4.13e-16	NPblood
Cybc1	3.88e-20	0.151589	0.259	0.099	4.34e-16	NPblood
Pithd1	4.11e-20	0.146213	0.276	0.108	4.6e-16	NPblood
Ngly1	4.33e-20	0.145416	0.258	0.096	4.84e-16	NPblood
Actn1	4.56e-20	0.185467	0.502	0.282	5.1e-16	NPblood
Acaa1a	5.43e-20	0.166857	0.363	0.176	6.07e-16	NPblood
Mettl9	6.36e-20	0.174262	0.509	0.287	7.11e-16	NPblood
Baz2a	7.55e-20	0.156026	0.272	0.111	8.44e-16	NPblood
Tnfrsf1a	8.59e-20	0.172887	0.761	0.613	9.61e-16	NPblood
Ppt1	9.36e-20	0.193958	0.618	0.387	1.05e-15	NPblood
Cdk13	9.78e-20	0.15213	0.269	0.107	1.09e-15	NPblood
I830077J02Rik	9.95e-20	0.156129	0.276	0.114	1.11e-15	NPblood
Unc119	1.07e-19	0.179449	0.502	0.283	1.19e-15	NPblood
Oaz2	1.2e-19	0.155749	0.261	0.104	1.35e-15	NPblood
Cdc42ep3	1.55e-19	0.169283	0.421	0.216	1.74e-15	NPblood
Wapl	1.64e-19	0.160194	0.299	0.131	1.83e-15	NPblood
Gpi1	1.93e-19	0.115673	0.848	0.88	2.16e-15	NPblood
Aftph	1.98e-19	0.156181	0.3	0.13	2.22e-15	NPblood
Ube2q1	2.03e-19	0.149809	0.3	0.13	2.27e-15	NPblood
Arfgef1	2.07e-19	0.160949	0.338	0.16	2.32e-15	NPblood
Chd2	2.08e-19	0.152578	0.267	0.107	2.32e-15	NPblood
App	2.32e-19	0.174248	0.435	0.231	2.6e-15	NPblood
Irf9	2.45e-19	0.159198	0.332	0.151	2.74e-15	NPblood
Prpf38b	2.53e-19	0.15885	0.344	0.163	2.83e-15	NPblood
Eif4ebp1	2.55e-19	0.174381	0.728	0.613	2.85e-15	NPblood
Scp2	2.77e-19	0.169903	0.534	0.296	3.1e-15	NPblood
Tpm4	2.82e-19	0.167482	0.759	0.649	3.15e-15	NPblood
Nadk	2.85e-19	0.143367	0.805	0.782	3.18e-15	NPblood
Gpsm3	2.99e-19	0.110843	0.926	0.948	3.34e-15	NPblood
Ythdf3	3.07e-19	0.14937	0.311	0.137	3.43e-15	NPblood
Il17ra	3.14e-19	0.148709	0.807	0.753	3.51e-15	NPblood
Rab8b	3.19e-19	0.159281	0.397	0.198	3.57e-15	NPblood
Nin	3.19e-19	0.162524	0.275	0.117	3.57e-15	NPblood
Arhgef2	3.33e-19	0.156125	0.317	0.146	3.73e-15	NPblood
Hist1h1c	3.44e-19	0.233073	0.56	0.383	3.85e-15	NPblood
Pts	3.63e-19	0.161838	0.327	0.154	4.06e-15	NPblood
Chmp5	3.68e-19	0.158666	0.445	0.237	4.12e-15	NPblood
Glyr1	3.71e-19	0.157083	0.302	0.137	4.14e-15	NPblood
Tlr13	3.99e-19	0.158755	0.367	0.18	4.46e-15	NPblood
Selenon	4.07e-19	0.149661	0.284	0.118	4.56e-15	NPblood
Krit1	4.36e-19	0.159809	0.27	0.11	4.87e-15	NPblood
Camk1d	4.87e-19	0.154515	0.261	0.107	5.44e-15	NPblood
Ptpn12	4.97e-19	0.153938	0.352	0.167	5.55e-15	NPblood
Creb1	4.98e-19	0.150095	0.271	0.111	5.57e-15	NPblood
Polr2a	5.47e-19	0.149019	0.311	0.14	6.12e-15	NPblood
Gm15832	5.8e-19	0.148001	0.279	0.117	6.48e-15	NPblood
Rbm25	6.41e-19	0.180725	0.544	0.312	7.17e-15	NPblood
Plcg2	6.5e-19	0.148447	0.301	0.135	7.26e-15	NPblood
Cggbp1	6.53e-19	0.169732	0.421	0.223	7.31e-15	NPblood
Ube2m	6.88e-19	0.142013	0.254	0.102	7.7e-15	NPblood
Jak2	7.16e-19	0.144541	0.263	0.104	8.01e-15	NPblood
Hk3	7.82e-19	0.168761	0.427	0.229	8.74e-15	NPblood
Ifnar1	1.01e-18	0.147474	0.287	0.123	1.13e-14	NPblood
Mbnl2	1.03e-18	0.165656	0.449	0.236	1.15e-14	NPblood
Chil1	1.31e-18	0.197153	0.436	0.242	1.46e-14	NPblood
St3gal6	1.53e-18	0.162257	0.419	0.218	1.71e-14	NPblood
Sec11c	1.54e-18	0.171249	0.529	0.302	1.73e-14	NPblood
Lrrfip1	1.56e-18	0.170328	0.517	0.294	1.75e-14	NPblood
H2-T23	1.57e-18	0.16417	0.706	0.534	1.75e-14	NPblood
Ubald2	1.59e-18	0.170827	0.614	0.352	1.78e-14	NPblood
Lrrc25	1.61e-18	0.16987	0.58	0.331	1.8e-14	NPblood
Suds3	1.61e-18	0.148606	0.393	0.194	1.8e-14	NPblood
Sbno1	1.71e-18	0.162571	0.402	0.21	1.91e-14	NPblood
Lmo4	1.73e-18	0.177825	0.396	0.212	1.94e-14	NPblood
Tob1	1.77e-18	0.151814	0.295	0.129	1.98e-14	NPblood
Add1	1.83e-18	0.147445	0.275	0.118	2.04e-14	NPblood
Dok3	1.9e-18	0.168616	0.561	0.328	2.13e-14	NPblood
Zmiz1	2.04e-18	0.157885	0.337	0.161	2.28e-14	NPblood
Sugt1	2.22e-18	0.143593	0.269	0.111	2.48e-14	NPblood
Atp2b1	2.38e-18	0.193321	0.643	0.464	2.67e-14	NPblood
Rab8a	2.61e-18	0.166433	0.49	0.276	2.92e-14	NPblood
Hck	2.91e-18	0.177616	0.594	0.358	3.25e-14	NPblood
Grb2	3.09e-18	0.15132	0.784	0.658	3.46e-14	NPblood
Slc16a6	3.4e-18	0.143863	0.26	0.107	3.8e-14	NPblood
Csde1	3.4e-18	0.153943	0.408	0.212	3.81e-14	NPblood
Macf1	3.88e-18	0.161866	0.262	0.113	4.34e-14	NPblood
Cstdc4	3.95e-18	0.387061	0.299	0.153	4.42e-14	NPblood
Crlf3	4.29e-18	0.162472	0.334	0.164	4.8e-14	NPblood
Hnrnpd	4.75e-18	0.139462	0.265	0.111	5.31e-14	NPblood
Ripk1	4.77e-18	0.142866	0.256	0.105	5.34e-14	NPblood
Ltbr	5.71e-18	0.140148	0.25	0.102	6.38e-14	NPblood
Pilrb2	5.86e-18	0.162802	0.509	0.288	6.56e-14	NPblood
Rgs19	6.02e-18	0.152433	0.427	0.223	6.73e-14	NPblood
Ndel1	6.05e-18	0.161984	0.569	0.314	6.77e-14	NPblood
Tctex1d2	6.12e-18	0.169025	0.529	0.299	6.84e-14	NPblood
Ypel3	6.34e-18	0.119129	0.921	0.902	7.09e-14	NPblood
Mboat7	6.44e-18	0.155711	0.4	0.206	7.2e-14	NPblood
Smarca2	7.05e-18	0.145531	0.259	0.108	7.88e-14	NPblood
Herc1	7.77e-18	0.151456	0.304	0.14	8.69e-14	NPblood
Mkln1	7.96e-18	0.142358	0.272	0.117	8.9e-14	NPblood
Rbm47	9.21e-18	0.146268	0.306	0.14	1.03e-13	NPblood
Sys1	1.05e-17	0.150208	0.405	0.207	1.17e-13	NPblood
Pak1ip1	1.1e-17	0.155904	0.296	0.135	1.23e-13	NPblood
Ccm2	1.15e-17	0.141307	0.295	0.134	1.29e-13	NPblood
Usp3	1.31e-17	0.139798	0.277	0.12	1.47e-13	NPblood
Csf2ra	1.45e-17	0.172578	0.685	0.488	1.62e-13	NPblood
Cib1	1.49e-17	0.147831	0.419	0.22	1.67e-13	NPblood
Amfr	1.59e-17	0.144451	0.328	0.158	1.78e-13	NPblood
Dusp11	1.65e-17	0.153282	0.369	0.189	1.85e-13	NPblood
Ccnd3	1.79e-17	0.156473	0.751	0.667	2e-13	NPblood
Hist1h2bc	1.83e-17	0.164233	0.796	0.824	2.05e-13	NPblood
Slc25a11	2.03e-17	0.143252	0.341	0.167	2.27e-13	NPblood
Ccng2	2.17e-17	0.128571	0.256	0.104	2.43e-13	NPblood
Ythdc1	2.32e-17	0.159888	0.392	0.205	2.59e-13	NPblood
Ap1s2	2.49e-17	0.152505	0.343	0.175	2.78e-13	NPblood
Gm39321	2.57e-17	0.153041	0.322	0.157	2.88e-13	NPblood
Steap4	2.84e-17	0.209672	0.267	0.12	3.18e-13	NPblood
Nrros	3.11e-17	0.161257	0.441	0.241	3.48e-13	NPblood
Ifnar2	3.2e-17	0.150622	0.406	0.214	3.57e-13	NPblood
Tcn2	3.32e-17	0.15196	0.374	0.194	3.71e-13	NPblood
Prrc2a	3.42e-17	0.140947	0.286	0.134	3.82e-13	NPblood
Zeb2	3.73e-17	0.164287	0.378	0.192	4.17e-13	NPblood
Sntb2	3.99e-17	0.129483	0.28	0.122	4.46e-13	NPblood
Yme1l1	4.69e-17	0.135291	0.276	0.12	5.25e-13	NPblood
Mindy2	5.12e-17	0.141436	0.271	0.118	5.73e-13	NPblood
Dynlt1f	5.89e-17	0.142304	0.308	0.145	6.59e-13	NPblood
Tnfaip2	5.96e-17	0.140123	0.932	0.905	6.66e-13	NPblood
BC005537	7.19e-17	0.147014	0.453	0.251	8.04e-13	NPblood
Nedd9	7.51e-17	0.141676	0.294	0.135	8.4e-13	NPblood
Pbxip1	7.66e-17	0.160209	0.727	0.647	8.56e-13	NPblood
Cers2	7.73e-17	0.142554	0.332	0.165	8.65e-13	NPblood
BC005624	7.79e-17	0.152531	0.448	0.248	8.71e-13	NPblood
Lsm10	9.22e-17	0.137908	0.299	0.139	1.03e-12	NPblood
Cep19	9.4e-17	0.146487	0.254	0.112	1.05e-12	NPblood
Pias1	9.49e-17	0.128632	0.256	0.108	1.06e-12	NPblood
Napsa	9.79e-17	0.148533	0.357	0.183	1.09e-12	NPblood
Foxn2	1.35e-16	0.12658	0.252	0.105	1.51e-12	NPblood
Gsk3a	1.42e-16	0.123568	0.259	0.111	1.59e-12	NPblood
Gadd45a	1.44e-16	0.166431	0.566	0.341	1.61e-12	NPblood
Hnrnph1	1.46e-16	0.140492	0.301	0.143	1.63e-12	NPblood
Pik3cg	1.5e-16	0.135072	0.264	0.118	1.68e-12	NPblood
Ccndbp1	1.68e-16	0.136179	0.288	0.134	1.88e-12	NPblood
Rtn3	1.77e-16	0.142299	0.462	0.253	1.98e-12	NPblood
Hnrnpa0	1.88e-16	0.141802	0.347	0.178	2.1e-12	NPblood
Mpc1	2.04e-16	0.15446	0.757	0.742	2.28e-12	NPblood
Ppm1a	2.05e-16	0.13444	0.273	0.125	2.29e-12	NPblood
Tgfbr2	2.13e-16	0.141318	0.308	0.149	2.38e-12	NPblood
Hmgn2	2.23e-16	0.16299	0.617	0.402	2.5e-12	NPblood
Cd300ld	2.36e-16	0.130999	0.833	0.801	2.64e-12	NPblood
Rab35	2.38e-16	0.12822	0.263	0.116	2.66e-12	NPblood
Gm9733	2.41e-16	0.138426	0.272	0.123	2.7e-12	NPblood
Atp6ap1	2.43e-16	0.150344	0.452	0.251	2.72e-12	NPblood
Cdipt	2.54e-16	0.135682	0.251	0.11	2.84e-12	NPblood
Itgam	2.65e-16	0.12173	0.807	0.8	2.96e-12	NPblood
Glud1	2.7e-16	0.141481	0.353	0.181	3.01e-12	NPblood
Tbl1xr1	2.89e-16	0.133486	0.275	0.125	3.24e-12	NPblood
Tet2	2.9e-16	0.14782	0.281	0.133	3.24e-12	NPblood
Rnf13	2.91e-16	0.144291	0.35	0.178	3.25e-12	NPblood
Ctcf	3.23e-16	0.129883	0.265	0.117	3.61e-12	NPblood
Ddit3	3.46e-16	0.133412	0.421	0.223	3.87e-12	NPblood
Zfp207	4.33e-16	0.130913	0.258	0.113	4.85e-12	NPblood
Nptn	4.34e-16	0.13957	0.366	0.19	4.85e-12	NPblood
Msl2	4.42e-16	0.137897	0.302	0.146	4.95e-12	NPblood
Ppp1r3b	4.45e-16	0.143422	0.351	0.18	4.98e-12	NPblood
Rab5if	4.53e-16	0.165205	0.654	0.447	5.06e-12	NPblood
Becn1	4.63e-16	0.130437	0.3	0.143	5.18e-12	NPblood
Ctsa	4.69e-16	0.14976	0.487	0.277	5.24e-12	NPblood
Tm9sf2	4.74e-16	0.135382	0.3	0.143	5.3e-12	NPblood
Man2b1	5.25e-16	0.147695	0.757	0.68	5.87e-12	NPblood
Dusp6	5.35e-16	0.148704	0.316	0.153	5.99e-12	NPblood
Eloa	6.25e-16	0.138179	0.284	0.135	6.99e-12	NPblood
Nlrp3	6.32e-16	0.155342	0.559	0.333	7.07e-12	NPblood
Max	6.51e-16	0.151596	0.399	0.222	7.28e-12	NPblood
Pdlim7	7.17e-16	0.13396	0.35	0.175	8.02e-12	NPblood
Arf3	8.48e-16	0.127583	0.29	0.135	9.49e-12	NPblood
Brd4	9.07e-16	0.134818	0.316	0.154	1.01e-11	NPblood
Cmtr1	9.94e-16	0.130679	0.259	0.117	1.11e-11	NPblood
Hnrnpm	1.08e-15	0.129554	0.324	0.159	1.21e-11	NPblood
Ubxn4	1.09e-15	0.148418	0.403	0.222	1.22e-11	NPblood
Cd82	1.12e-15	0.150552	0.547	0.317	1.26e-11	NPblood
Cast	1.14e-15	0.142631	0.344	0.178	1.27e-11	NPblood
Tmem30a	1.15e-15	0.138574	0.335	0.171	1.28e-11	NPblood
Rap2c	1.17e-15	0.135202	0.299	0.146	1.31e-11	NPblood
Tfeb	1.31e-15	0.126324	0.269	0.123	1.47e-11	NPblood
Nudt4	1.36e-15	0.123099	0.828	0.824	1.52e-11	NPblood
Arg2	1.61e-15	0.14349	0.775	0.67	1.8e-11	NPblood
Rsbn1l	1.75e-15	0.137685	0.318	0.16	1.96e-11	NPblood
Stat1	1.89e-15	0.137681	0.467	0.255	2.11e-11	NPblood
Ube2r2	2.68e-15	0.129314	0.294	0.141	2.99e-11	NPblood
Usf2	2.83e-15	0.140976	0.407	0.225	3.16e-11	NPblood
Srrm1	2.88e-15	0.129737	0.308	0.149	3.22e-11	NPblood
Ramp1	2.88e-15	0.131948	0.267	0.125	3.22e-11	NPblood
Cript	2.94e-15	0.142931	0.498	0.284	3.29e-11	NPblood
Scaf11	3.22e-15	0.132208	0.269	0.127	3.61e-11	NPblood
Gpbp1	3.44e-15	0.126274	0.294	0.141	3.85e-11	NPblood
Ubxn1	3.51e-15	0.136571	0.476	0.271	3.93e-11	NPblood
Rnf44	3.74e-15	0.127949	0.31	0.155	4.18e-11	NPblood
Cic	3.79e-15	0.125375	0.253	0.114	4.24e-11	NPblood
Med30	3.83e-15	0.128643	0.331	0.167	4.29e-11	NPblood
Dennd4a	4.1e-15	0.138509	0.789	0.76	4.59e-11	NPblood
Tubb4b	4.15e-15	0.129108	0.294	0.143	4.65e-11	NPblood
Kctd12	4.21e-15	0.164909	0.669	0.513	4.7e-11	NPblood
Stxbp2	4.32e-15	0.128029	0.32	0.163	4.83e-11	NPblood
Clk4	4.42e-15	0.133734	0.303	0.155	4.95e-11	NPblood
Bnip3l	4.58e-15	0.14849	0.587	0.36	5.12e-11	NPblood
Pqlc3	4.7e-15	0.1242	0.258	0.117	5.26e-11	NPblood
Vamp5	5.11e-15	0.137801	0.305	0.155	5.71e-11	NPblood
Ptp4a2	5.29e-15	0.135869	0.38	0.204	5.92e-11	NPblood
Gm34084	5.67e-15	0.164832	0.646	0.469	6.34e-11	NPblood
Zfand3	6.33e-15	0.13275	0.351	0.187	7.07e-11	NPblood
Ankrd12	6.48e-15	0.158174	0.406	0.233	7.25e-11	NPblood
Pdcd6	7.85e-15	0.1293	0.398	0.218	8.78e-11	NPblood
Aurkaip1	8.03e-15	0.134123	0.402	0.223	8.98e-11	NPblood
4930523C07Rik	9.03e-15	0.138826	0.275	0.134	1.01e-10	NPblood
[truncated: 672 more rows]

## Sheet: SuppTable6 Geneset
Supplementary Table 6 | Functional Genesets Used to Calculate Module Scores
[truncated: 772 more rows]

[truncated: 1 more sheets: SuppTable7 Cellchat]
